# Supplementary material for: Forced turnover of aged microglia induces an intermediate phenotype but does not rebalance CNS environmental cues driving priming to immune challenge
Source: Acta Neuropathol Commun. 2018 Nov 26;6:129. doi: 10.1186/s40478-018-0636-8 (PMC6260864; doi:10.1186/s40478-018-0636-8)
Supplement: Supplementary file 1 — Adult (6–8 weeks old) and aged (16–18 weeks old) male BALB/c mice were provided diets formulated with vehicle or CSF1R antagonist (PLX5622) for 21 d. After 21 d, all mice were provided vehicle diet for an additional 21 d to allow for repopulation of microglia (Repop). After 21 d of repopulation, a 1-mm coronal brain section was isolated from each brain, Percoll-enriched microglia were sorted from the remaining tissue, and RNA was collected and sequenced. Counts were normalized using DESeq2 in R. Three CSV files are provided that describe sample groups (sample_key.csv), normalized microglia counts (microglia_norm_counts.csv), and normalized coronal brain section counts (brain_norm_counts.csv). (ZIP 5420 kb) [file 40478_2018_636_MOESM1_ESM.zip]

Archive with 3 entries (3 files):
- brain_norm_counts.csv
- microglia_norm_counts.csv
- sample_key.csv
