# Supplementary material for: Forced turnover of aged microglia induces an intermediate phenotype but does not rebalance CNS environmental cues driving priming to immune challenge
Source: Acta Neuropathol Commun. 2018 Nov 26;6:129. doi: 10.1186/s40478-018-0636-8 (PMC6260864; doi:10.1186/s40478-018-0636-8)
Supplement: Supplementary file 1 — Adult (6–8 weeks old) and aged (16–18 weeks old) male BALB/c mice were provided diets formulated with vehicle or CSF1R antagonist (PLX5622) for 21 d. After 21 d, all mice were provided vehicle diet for an additional 21 d to allow for repopulation of microglia (Repop). After 21 d of repopulation, a 1-mm coronal brain section was isolated from each brain, Percoll-enriched microglia were sorted from the remaining tissue, and RNA was collected and sequenced. Counts were normalized using DESeq2 in R. Three CSV files are provided that describe sample groups (sample_key.csv), normalized microglia counts (microglia_norm_counts.csv), and normalized coronal brain section counts (brain_norm_counts.csv). (ZIP 5420 kb) [file 40478_2018_636_MOESM1_ESM.zip › brain_norm_counts.csv]

	BRSL_143	BRSL_144	BRSL_145	BRSL_146	BRSL_147	BRSL_148	BRSL_149	BRSL_150	BRSL_151	BRSL_152	BRSL_153	BRSL_154	BRSL_155	BRSL_156	BRSL_157	BRSL_158	BRSL_159	BRSL_160	BRSL_161	BRSL_162	BRSL_163	BRSL_164	BRSL_165	BRSL_166
0610005C13Rik	4.55993439873544	5.11650736017595	7.46115865938502	5.9673014253088	6.63362380564074	4.66801518998223	3.7524802781518	6.55165402968844	4.53446349899461	3.61238013582392	0	0	3.68069587349398	6.81944138578763	5.58594544254077	9.23663979129797	3.61163594620395	8.04562542576647	8.1944176490332	5.42973295546555	12.3770462180681	2.43227485636289	3.06178161091131	1.9594778491905
0610007P14Rik	130.718119430416	105.253865695048	124.804835756986	132.606698340196	127.9341733945	136.928445572812	145.408610778382	118.657734093246	134.333481157715	146.301395500869	132.718651091463	160.391906089189	137.105921287651	135.024939438595	142.44160878479	121.923645245133	148.077073794362	133.199798715467	152.621028713243	114.024392064777	117.019346061735	148.368766238136	132.67720313949	126.386321272787
0610009B22Rik	49.3992893196339	62.1290179449936	56.9761206716674	72.2706505954066	54.9643115324518	77.8002531663706	100.378847440561	84.4435408270955	64.0492969232989	72.2476027164783	66.3593255457313	83.440876000156	86.4963530271085	109.111062172602	89.3751270806523	72.969454351254	73.1356279106301	90.2897964447126	94.2358029638818	65.1567954655866	50.6333708920967	96.074856826334	84.7092912352128	86.2170253643818
0610009L18Rik	3.03995626582362	8.77115547458734	4.0697229051191	6.63033491700978	2.84298163098889	6.22402025330965	8.44308062584155	6.55165402968844	8.5021190606149	2.70928510186794	7.87314031898507	4.63560422223089	9.20173968373495	2.72777655431505	5.58594544254077	2.77099193738939	3.61163594620395	4.46979190320359	4.0972088245166	9.04955492577592	6.75111611894623	12.1613742818144	8.16475096243015	5.87843354757149
0610009O20Rik	130.718119430416	103.061076826401	91.5687653651797	112.715693589166	112.771604695893	119.812389876211	125.708089318085	116.473849416683	143.402408155705	122.820924618013	119.22183911606	142.776610044711	106.740180331325	103.655509063972	131.269717899708	153.328220535546	113.766532305425	122.472298147778	124.964869147756	124.883857975708	163.151972874534	142.288079097229	117.368295084933	141.082405141716
0610010B08Rik	14.4397922626622	7.30929622882278	3.39143575426592	12.5976363423186	5.68596326197778	1.55600506332741	3.7524802781518	5.82369247083417	3.40084762424596	1.80619006791196	5.6236716564179	2.78136253333853	4.60086984186747	1.36388827715753	5.58594544254077	0.923663979129797	5.41745391930593	7.15166704512575	5.12151103064575	9.04955492577592	13.5022322378925	3.64841228454433	7.14415709212638	5.87843354757149
0610010F05Rik	598.111395300798	581.819979814293	658.616823478441	653.751022817164	608.398069031622	525.929711404665	546.924000540625	659.53317232197	472.717819770188	507.53940908326	472.388419139104	556.272506667707	497.814116890061	503.274774271127	578.14535330297	423.038102441447	520.075576253369	527.435444578024	543.904471454579	656.997687611332	508.584080960616	513.209994692569	465.390804858519	553.552492396315
0610010K14Rik	26.5996173259567	34.3536922754671	37.9840804477783	32.4886410933479	42.6447244648333	66.9082177230787	57.225324241815	32.030308589588	36.2757079919569	46.9609417657109	47.2388419139104	43.5746796889704	59.8113079442772	27.2777655431505	33.5156726552446	37.8702231443217	26.1843606099787	31.2885433224252	39.9477860390368	39.818041673414	40.5066967136774	46.2132222708948	37.7619732012394	35.2706012854289
0610011F06Rik	43.3193767879867	48.2413551102304	50.8715363139887	31.162574109946	47.3830271831481	62.2402025330965	51.5966038245873	44.4056550901106	53.846754050561	43.348561629887	66.3593255457313	40.7933171556318	67.1726996912651	61.3749724720887	47.4805362615965	53.5725107895282	65.0094470316712	45.5918774126767	65.5553411922656	59.7270625101211	40.5066967136774	81.4812076881567	44.9061302933658	54.8653797773339
0610012G03Rik	91.1986879747087	89.1734139916379	96.9950625720052	83.5422199543232	98.5566965409481	102.696334179609	106.945687927326	75.7080021208443	120.730090660732	111.983784210541	127.094979435045	106.61889711131	111.341050173193	136.388827715753	108.925936129545	108.992349537316	94.8054435878538	107.275005676886	131.110682384531	72.3964394062073	86.6393235264766	117.9653305336	107.162356381896	103.852326007096
0610030E20Rik	155.037769557005	143.993135707809	122.769974304426	127.965463898289	130.777155025489	113.588369622901	114.45064848363	97.5468488864724	109.960739850619	78.5692679541702	85.4798091775522	104.764655422418	115.94192001506	118.658280112705	89.3751270806523	103.450365662537	98.4170795340577	130.517923573545	112.673242674206	152.032522753035	150.774926656466	81.4812076881567	91.8534483273392	108.751020630073
0610031J06Rik	86.6387535759733	74.5548215339924	62.4024178784929	61.662114728191	60.6502747944296	91.8042987363173	84.4308062584155	71.3402327677186	82.1871509192773	104.759023938894	92.2282151652536	71.3883050223557	118.702441920181	98.1999559553418	75.4102634743004	77.5877742469029	107.446169399568	99.2293802511198	94.2358029638818	59.7270625101211	75.3874633282329	88.7780322572453	69.4003831806563	83.2778085905961
0610037L13Rik	77.5188847785024	64.3218068136405	83.4293195549415	71.6076171037056	55.9119720761148	119.812389876211	96.6263671624089	121.569580328663	104.85946841425	116.499259380321	95.6024181591044	103.837534577972	112.261224141566	88.6527380152392	106.132963408275	117.305325349484	95.7083525744048	96.5475051091976	102.430220612915	108.594659109311	105.767485863491	113.100780820874	86.7504789758203	118.548409876025
0610038B21Rik	9.11986879747087	5.11650736017595	4.74801005597228	7.95640190041174	10.4242659802926	23.3400759499112	5.6287204172277	6.55165402968844	6.80169524849192	7.22476027164783	11.2473433128358	8.3440876000156	6.44121777861446	6.81944138578763	5.58594544254077	6.46564785390858	4.51454493275494	2.68187514192216	11.2673242674206	7.23964394062073	5.62593009912186	2.43227485636289	2.04118774060754	0
0610039K10Rik	3.03995626582362	7.30929622882278	3.39143575426592	2.65213396680391	0.947660543662963	1.55600506332741	8.44308062584155	2.18388467656282	3.96765556162029	0.903095033955979	11.2473433128358	6.48984591112325	0	4.09166483147258	0	8.31297581216817	8.1261808789589	10.7275005676886	4.0972088245166	5.42973295546555	0	8.5129619972701	7.14415709212638	3.91895569838099
0610040B10Rik	6.07991253164725	5.84743698305822	8.1394458102382	6.63033491700978	8.52894489296667	3.11201012665482	10.3193207649175	5.0957309119799	6.80169524849192	8.12785530560381	4.49893732513432	3.70848337778471	7.36139174698796	4.09166483147258	5.58594544254077	4.61831989564898	13.5436347982648	9.83354218704791	4.0972088245166	7.23964394062073	3.37555805947311	9.72909942545154	2.04118774060754	4.89869462297624
0610040F04Rik	3.03995626582362	2.92371849152911	1.35657430170637	3.97820095020587	4.73830271831481	9.33603037996447	3.7524802781518	3.63980779427136	6.80169524849192	6.32166523769185	5.6236716564179	4.63560422223089	8.28156571536145	6.81944138578763	5.58594544254077	1.84732795825959	2.70872695965297	0.893958380640719	3.07290661838745	0	4.50074407929748	9.72909942545154	3.06178161091131	3.91895569838099
0610040J01Rik	14.4397922626622	8.77115547458734	14.92231731877	21.2170717344313	12.3195870676185	4.66801518998223	15.9480411821452	11.6473849416683	16.4374301838555	9.03095033955979	7.87314031898507	20.3966585778159	5.52104381024097	12.2749944944177	8.37891816381115	22.1679354991151	13.5436347982648	7.15166704512575	18.4374397103247	19.909020836707	11.2518601982437	15.8097865663588	20.4118774060754	9.79738924595248
0610043K17Rik	37.9994533227953	50.4341439788772	40.0189419003378	51.0535788609753	42.6447244648333	23.3400759499112	20.6386415298349	34.2141932661508	24.9395492444704	27.9959460526354	28.1183582820895	21.3237794222621	33.1262628614458	35.4610952060957	39.1016180977854	21.2442715199853	26.1843606099787	25.9247930385808	14.3402308858081	28.9585757624829	39.381510693853	37.7002602736247	26.535440627898	26.4529509640717
1010001N08Rik	0	0	0	0	0	0	0.93812006953795	0	0	0	0	0	0	0	0	0	0	0	0	0	1.12518601982437	0	1.02059387030377	0
1100001G20Rik	0	0	1.35657430170637	0	0	0	0	0.727961558854272	0	0	0	0	0	0	0	0	0	0	0	0	1.12518601982437	1.21613742818144	0	0
1110001J03Rik	14.4397922626622	21.1969590635861	20.3486145255955	14.5867368174215	12.3195870676185	45.1241468364949	46.9060034768975	34.2141932661508	42.5105953030745	51.4764169354908	49.4883105764776	36.1577129334009	42.3280025451808	45.0083131461983	30.7226999339742	27.7099193738939	41.5338133813455	33.9704184643473	50.1908081003283	16.2891988663966	27.0044644757849	32.835710560899	36.7413793309357	48.9869462297624
1110002L01Rik	17.4797485284858	20.4660294407038	29.8446346375401	23.8692057012352	24.639174135237	21.7840708865838	22.5148816689108	16.015154294794	17.0042381212298	26.1897559847234	22.4946866256716	22.2509002667083	29.4455669879518	19.0944358802054	22.3437817701631	29.5572473321535	17.1552707444688	18.7731259934551	14.3402308858081	28.9585757624829	28.1296504956093	21.890473707266	25.5148467575942	27.4326898886669
1110004E09Rik	95.7586223734442	93.5589917289316	110.560805589069	79.5640190041174	93.8183938226333	90.2482936729899	106.007567857788	156.511735153668	112.227971600117	102.952833870982	127.094979435045	121.452830622449	142.626965097892	122.749944944177	145.23458150606	112.687005453835	102.028715480262	109.956880818808	108.57603384969	112.214481079621	99.0163697445447	108.236231108148	103.079980900681	105.811803856287
1110004F10Rik	325.275320443128	379.352474275902	362.883625706453	321.571243474974	334.524171913026	329.873073425411	443.730792891451	494.28589846205	432.474456216611	445.225851740298	433.022717544179	467.268905600874	497.814116890061	512.82199221123	505.52806254994	404.564822858851	453.260311248596	424.630230804341	407.672278039402	336.643443238864	409.567711216071	458.483810424404	450.081896803962	429.125648972719
1110006O24Rik	1.51997813291181	0.730929622882278	0.678287150853183	1.98910047510293	0.947660543662963	7.78002531663706	2.81436020861385	5.0957309119799	2.83403968687163	1.80619006791196	2.24946866256716	3.70848337778471	3.68069587349398	0	2.79297272127038	1.84732795825959	3.61163594620395	6.25770866448503	2.0486044122583	5.42973295546555	1.12518601982437	2.43227485636289	0	2.93921677378574
1110007C09Rik	21.2796938607654	16.8113813262924	20.3486145255955	15.9128038008235	18.9532108732593	31.1201012665482	22.5148816689108	9.46350026510553	20.4050857454758	20.7711857809875	7.87314031898507	12.0525709778003	21.1640012725904	10.9111062172602	5.58594544254077	16.6259516243363	9.02908986550989	21.4550011353772	14.3402308858081	21.7189318218622	22.5037203964874	25.5388859918103	14.2883141842528	12.7366060197382
1110008F13Rik	35.7194861234276	38.0083403898785	29.8446346375401	51.7166123526763	40.7494033775074	49.7921620264772	36.5866827119801	23.2947698833367	26.073165119219	28.8990410865913	26.9936239508059	20.3966585778159	24.8446971460844	20.4583241573629	19.5508090488927	36.9465591651919	30.6989055427336	26.8187514192216	45.0692970696826	25.3387537921726	23.6289064163118	12.1613742818144	19.3912835357716	28.4124288132622
1110008L16Rik	59.2791471835607	65.783666059405	59.0109821242269	61.662114728191	59.7026142507667	54.4601772164594	59.1015643808909	56.7810015906332	57.8144096121813	68.6352225806544	43.8646389200597	67.679821644571	39.5674806400603	60.0110841949311	58.6524271466781	61.8854866016964	51.4658122334063	64.3650034061317	47.1179014819409	72.3964394062073	67.5111611894623	77.8327954036123	51.0296935151884	60.7438133249054
1110008P14Rik	170.997539952579	153.495220805278	182.459243579506	183.660277201171	167.735916228344	175.828572155998	253.292418775247	112.106080063558	200.083201893137	187.843767062844	244.067349888537	188.205531422574	213.480360662651	188.216582247739	170.371335997493	222.603018970281	176.970161363994	190.413135076473	217.15206769938	166.511810634277	122.645276160856	170.259239945402	209.221743412273	185.170656748502
1110012L19Rik	17.4797485284858	29.9681145381734	22.383475978155	19.2279712593284	22.7438530479111	37.3441215198579	28.1436020861385	21.8388467656282	24.372741307096	37.0268963921951	16.8710149692537	30.5949878667239	32.2060888930723	32.7333186517806	30.7226999339742	18.4732795825959	22.5727246637747	49.1677109352395	23.5589507409704	19.909020836707	27.0044644757849	32.835710560899	30.6178161091131	24.4934731148812
1110015O18Rik	10.6398469303827	13.156733211881	12.8874558662105	13.9237033257205	13.2672476112815	6.22402025330965	15.9480411821452	14.5592311770854	8.5021190606149	9.93404537351577	4.49893732513432	16.6881752000312	5.52104381024097	15.0027710487328	36.308645376515	7.38931183303837	6.32036290585692	5.36375028384431	11.2673242674206	18.0991098515518	7.8763021387706	6.08068714090721	9.18534483273392	8.81765032135723
1110017D15Rik	13.6798031962063	10.2330147203519	16.9571787713296	13.9237033257205	16.1102292422704	7.78002531663706	14.0718010430693	12.3753465005226	10.7693508101122	15.3526155772516	8.99787465026865	8.3440876000156	23.9245231777109	15.0027710487328	25.1367544914335	4.61831989564898	3.61163594620395	15.1972924708922	17.4131375041955	19.909020836707	22.5037203964874	12.1613742818144	10.2059387030377	14.6960838689287
1110019D14Rik	18.9997266613977	18.273240572057	8.81773296109138	16.5758372925244	23.6915135915741	6.22402025330965	14.0718010430693	18.1990389713568	18.1378539959784	14.4495205432957	15.7462806379701	19.4695377333697	15.6429574623494	23.1861007116779	13.9648636063519	24.0152634573747	15.3494527713668	11.6214589483293	12.2916264735498	21.7189318218622	11.2518601982437	25.5388859918103	24.4942528872905	8.81765032135723
1110020A21Rik	2.27996719936772	1.46185924576456	4.74801005597228	1.98910047510293	1.89532108732593	6.22402025330965	6.56684048676565	4.36776935312563	3.96765556162029	9.03095033955979	4.49893732513432	2.78136253333853	2.76052190512048	2.72777655431505	5.58594544254077	1.84732795825959	9.02908986550989	3.57583352256288	8.1944176490332	5.42973295546555	5.62593009912186	7.29682456908866	1.02059387030377	3.91895569838099
1110028F11Rik	7.59989066455906	7.30929622882278	3.39143575426592	5.9673014253088	4.73830271831481	6.22402025330965	6.56684048676565	7.27961558854272	6.80169524849192	0	5.6236716564179	3.70848337778471	8.28156571536145	8.18332966294515	0	1.84732795825959	4.51454493275494	2.68187514192216	3.07290661838745	12.6693768960863	22.5037203964874	2.43227485636289	4.08237548121507	3.91895569838099
1110032A03Rik	130.718119430416	147.64778382222	157.362618997938	128.62849738999	135.515457743804	122.924400002866	92.8738868842571	95.3629642099096	83.320766794026	89.4064083616419	109.099230134507	122.379951466896	115.021746046687	126.84160977565	150.820526948601	81.2824301634221	129.115985076791	81.3502126383054	81.944176490332	88.685638272604	87.7645095463009	81.4812076881567	113.285919603718	99.9333703087153
1110032F04Rik	52.4392455854575	57.7434402077	60.3675564259333	51.0535788609753	63.4932564254185	51.3481670898046	62.8540446590427	48.7734244432362	47.0450588020691	48.7671318336229	40.4904359262089	56.5543715112169	45.0885244503013	50.4638662548284	47.4805362615965	55.4198387477878	54.1745391930593	38.4402103675509	55.3123191309741	41.6279526585692	45.0074407929748	29.1872982763546	55.1120689964035	65.6425079478816
1110034G24Rik	25.0796391930449	20.4660294407038	18.3137530730359	20.5540382427303	25.5868346789	31.1201012665482	36.5866827119801	30.5743854718794	23.8059333697217	28.8990410865913	15.7462806379701	19.4695377333697	21.1640012725904	20.4583241573629	36.308645376515	14.7786236660767	22.5727246637747	30.3945849417844	47.1179014819409	21.7189318218622	24.7540924361362	17.0259239945402	18.3706896654678	25.4732120394765
1110037F02Rik	666.51041128183	684.150127017812	683.713448060009	724.695606429169	691.792196873963	530.597726594647	560.057681514156	661.717056998533	570.208784998572	580.690106833694	593.859726917731	544.219935689906	533.700901656627	609.658059889414	566.973462417888	611.465554183926	588.696659231245	513.132110487773	569.512026607807	704.055373225366	595.223404487092	581.31369067073	558.264847056162	546.694319924148
1110038B12Rik	21.2796938607654	28.5062552924088	25.0966245815678	18.5649377676274	18.9532108732593	21.7840708865838	26.2673619470626	19.6549620890653	26.073165119219	31.6083261884593	34.866764269791	33.3763504000624	34.0464368298193	27.2777655431505	11.1718908850815	36.9465591651919	30.6989055427336	30.3945849417844	38.9234838329077	25.3387537921726	27.0044644757849	30.4034357045361	23.4736590169867	40.1692959084052
1110038F14Rik	33.4395189240599	40.9320588814076	43.4103776546037	31.162574109946	35.0634401155296	46.6801518998223	34.7104425729042	27.6625392364623	41.9437873657002	63.2166523769185	38.2409672636417	47.2831630667551	53.3700901656627	35.4610952060957	50.2735089828669	46.1831989564898	52.3687212199573	50.955627696521	52.2394125125866	34.3883087179485	28.1296504956093	32.835710560899	46.9473180339734	48.0072073051672
1110046J04Rik	4.55993439873544	5.84743698305822	5.42629720682547	6.63033491700978	9.47660543662963	4.66801518998223	9.3812006953795	3.63980779427136	9.06892699798922	8.12785530560381	8.99787465026865	8.3440876000156	8.28156571536145	5.4555531086301	0	12.0076317286874	10.8349078386119	8.04562542576647	7.17011544290405	7.23964394062073	12.3770462180681	10.945236853633	10.2059387030377	13.7163449443335
1110051M20Rik	246.99644659817	254.363508763033	253.67939441909	240.018123995754	200.904035256548	314.313022792137	324.589544060131	297.736277571397	331.582643363981	343.176112903272	307.052472440418	374.556821156256	317.460019088856	312.330415469073	323.984835667365	336.213688403246	312.406509346642	368.310852823976	305.242057426487	345.69299816464	313.926899531	325.924830752627	318.425287534776	310.577239096694
1110054M08Rik	4.55993439873544	2.92371849152911	4.0697229051191	4.64123444190685	3.79064217465185	4.66801518998223	4.69060034768975	7.27961558854272	5.66807937374326	6.32166523769185	2.24946866256716	2.78136253333853	4.60086984186747	5.4555531086301	8.37891816381115	10.1603037704278	5.41745391930593	9.83354218704791	7.17011544290405	1.80991098515518	3.37555805947311	7.29682456908866	9.18534483273392	1.9594778491905
1110057K04Rik	167.197594620299	157.14986891969	161.432341903058	187.638478151377	169.63123731567	171.160556966015	155.7279315433	163.063389183357	134.90028909509	145.398300466913	133.843385422746	152.974939333619	150.908530813253	135.024939438595	159.199445112412	151.480892577287	143.562528861607	114.426672722012	133.159286796789	202.710030337381	132.771950339276	155.665590807225	135.738984750401	147.940577613882
1110058L19Rik	29.6395735917803	26.313466423762	31.2012089392464	33.8147080767499	36.9587612028555	90.2482936729899	81.6164460498017	91.7231564156382	66.8833366101705	72.2476027164783	73.1077315334328	69.5340633334634	66.2525257228916	88.6527380152392	61.4453998679485	77.5877742469029	74.941445883732	61.6831282642096	64.5310389861364	83.2559053171384	61.8852310903404	64.4552836936165	64.2974138291374	84.2575475151913
1110059E24Rik	125.398195965225	134.491050610339	139.048865924903	119.346028506176	149.730365898748	164.936536712706	121.955609039934	181.262428154714	130.932633533469	150.816870670648	111.348698797075	163.173268622527	129.744529540663	190.944358802054	215.05889953782	157.946540431195	144.465437848158	142.139382521874	132.13498459066	142.98296782726	130.521578299627	139.855804240866	151.047892804958	145.001360840097
1110059G10Rik	109.43842556965	91.3662028602848	105.812795533097	96.1398562966418	91.9230727353074	74.6882430397158	71.2971252848842	83.7155792682412	81.0535350445287	107.468309040761	83.230340514985	85.2951176890484	90.1770489006025	73.6499669665064	94.9610725231931	67.4274704764752	89.3879896685479	75.9864623544611	65.5553411922656	50.6775075843451	95.6408116850715	68.1036959781608	98.9976054194656	102.872587082501
1110065P20Rik	16.7197594620299	21.9278886864683	24.4183374307146	21.8801052261323	23.6915135915741	59.1281924064416	55.3490841027391	31.3023470307337	31.7412444929623	53.2826070034028	38.2409672636417	39.8661963111857	64.4121777861446	47.7360897005134	33.5156726552446	34.1755672278025	33.4076325023866	42.0160438901138	51.2151103064575	36.1982197031037	20.2533483568387	52.293909411802	29.5972222388093	50.9464240789529
1190002F15Rik	0	0	0.678287150853183	0	0	0	0	1.45592311770854	0	0	0	0	0	0	0	0	0	0.893958380640719	0	0	0	0	0	0
1190002N15Rik	440.03366947797	419.553603534428	408.328864813616	455.504008798572	437.819171172289	420.121367098401	338.6613451032	413.482165429226	348.586881485211	353.110158276788	418.401171237492	383.828029600718	394.754632432229	450.083131461983	424.531853633098	379.625895422347	404.503225974843	319.143141888737	351.335656702298	323.974066342778	289.172807094863	336.87006760626	399.052203288774	405.611914782433
1190003K10Rik	0	0.730929622882278	2.03486145255955	0	0	0	0	0	0	0	0	0	1.84034793674699	0	0	0.923663979129797	1.80581797310198	1.78791676128144	0	1.80991098515518	0	0	0	0.979738924595248
1190005I06Rik	9.87985786392678	9.50208509746962	2.71314860341273	1.98910047510293	5.68596326197778	15.5600506332741	16.8861612516831	5.82369247083417	17.5710460586041	12.6433304753837	17.9957493005373	12.0525709778003	15.6429574623494	13.6388827715753	13.9648636063519	16.6259516243363	18.9610887175708	19.6670843740958	12.2916264735498	12.6693768960863	29.2548365154336	14.5936491381773	8.16475096243015	8.81765032135723
1190007I07Rik	6.83990159810316	11.6948739661164	6.10458435767865	9.28246888381369	11.3719265239556	17.1160556966015	18.762401390759	5.0957309119799	10.2025428727379	12.6433304753837	15.7462806379701	18.5424168889236	7.36139174698796	12.2749944944177	25.1367544914335	9.23663979129797	9.93199885206087	14.3033340902515	15.3645330919372	32.5783977327933	19.1281623370143	2.43227485636289	13.267720313949	14.6960838689287
1200014J11Rik	244.716479398802	283.600693678324	260.462265927622	263.224296205288	282.402842011563	233.400759499112	224.21069661957	219.116429215136	238.059333697217	230.289233658775	227.196334919283	212.310673378175	216.240882567771	230.497118839622	251.367544914335	204.129739387685	213.086520826033	205.610427547365	237.638111821963	257.007359892036	234.038692123469	203.094950506301	225.551245337133	184.190917823907
1300002E11Rik	114.758349034842	110.370373055224	109.882518438216	122.661195964681	138.358439374793	93.3603037996447	124.769969248547	133.944926829186	107.693508101122	101.14664380307	112.473433128358	99.2019303557411	91.097222868976	102.291620786814	89.3751270806523	89.5954059755903	103.834533453364	100.12333863176	86.0413853148486	124.883857975708	163.151972874534	94.8587193981525	86.7504789758203	127.366060197382
1300002K09Rik	0.759989066455906	0	0	0	0	0	1.8762401390759	0	0	0	0	0	0.920173968373495	0	0	0	0	2.68187514192216	1.02430220612915	0	0	1.21613742818144	0	0
1300017J02Rik	1.51997813291181	1.46185924576456	0.678287150853183	1.98910047510293	0.947660543662963	3.11201012665482	1.8762401390759	4.36776935312563	0	0.903095033955979	2.24946866256716	1.85424168889236	7.36139174698796	0	0	0.923663979129797	0	0.893958380640719	3.07290661838745	1.80991098515518	1.12518601982437	0	0	0.979738924595248
1500004A13Rik	292.595790585524	239.013986682505	281.489167604071	275.158899055906	273.873897118596	216.28470380251	197.943334672508	139.76861930002	185.913003458779	170.68496141768	167.585415361254	185.424168889236	203.358447010542	175.941587753321	128.476745178438	179.190811951181	186.902160216055	231.535220585946	196.666023576797	132.123501916328	167.652716953831	166.610827660858	236.777777910474	193.988307069859
1500009C09Rik	259.91626072792	285.793482546971	259.105691625916	278.474066514411	307.0420161468	303.420987348845	332.094504616434	204.55719803805	293.039703622527	285.378030730089	341.919236710209	348.597437511763	354.266977823796	346.427622398012	290.46916301212	322.358728716299	295.251238602173	321.825017030659	303.193453014228	262.437092847502	270.044644757849	328.35710560899	330.672413978421	280.205332434241
1500009L16Rik	52.4392455854575	59.9362290763468	67.1504279344651	53.0426793360782	54.9643115324518	66.9082177230787	75.049605563036	67.7004249734473	82.1871509192773	69.5383176146104	69.733528539582	83.440876000156	88.3367009638555	87.2888497380816	64.2383725892188	76.6641102677731	100.22289750716	87.6079213027904	65.5553411922656	56.1072405398107	64.1356031299891	94.8587193981525	87.7710728461241	77.3993750430246
1500011B03Rik	188.477288481065	189.31077232651	201.451283803395	208.855549885808	199.956374712885	259.852845575678	289.879101487227	226.396044803678	244.861028945709	252.866609507674	272.185708170627	264.229440667161	224.522448283133	293.235979588868	248.574572193064	242.923626511137	252.814516234277	271.763347714778	269.391480211966	238.908250040484	219.411273865752	255.388859918103	279.642720463233	274.326898886669
1500011K16Rik	78.2788738449583	85.5187658772265	78.0030223481161	91.498621854735	78.6558251240259	122.924400002866	128.522449526699	131.761042152623	122.430514472855	144.495205432957	149.589666060716	150.193576800281	138.946269224398	143.20826910154	167.578363276223	107.145021579056	130.921803049893	124.26021490906	133.159286796789	57.9171515249659	103.517113823842	137.423529384503	124.51245217706	154.798750086049
1500012F01Rik	40.279420522163	50.4341439788772	43.4103776546037	31.162574109946	38.8540822901815	80.9122632930254	78.8020858411878	61.8767325026131	64.6161048606732	74.9568878183463	82.1056061837014	52.8458881334321	79.1349612801206	39.5527600375682	55.8594544254077	57.2671667060474	85.7763537223439	89.3958380640719	73.7497588412988	61.5369734952762	83.2637654670035	81.4812076881567	72.4621647915676	63.6830300986911
1500012K07Rik	0.759989066455906	2.92371849152911	4.0697229051191	1.98910047510293	4.73830271831481	0	4.69060034768975	0	3.96765556162029	1.80619006791196	3.37420299385074	7.41696675556942	0	4.09166483147258	2.79297272127038	0	9.02908986550989	6.25770866448503	5.12151103064575	1.80991098515518	1.12518601982437	2.43227485636289	1.02059387030377	2.93921677378574
1500015A07Rik	24.319650126589	22.6588183093506	24.4183374307146	19.2279712593284	28.4298163098889	20.2280658232564	32.8342024338283	18.1990389713568	21.5387016202244	18.0619006791196	28.1183582820895	25.0322628000468	27.6052190512048	32.7333186517806	16.7578363276223	17.5496156034661	19.8639977041217	20.5610427547365	20.486044122583	32.5783977327933	23.6289064163118	21.890473707266	25.5148467575942	23.513734190286
1500015L24Rik	6.07991253164725	6.5783666059405	6.10458435767865	9.28246888381369	5.68596326197778	1.55600506332741	1.8762401390759	5.0957309119799	2.26723174949731	6.32166523769185	6.74840598770149	7.41696675556942	5.52104381024097	19.0944358802054	5.58594544254077	1.84732795825959	12.6407258117138	10.7275005676886	3.07290661838745	9.04955492577592	6.75111611894623	9.72909942545154	4.08237548121507	7.83791139676198
1500015O10Rik	17.4797485284858	27.0443960466443	25.0966245815678	30.499540618245	27.4821557662259	34.2321113932031	17.8242813212211	63.3326556203216	28.3403968687163	37.9299914261511	56.236716564179	33.3763504000624	31.2859149246988	42.2805365918833	36.308645376515	26.7862553947641	36.1163594620395	18.7731259934551	30.7290661838745	16.2891988663966	34.8807666145555	32.835710560899	39.803160941847	29.3921677378574
1500017E21Rik	8.35987973101497	5.84743698305822	4.0697229051191	7.29336840871076	9.47660543662963	10.8920354432919	1.8762401390759	4.36776935312563	2.26723174949731	4.5154751697799	1.12473433128358	3.70848337778471	1.84034793674699	0	8.37891816381115	3.69465591651919	6.32036290585692	1.78791676128144	8.1944176490332	5.42973295546555	6.75111611894623	1.21613742818144	6.12356322182261	2.93921677378574
1600002D24Rik	0	0	0	0.663033491700978	0	0	0.93812006953795	0	0	1.80619006791196	1.12473433128358	0	1.84034793674699	2.72777655431505	0	0	0	0.893958380640719	0	0	0	1.21613742818144	0	0
1600002H07Rik	41.0394095886189	35.8155515212316	38.6623675986314	39.1189760103577	27.4821557662259	32.6761063298756	39.4010429205939	41.4938088546935	34.0084762424596	55.9918921052707	23.6194209569552	26.8865044889392	36.8069587349398	31.3694303746231	41.8945908190558	31.4045752904131	37.0192684485905	35.7583352256287	36.8748794206494	43.4378636437244	31.5052085550824	37.7002602736247	28.5766283685055	34.2908623608337
1600002K03Rik	3.03995626582362	5.11650736017595	7.46115865938502	7.95640190041174	2.84298163098889	9.33603037996447	12.1955609039934	6.55165402968844	7.93531112324057	9.93404537351577	7.87314031898507	7.41696675556942	9.20173968373495	15.0027710487328	11.1718908850815	13.854959686947	11.7378168251629	13.4093757096108	6.1458132367749	18.0991098515518	13.5022322378925	9.72909942545154	13.267720313949	8.81765032135723
1600010M07Rik	0	0	0	0	0	0	0	0.727961558854272	1.70042381212298	0	0	0	0	0	0	0	1.80581797310198	0	2.0486044122583	0	0	0	0	0
1600012H06Rik	102.598523971547	142.531276462044	128.874558662105	137.910966273803	121.300549588859	119.812389876211	107.883807996864	107.738310710432	111.094355725368	96.6311686332897	94.4776838278208	99.2019303557411	86.4963530271085	105.019397341129	125.683772457167	92.3663979129797	114.669441291976	108.168964057527	97.3087095822692	123.073946990552	93.3904396454228	92.4264445417896	95.9358238085543	99.9333703087153
1600014C10Rik	105.638480237371	117.679669284047	93.6036268177393	120.672095489578	119.405228501533	118.256384812883	136.027410083003	141.952503976583	122.430514472855	156.235440874384	96.727152490388	121.452830622449	115.021746046687	126.84160977565	139.648636063519	103.450365662537	127.310167103689	139.457507379952	138.280797827435	106.784748124156	128.271206259978	104.587818823604	130.636015398882	103.852326007096
1600014C23Rik	0	0	0.678287150853183	0	0.947660543662963	0	0	0	0	0	0	0	0	0	0	0	0	0	0	0	1.12518601982437	0	1.02059387030377	0.979738924595248
1600014K23Rik	0	0	0	0	0	0	0	0	0	2.70928510186794	0	0	0	0	0	0	0	0	0	0	0	0	0	0
1600016N20Rik	1.51997813291181	0.730929622882278	0	0.663033491700978	0.947660543662963	1.55600506332741	3.7524802781518	0	0	0	3.37420299385074	2.78136253333853	2.76052190512048	0	0	0	1.80581797310198	0	0	1.80991098515518	2.25037203964874	1.21613742818144	0	0
1600020E01Rik	15.1997813291181	21.9278886864683	23.7400502798614	23.2061722095342	29.3774768535518	24.8960810132386	28.1436020861385	24.022731442191	17.5710460586041	21.6742808149435	17.9957493005373	17.6152960444774	11.9622615888554	34.0972069289381	13.9648636063519	34.1755672278025	30.6989055427336	29.5006265611437	20.486044122583	34.3883087179485	29.2548365154336	23.1066111354474	30.6178161091131	27.4326898886669
1600023N17Rik	3.03995626582362	3.65464811441139	2.71314860341273	1.32606698340196	5.68596326197778	3.11201012665482	1.8762401390759	2.18388467656282	3.96765556162029	1.80619006791196	6.74840598770149	4.63560422223089	2.76052190512048	2.72777655431505	2.79297272127038	0.923663979129797	0.902908986550989	0.893958380640719	5.12151103064575	9.04955492577592	6.75111611894623	0	3.06178161091131	0.979738924595248
1600029I14Rik	2.27996719936772	2.92371849152911	0	0	0.947660543662963	0	0.93812006953795	2.18388467656282	2.83403968687163	1.80619006791196	0	3.70848337778471	2.76052190512048	0	0	3.69465591651919	1.80581797310198	0	1.02430220612915	5.42973295546555	0	1.21613742818144	1.02059387030377	0
1600029O15Rik	12.1598250632945	14.6185924576456	11.5308815645041	11.9346028506176	8.52894489296667	7.78002531663706	9.3812006953795	5.82369247083417	7.93531112324057	6.32166523769185	8.99787465026865	9.27120844446178	11.0420876204819	6.81944138578763	0	6.46564785390858	8.1261808789589	7.15166704512575	9.21871985516235	18.0991098515518	12.3770462180681	6.08068714090721	8.16475096243015	18.6150395673097
1700001C02Rik	0.759989066455906	0.730929622882278	9.49602011194456	1.32606698340196	0	3.11201012665482	1.8762401390759	1.45592311770854	0	0.903095033955979	1.12473433128358	0.927120844446178	2.76052190512048	6.81944138578763	0	0.923663979129797	0	1.78791676128144	2.0486044122583	1.80991098515518	1.12518601982437	0	2.04118774060754	1.9594778491905
1700001C19Rik	0	0	0.678287150853183	0	0.947660543662963	0	0.93812006953795	0	0	0	0	0	0	0	0	0	0	0	0	0	0	0	1.02059387030377	0
1700001D01Rik	8.35987973101497	11.6948739661164	12.2091687153573	10.6085358672156	12.3195870676185	3.11201012665482	6.56684048676565	8.73553870625126	4.53446349899461	1.80619006791196	6.74840598770149	4.63560422223089	0.920173968373495	2.72777655431505	0	2.77099193738939	5.41745391930593	7.15166704512575	12.2916264735498	21.7189318218622	10.1266741784193	7.29682456908866	3.06178161091131	2.93921677378574
1700001F09Rik	0	0	0	0	0.947660543662963	0	0	0	0	0	0	0	0	0	0	0	0	0	0	0	2.25037203964874	0	0	1.9594778491905
1700001G11Rik	2.27996719936772	0	2.03486145255955	0.663033491700978	0.947660543662963	1.55600506332741	1.8762401390759	3.63980779427136	1.13361587474865	2.70928510186794	1.12473433128358	2.78136253333853	2.76052190512048	0	5.58594544254077	0.923663979129797	0.902908986550989	1.78791676128144	2.0486044122583	1.80991098515518	2.25037203964874	2.43227485636289	2.04118774060754	1.9594778491905
1700001G17Rik	3.79994533227953	0	2.03486145255955	0.663033491700978	1.89532108732593	1.55600506332741	1.8762401390759	0.727961558854272	2.83403968687163	0.903095033955979	3.37420299385074	0.927120844446178	0	2.72777655431505	2.79297272127038	0	0.902908986550989	1.78791676128144	1.02430220612915	0	2.25037203964874	3.64841228454433	1.02059387030377	5.87843354757149
1700001J03Rik	0	0.730929622882278	0.678287150853183	1.32606698340196	4.73830271831481	0	1.8762401390759	0	0	5.41857020373587	0	0.927120844446178	0	0	0	0	0	0	0	1.80991098515518	0	0	0	0.979738924595248
1700001J11Rik	3.79994533227953	2.19278886864683	5.42629720682547	2.65213396680391	6.63362380564074	1.55600506332741	2.81436020861385	5.0957309119799	1.70042381212298	0.903095033955979	0	1.85424168889236	3.68069587349398	1.36388827715753	2.79297272127038	2.77099193738939	2.70872695965297	2.68187514192216	4.0972088245166	5.42973295546555	7.8763021387706	1.21613742818144	2.04118774060754	3.91895569838099
1700001K19Rik	12.1598250632945	12.4258035889987	9.49602011194456	10.6085358672156	8.52894489296667	9.33603037996447	13.1336809735313	8.73553870625126	11.3361587474865	14.4495205432957	11.2473433128358	7.41696675556942	14.7227834939759	8.18332966294515	2.79297272127038	6.46564785390858	9.93199885206087	18.7731259934551	14.3402308858081	19.909020836707	12.3770462180681	14.5936491381773	13.267720313949	9.79738924595248
1700001K23Rik	2.27996719936772	2.92371849152911	2.03486145255955	1.98910047510293	6.63362380564074	3.11201012665482	0	4.36776935312563	1.13361587474865	1.80619006791196	3.37420299385074	1.85424168889236	0	0	2.79297272127038	4.61831989564898	1.80581797310198	6.25770866448503	4.0972088245166	1.80991098515518	7.8763021387706	3.64841228454433	3.06178161091131	0.979738924595248
1700001L05Rik	69.1590050474875	79.6713288941683	107.847656985656	82.8791864626222	64.4409169690815	73.1322379763884	94.750127023333	78.6198483562613	75.3854556707854	78.5692679541702	85.4798091775522	85.2951176890484	74.5340914382531	77.741631797979	83.7891816381115	36.9465591651919	75.844354870283	98.3354218704791	68.628247810653	92.3054602429144	55.1341149713942	72.9682456908866	64.2974138291374	88.1765032135723
1700001L19Rik	43.3193767879867	42.3939181271721	46.8018134088696	40.4450429937597	31.2727979408778	38.9001265831853	54.4109640332011	52.4132322375076	46.4782508646948	37.9299914261511	57.3614508954626	47.2831630667551	39.5674806400603	57.2833076406161	69.8243180317596	70.1984624138646	51.4658122334063	52.7435444578024	54.2880169248449	38.0081306882589	40.5066967136774	41.3486725581691	61.2356322182261	50.9464240789529
1700001O22Rik	9.87985786392678	15.3495220805278	12.2091687153573	8.61943539211271	8.52894489296667	20.2280658232564	14.0718010430693	16.015154294794	11.3361587474865	12.6433304753837	13.496811975403	10.198329288908	16.5631314307229	9.54721794010268	11.1718908850815	11.0839677495576	16.2523617579178	12.5154173289701	14.3402308858081	18.0991098515518	16.8777902973656	17.0259239945402	7.14415709212638	9.79738924595248
1700001P01Rik	4.55993439873544	4.38557773729367	4.0697229051191	2.65213396680391	1.89532108732593	1.55600506332741	2.81436020861385	3.63980779427136	5.66807937374326	3.61238013582392	1.12473433128358	0.927120844446178	2.76052190512048	1.36388827715753	0	0.923663979129797	4.51454493275494	4.46979190320359	10.2430220612915	12.6693768960863	4.50074407929748	3.64841228454433	4.08237548121507	1.9594778491905
1700003D09Rik	3.79994533227953	6.5783666059405	6.10458435767865	12.5976363423186	10.4242659802926	14.0040455699467	17.8242813212211	21.1108852067739	7.93531112324057	3.61238013582392	2.24946866256716	10.198329288908	7.36139174698796	8.18332966294515	8.37891816381115	5.54198387477878	12.6407258117138	3.57583352256288	12.2916264735498	16.2891988663966	19.1281623370143	3.64841228454433	6.12356322182261	16.6555617181192
1700003E16Rik	66.1190487816638	59.2052994534645	57.6544078225206	59.673014253088	45.4877060958222	74.6882430397158	75.049605563036	42.2217704135478	63.4824889859246	63.2166523769185	86.6045435088357	77.878150933479	63.4920038177711	68.1944138578763	55.8594544254077	94.2137258712393	68.6210829778751	64.3650034061317	62.4824345738781	41.6279526585692	66.3859751696379	72.9682456908866	70.42097705096	64.6627690232864
1700003F12Rik	6.83990159810316	4.38557773729367	7.46115865938502	3.31516745850489	5.68596326197778	3.11201012665482	5.6287204172277	2.91184623541709	8.5021190606149	8.12785530560381	5.6236716564179	8.3440876000156	6.44121777861446	5.4555531086301	5.58594544254077	7.38931183303837	9.02908986550989	3.57583352256288	11.2673242674206	18.0991098515518	6.75111611894623	17.0259239945402	7.14415709212638	10.7771281705477
1700003G18Rik	0.759989066455906	0	0.678287150853183	0.663033491700978	1.89532108732593	0	0	0.727961558854272	0.566807937374326	0	0	0	0	0	0	0	0	0	0	0	0	1.21613742818144	0	1.9594778491905
1700003L19Rik	0	0	1.35657430170637	0.663033491700978	0	0	0	1.45592311770854	1.13361587474865	0	1.12473433128358	0	0.920173968373495	0	0	0	0	0	0	0	1.12518601982437	0	0	0
1700003M02Rik	15.959770395574	17.5423109491747	33.236070391806	20.5540382427303	13.2672476112815	29.5640962032208	13.1336809735313	21.1108852067739	15.8706222464811	18.0619006791196	8.99787465026865	12.0525709778003	13.8026095256024	12.2749944944177	25.1367544914335	15.7022876452065	12.6407258117138	8.93958380640719	16.3888352980664	9.04955492577592	18.0029763171899	8.5129619972701	23.4736590169867	12.7366060197382
1700003M07Rik	111.718392769018	129.374543250163	135.657430170637	133.269731831897	109.928623064904	102.696334179609	92.8738868842571	79.3478099151156	87.2884223556463	79.4723629881262	84.3550748462686	116.817226400218	92.937570805723	73.6499669665064	103.339990687004	103.450365662537	101.125806493711	86.7139629221497	73.7497588412988	86.8757272874488	97.8911837247203	74.184383119068	103.079980900681	91.1157199873581
1700006E09Rik	0.759989066455906	0	0.678287150853183	0	0	0	0	0	0.566807937374326	0	0	0.927120844446178	0	1.36388827715753	0	0	0.902908986550989	0	1.02430220612915	0	0	0	0	0
1700006F04Rik	9.11986879747087	10.9639443432342	8.1394458102382	14.5867368174215	10.4242659802926	4.66801518998223	7.5049605563036	11.6473849416683	4.53446349899461	5.41857020373587	8.99787465026865	16.6881752000312	7.36139174698796	8.18332966294515	8.37891816381115	6.46564785390858	2.70872695965297	10.7275005676886	9.21871985516235	14.4792878812415	18.0029763171899	13.3775117099959	11.2265325733415	8.81765032135723
1700007B14Rik	9.11986879747087	2.92371849152911	1.35657430170637	2.65213396680391	4.73830271831481	3.11201012665482	2.81436020861385	2.91184623541709	6.80169524849192	5.41857020373587	4.49893732513432	0.927120844446178	4.60086984186747	2.72777655431505	5.58594544254077	1.84732795825959	3.61163594620395	1.78791676128144	3.07290661838745	1.80991098515518	6.75111611894623	3.64841228454433	8.16475096243015	0.979738924595248
1700007F19Rik	18.2397375949417	8.77115547458734	14.92231731877	13.2606698340196	17.0578897859333	15.5600506332741	16.8861612516831	18.9270005302111	10.7693508101122	16.2557106112076	26.9936239508059	9.27120844446178	14.7227834939759	6.81944138578763	11.1718908850815	19.3969435617257	11.7378168251629	6.25770866448503	22.5346485348413	21.7189318218622	12.3770462180681	7.29682456908866	10.2059387030377	5.87843354757149
1700007G11Rik	2.27996719936772	2.92371849152911	2.03486145255955	3.31516745850489	3.79064217465185	3.11201012665482	0.93812006953795	3.63980779427136	4.53446349899461	2.70928510186794	0	0	1.84034793674699	6.81944138578763	0	0.923663979129797	0	3.57583352256288	2.0486044122583	9.04955492577592	1.12518601982437	0	1.02059387030377	0.979738924595248
1700007J10Rik	10.6398469303827	14.6185924576456	15.6006044696232	22.5431387178333	18.9532108732593	26.452086076566	27.2054820166006	14.5592311770854	20.9718936828501	18.9649957130756	28.1183582820895	16.6881752000312	17.4833053990964	21.8222124345204	13.9648636063519	14.7786236660767	24.3785426368767	27.7127097998623	28.6804617716162	41.6279526585692	28.1296504956093	15.8097865663588	15.3089080545565	21.5542563410955
1700007K09Rik	1.51997813291181	1.46185924576456	0.678287150853183	1.98910047510293	0	3.11201012665482	1.8762401390759	0.727961558854272	0.566807937374326	1.80619006791196	2.24946866256716	0.927120844446178	0.920173968373495	0	2.79297272127038	0.923663979129797	3.61163594620395	3.57583352256288	0	3.61982197031037	3.37555805947311	2.43227485636289	1.02059387030377	0.979738924595248
1700007K13Rik	8.35987973101497	10.2330147203519	12.2091687153573	6.63033491700978	9.47660543662963	10.8920354432919	5.6287204172277	15.2871927359397	6.80169524849192	9.93404537351577	10.1226089815522	4.63560422223089	8.28156571536145	10.9111062172602	11.1718908850815	11.0839677495576	2.70872695965297	5.36375028384431	4.0972088245166	1.80991098515518	11.2518601982437	6.08068714090721	7.14415709212638	8.81765032135723
1700007L15Rik	6.07991253164725	5.11650736017595	1.35657430170637	4.64123444190685	6.63362380564074	1.55600506332741	2.81436020861385	2.18388467656282	3.40084762424596	3.61238013582392	2.24946866256716	0	4.60086984186747	8.18332966294515	5.58594544254077	3.69465591651919	5.41745391930593	0.893958380640719	0	5.42973295546555	3.37555805947311	4.86454971272577	6.12356322182261	3.91895569838099
1700007P06Rik	11.3998359968386	8.04022585170506	6.78287150853183	7.95640190041174	6.63362380564074	1.55600506332741	3.7524802781518	6.55165402968844	6.80169524849192	4.5154751697799	7.87314031898507	6.48984591112325	3.68069587349398	5.4555531086301	13.9648636063519	2.77099193738939	9.02908986550989	3.57583352256288	1.02430220612915	5.42973295546555	1.12518601982437	3.64841228454433	3.06178161091131	9.79738924595248
1700008F21Rik	18.2397375949417	17.5423109491747	20.3486145255955	18.5649377676274	33.1681190282037	17.1160556966015	12.1955609039934	10.9194233828141	16.4374301838555	16.2557106112076	14.6215463066866	11.1254501333541	13.8026095256024	8.18332966294515	33.5156726552446	12.0076317286874	18.0581797310198	15.1972924708922	13.3159286796789	25.3387537921726	13.5022322378925	10.945236853633	11.2265325733415	13.7163449443335
1700008I05Rik	0.759989066455906	0.730929622882278	0	0.663033491700978	0	0	0	0	0	0	0	0	0	0	0	0	0	0	0	0	0	0	0	0
1700008J07Rik	32.679529857604	33.6227626525848	31.2012089392464	38.4559425186567	31.2727979408778	45.1241468364949	34.7104425729042	35.6701163838593	48.1786746768177	29.8021361205473	37.1162329323582	33.3763504000624	38.6473066716868	19.0944358802054	41.8945908190558	30.4809113112833	46.0483583141004	24.1368762772994	32.7776705961328	34.3883087179485	48.382998852448	43.7809474145319	36.7413793309357	33.3111234362384
1700008K24Rik	4.55993439873544	1.46185924576456	4.0697229051191	3.97820095020587	7.5812843493037	6.22402025330965	5.6287204172277	0.727961558854272	6.23488731111759	3.61238013582392	4.49893732513432	2.78136253333853	2.76052190512048	0	0	4.61831989564898	4.51454493275494	8.04562542576647	7.17011544290405	5.42973295546555	3.37555805947311	3.64841228454433	1.02059387030377	2.93921677378574
1700008O03Rik	23.5596610601331	16.8113813262924	30.5229217883932	23.8692057012352	27.4821557662259	14.0040455699467	6.56684048676565	10.9194233828141	6.23488731111759	10.8371404074717	12.3720776441194	10.198329288908	15.6429574623494	24.5499889888355	25.1367544914335	11.0839677495576	11.7378168251629	13.4093757096108	13.3159286796789	21.7189318218622	13.5022322378925	8.5129619972701	19.3912835357716	17.6353006427145
1700009C05Rik	0.759989066455906	1.46185924576456	0.678287150853183	0.663033491700978	0	0	0.93812006953795	0	2.26723174949731	0	0	0	0	2.72777655431505	0	0	0.902908986550989	0.893958380640719	0	0	0	0	0	0
1700009J07Rik	0	0	0	0	0	0	1.8762401390759	0	0	0	0	0	0	4.09166483147258	0	0	0	0	1.02430220612915	0	1.12518601982437	0	0	1.9594778491905
1700009P17Rik	12.1598250632945	16.0804517034101	21.7051888273019	14.5867368174215	5.68596326197778	12.4480405066193	4.69060034768975	21.8388467656282	9.63573493536355	9.93404537351577	13.496811975403	7.41696675556942	18.4034793674699	6.81944138578763	16.7578363276223	9.23663979129797	12.6407258117138	11.6214589483293	13.3159286796789	7.23964394062073	6.75111611894623	14.5936491381773	20.4118774060754	13.7163449443335
1700010B08Rik	0	0	0	0	0	0	0	0	0	0	0	0	1.84034793674699	0	0	0	0	0	1.02430220612915	0	0	0	0	0
1700010D01Rik	0	0	1.35657430170637	1.98910047510293	0.947660543662963	1.55600506332741	0.93812006953795	1.45592311770854	1.13361587474865	0	1.12473433128358	0.927120844446178	0.920173968373495	0	0	0.923663979129797	0.902908986550989	0.893958380640719	0	0	1.12518601982437	2.43227485636289	3.06178161091131	2.93921677378574
1700010I02Rik	0	0	0.678287150853183	0.663033491700978	0.947660543662963	0	0	0	0	0	0	0	0	0	0	0	0	0	0	0	0	0	0	0
1700010I14Rik	8.35987973101497	12.4258035889987	6.78287150853183	11.2715693589166	4.73830271831481	12.4480405066193	4.69060034768975	5.82369247083417	10.2025428727379	7.22476027164783	12.3720776441194	10.198329288908	8.28156571536145	4.09166483147258	13.9648636063519	9.23663979129797	16.2523617579178	9.83354218704791	5.12151103064575	14.4792878812415	15.7526042775412	15.8097865663588	9.18534483273392	10.7771281705477
1700010J16Rik	0	0	0	0	0	0	0	0	1.13361587474865	0	0	0	0	0	0	0	0	0	1.02430220612915	0	0	0	0	0
1700010K23Rik	6.07991253164725	7.30929622882278	8.81773296109138	7.29336840871076	6.63362380564074	4.66801518998223	10.3193207649175	7.27961558854272	3.40084762424596	3.61238013582392	5.6236716564179	4.63560422223089	5.52104381024097	4.09166483147258	8.37891816381115	3.69465591651919	0.902908986550989	6.25770866448503	5.12151103064575	7.23964394062073	10.1266741784193	10.945236853633	1.02059387030377	3.91895569838099
1700011A15Rik	0	0	0	0	0	0	0.93812006953795	0	0	0	0	0	0	1.36388827715753	0	0	0	0	0	0	0	0	0	0
1700011E24Rik	0	0	2.03486145255955	1.32606698340196	0.947660543662963	0	0.93812006953795	0	0.566807937374326	0	1.12473433128358	1.85424168889236	0	0	2.79297272127038	0.923663979129797	1.80581797310198	0.893958380640719	0	3.61982197031037	1.12518601982437	0	0	0.979738924595248
1700011H14Rik	3.79994533227953	1.46185924576456	1.35657430170637	0.663033491700978	5.68596326197778	1.55600506332741	0	4.36776935312563	2.83403968687163	1.80619006791196	2.24946866256716	0.927120844446178	0	0	2.79297272127038	2.77099193738939	2.70872695965297	1.78791676128144	2.0486044122583	1.80991098515518	1.12518601982437	3.64841228454433	3.06178161091131	0.979738924595248
1700011I03Rik	0.759989066455906	1.46185924576456	4.74801005597228	2.65213396680391	1.89532108732593	3.11201012665482	3.7524802781518	0	2.26723174949731	0	1.12473433128358	1.85424168889236	0	1.36388827715753	2.79297272127038	0	0.902908986550989	3.57583352256288	1.02430220612915	1.80991098515518	1.12518601982437	1.21613742818144	0	1.9594778491905
1700011L22Rik	0	0.730929622882278	0	0	0.947660543662963	0	0	0.727961558854272	0.566807937374326	0	0	0	0	0	0	0	0	0	0	1.80991098515518	0	0	0	0
1700011M02Rik	0.759989066455906	0	0	0.663033491700978	0	0	0	0	2.26723174949731	0.903095033955979	0	0	0	1.36388827715753	0	1.84732795825959	3.61163594620395	0	0	0	1.12518601982437	0	2.04118774060754	0
1700012B09Rik	0.759989066455906	4.38557773729367	4.0697229051191	2.65213396680391	0.947660543662963	1.55600506332741	0.93812006953795	5.0957309119799	2.83403968687163	6.32166523769185	0	1.85424168889236	1.84034793674699	5.4555531086301	2.79297272127038	0.923663979129797	0.902908986550989	0.893958380640719	2.0486044122583	5.42973295546555	0	1.21613742818144	3.06178161091131	0.979738924595248
1700012D01Rik	5.31992346519134	5.11650736017595	12.8874558662105	5.30426793360782	6.63362380564074	4.66801518998223	6.56684048676565	7.27961558854272	5.10127143636894	5.41857020373587	7.87314031898507	2.78136253333853	4.60086984186747	1.36388827715753	13.9648636063519	10.1603037704278	5.41745391930593	1.78791676128144	2.0486044122583	10.8594659109311	12.3770462180681	9.72909942545154	2.04118774060754	3.91895569838099
1700012D14Rik	9.87985786392678	10.2330147203519	10.8525944136509	13.2606698340196	9.47660543662963	10.8920354432919	15.0099211126072	12.3753465005226	12.4697746222352	10.8371404074717	11.2473433128358	12.9796918222465	8.28156571536145	9.54721794010268	13.9648636063519	5.54198387477878	8.1261808789589	15.1972924708922	8.1944176490332	12.6693768960863	14.6274182577168	7.29682456908866	9.18534483273392	11.756867095143
1700012I11Rik	0	1.46185924576456	0.678287150853183	0	0	0	0.93812006953795	0	0.566807937374326	0	0	0	0	0	0	0	1.80581797310198	0	0	0	1.12518601982437	1.21613742818144	0	0
1700012L04Rik	1.51997813291181	2.92371849152911	0	1.32606698340196	0	0	0.93812006953795	0	1.70042381212298	2.70928510186794	0	0	0	0	0	0	0	1.78791676128144	1.02430220612915	0	2.25037203964874	0	0	0
1700012P22Rik	0.759989066455906	0.730929622882278	0	1.32606698340196	1.89532108732593	0	0	2.18388467656282	1.13361587474865	0	1.12473433128358	0.927120844446178	0	0	0	0	0	0.893958380640719	0	1.80991098515518	0	0	0	0
1700013D24Rik	0	0	0	0	0	0	0	0	1.13361587474865	0	0	0	0	0	0	0	0	0	0	0	0	0	0	0
1700013F07Rik	6.07991253164725	5.11650736017595	8.1394458102382	3.97820095020587	5.68596326197778	4.66801518998223	5.6287204172277	9.46350026510553	6.23488731111759	5.41857020373587	7.87314031898507	0.927120844446178	4.60086984186747	10.9111062172602	8.37891816381115	3.69465591651919	6.32036290585692	6.25770866448503	9.21871985516235	3.61982197031037	10.1266741784193	3.64841228454433	2.04118774060754	3.91895569838099
1700013H16Rik	0	0	0.678287150853183	0	0	0	0	0.727961558854272	0	0	0	0	0	0	0	0	0	0	0	0	0	0	0	0
1700015E13Rik	3.03995626582362	2.19278886864683	2.71314860341273	1.98910047510293	0	0	2.81436020861385	5.0957309119799	1.13361587474865	3.61238013582392	3.37420299385074	1.85424168889236	2.76052190512048	1.36388827715753	2.79297272127038	0	3.61163594620395	2.68187514192216	6.1458132367749	3.61982197031037	4.50074407929748	8.5129619972701	1.02059387030377	1.9594778491905
1700015F17Rik	0.759989066455906	0	0	1.32606698340196	2.84298163098889	0	2.81436020861385	1.45592311770854	5.66807937374326	11.7402354414277	1.12473433128358	1.85424168889236	0.920173968373495	2.72777655431505	5.58594544254077	4.61831989564898	9.02908986550989	5.36375028384431	3.07290661838745	0	1.12518601982437	0	1.02059387030377	2.93921677378574
1700015G11Rik	0	0	0	0.663033491700978	1.89532108732593	0	0	0.727961558854272	0	0	1.12473433128358	0	0	0	0	0	0	0	1.02430220612915	0	0	0	0	0
1700016C15Rik	2.27996719936772	0.730929622882278	0.678287150853183	0	0.947660543662963	1.55600506332741	4.69060034768975	0	2.83403968687163	0.903095033955979	0	1.85424168889236	0	2.72777655431505	2.79297272127038	0	0.902908986550989	2.68187514192216	1.02430220612915	0	1.12518601982437	2.43227485636289	1.02059387030377	0.979738924595248
1700016D06Rik	0.759989066455906	0	0	0	0.947660543662963	1.55600506332741	0.93812006953795	0	0.566807937374326	0	0	1.85424168889236	0	0	0	0	0	0	0	0	1.12518601982437	1.21613742818144	0	1.9594778491905
1700016H13Rik	0	0	0	0.663033491700978	0	0	0.93812006953795	2.91184623541709	0	0	0	0	0	0	0	0	0	0	0	0	0	0	0	0
1700016K19Rik	15.959770395574	8.77115547458734	12.2091687153573	13.9237033257205	11.3719265239556	3.11201012665482	14.0718010430693	11.6473849416683	11.9029666848609	14.4495205432957	14.6215463066866	17.6152960444774	14.7227834939759	12.2749944944177	19.5508090488927	18.4732795825959	6.32036290585692	8.93958380640719	6.1458132367749	9.04955492577592	9.00148815859497	6.08068714090721	9.18534483273392	7.83791139676198
1700016L04Rik	1.51997813291181	0	0.678287150853183	0.663033491700978	0.947660543662963	0	3.7524802781518	0	0.566807937374326	1.80619006791196	2.24946866256716	1.85424168889236	0	0	0	1.84732795825959	6.32036290585692	1.78791676128144	0	0	0	1.21613742818144	1.02059387030377	0
1700016P04Rik	0	0	0	0	0	1.55600506332741	0	0	0	0	0	0	0	0	0	0	0	0	1.02430220612915	0	0	0	0	0
1700017B05Rik	82.8388082436938	79.6713288941683	54.9412592191078	73.5967175788086	84.3417883860037	88.6922886096625	100.378847440561	46.5895397666734	82.1871509192773	81.2785530560381	91.1034808339701	82.5137551557098	69.0130476280121	80.469408352294	67.0313453104892	90.5190699547201	97.5141705475068	105.487088915605	80.9198742842028	79.6360833468281	94.5156256652472	114.316918249056	75.5239464024789	58.7843354757149
1700017G19Rik	0	0.730929622882278	0	0	0.947660543662963	0	0	0	0	1.80619006791196	2.24946866256716	0.927120844446178	2.76052190512048	2.72777655431505	0	2.77099193738939	0	1.78791676128144	0	0	0	0	0	0.979738924595248
1700017J07Rik	0	0	0	0	0	0	0	1.45592311770854	0	0	0	0	0	0	0	0	0	0	0	0	1.12518601982437	0	0	0
1700017N19Rik	0	0	0.678287150853183	0.663033491700978	0	0	0	0.727961558854272	1.13361587474865	0	0	0	0.920173968373495	0	0	1.84732795825959	0.902908986550989	2.68187514192216	1.02430220612915	0	1.12518601982437	0	1.02059387030377	0
1700018A04Rik	1.51997813291181	0	1.35657430170637	0	0	0	0.93812006953795	0	0.566807937374326	0	3.37420299385074	3.70848337778471	0.920173968373495	0	0	0	0	0	0	0	2.25037203964874	0	0	0
1700018C11Rik	0.759989066455906	1.46185924576456	1.35657430170637	0.663033491700978	0	3.11201012665482	0	0	0	0	0	0	0	0	0	0	1.80581797310198	0	0	0	2.25037203964874	0	1.02059387030377	0
1700018F24Rik	0	0	0.678287150853183	0	0.947660543662963	0	0	0	0	0	0	0	0	0	0	0	0	0	0	0	0	0	0	0
1700018G05Rik	3.79994533227953	2.19278886864683	1.35657430170637	0	1.89532108732593	1.55600506332741	0.93812006953795	2.91184623541709	1.13361587474865	0.903095033955979	3.37420299385074	0.927120844446178	2.76052190512048	4.09166483147258	0	0.923663979129797	4.51454493275494	3.57583352256288	1.02430220612915	5.42973295546555	4.50074407929748	4.86454971272577	2.04118774060754	0.979738924595248
1700018L02Rik	5.31992346519134	8.77115547458734	3.39143575426592	2.65213396680391	6.63362380564074	7.78002531663706	0	4.36776935312563	5.10127143636894	5.41857020373587	3.37420299385074	7.41696675556942	1.84034793674699	2.72777655431505	2.79297272127038	6.46564785390858	15.3494527713668	5.36375028384431	8.1944176490332	7.23964394062073	11.2518601982437	4.86454971272577	7.14415709212638	6.85817247216674
1700019A02Rik	2.27996719936772	2.19278886864683	2.03486145255955	0.663033491700978	1.89532108732593	1.55600506332741	0.93812006953795	4.36776935312563	1.70042381212298	0.903095033955979	2.24946866256716	0.927120844446178	1.84034793674699	2.72777655431505	2.79297272127038	2.77099193738939	2.70872695965297	0.893958380640719	1.02430220612915	1.80991098515518	1.12518601982437	2.43227485636289	1.02059387030377	1.9594778491905
1700019B03Rik	0.759989066455906	4.38557773729367	0.678287150853183	1.32606698340196	0	3.11201012665482	1.8762401390759	0	3.96765556162029	1.80619006791196	0	1.85424168889236	1.84034793674699	0	0	1.84732795825959	0	0.893958380640719	1.02430220612915	3.61982197031037	1.12518601982437	2.43227485636289	0	0.979738924595248
1700019D03Rik	41.7993986550748	52.626932847524	29.1663474866869	38.4559425186567	51.1736693578	49.7921620264772	33.7723225033662	32.7582701484422	47.0450588020691	55.0887970713147	30.3678269446567	32.4492295556162	38.6473066716868	42.2805365918833	33.5156726552446	42.4885430399707	37.9221774351415	31.2885433224252	40.972088245166	47.0576856140348	54.0089289515698	43.7809474145319	50.0090996448847	38.2098180592147
1700019G17Rik	15.959770395574	22.6588183093506	26.4531988832741	15.9128038008235	16.1102292422704	23.3400759499112	29.0817221556765	25.4786545598995	17.0042381212298	28.8990410865913	22.4946866256716	19.4695377333697	21.1640012725904	24.5499889888355	19.5508090488927	24.9389274365045	15.3494527713668	25.0308346579401	21.5103463287121	32.5783977327933	28.1296504956093	17.0259239945402	25.5148467575942	20.5745174165002
1700019G24Rik	4.55993439873544	2.19278886864683	6.78287150853183	5.30426793360782	6.63362380564074	3.11201012665482	1.8762401390759	6.55165402968844	6.23488731111759	0	5.6236716564179	2.78136253333853	2.76052190512048	5.4555531086301	5.58594544254077	4.61831989564898	0	7.15166704512575	8.1944176490332	5.42973295546555	4.50074407929748	0	1.02059387030377	3.91895569838099
1700019L03Rik	8.35987973101497	10.9639443432342	9.49602011194456	7.29336840871076	8.52894489296667	7.78002531663706	8.44308062584155	13.1033080593769	9.63573493536355	3.61238013582392	7.87314031898507	9.27120844446178	11.9622615888554	6.81944138578763	13.9648636063519	11.0839677495576	9.02908986550989	12.5154173289701	12.2916264735498	9.04955492577592	19.1281623370143	10.945236853633	9.18534483273392	4.89869462297624
1700019N19Rik	0.759989066455906	0.730929622882278	0.678287150853183	0	0	1.55600506332741	0	0.727961558854272	0	0	1.12473433128358	0	0.920173968373495	0	2.79297272127038	0	0	4.46979190320359	0	0	1.12518601982437	0	1.02059387030377	0
1700019O17Rik	0	0	0	0	0	0	0	2.91184623541709	0.566807937374326	0	0	0	0.920173968373495	0	0	0	0	0	0	0	2.25037203964874	2.43227485636289	1.02059387030377	0
1700020A23Rik	1.51997813291181	1.46185924576456	2.03486145255955	1.98910047510293	1.89532108732593	0	1.8762401390759	2.91184623541709	1.13361587474865	5.41857020373587	2.24946866256716	3.70848337778471	1.84034793674699	5.4555531086301	5.58594544254077	1.84732795825959	2.70872695965297	4.46979190320359	2.0486044122583	9.04955492577592	6.75111611894623	0	0	3.91895569838099
1700020D05Rik	11.3998359968386	14.6185924576456	16.2788916204764	18.5649377676274	11.3719265239556	20.2280658232564	15.0099211126072	17.4710774125025	23.8059333697217	7.22476027164783	24.7441552882388	16.6881752000312	19.3236533358434	31.3694303746231	27.9297272127038	17.5496156034661	24.3785426368767	19.6670843740958	23.5589507409704	28.9585757624829	39.381510693853	13.3775117099959	15.3089080545565	24.4934731148812
1700020G17Rik	0	0	0.678287150853183	0	0	0	0.93812006953795	0	0	0	0	0	0	0	0	0	0	0	0	0	0	1.21613742818144	0	0
1700020I14Rik	1059.42475863953	1078.85212337424	1092.04231287362	1124.50480192486	1031.0546715053	980.283189896269	1041.31327718712	1209.14414925695	1029.32321427178	1121.64403217333	998.76408617982	1072.67881702423	1043.47728013554	1027.00787269962	1092.05233401672	1064.98456793666	1120.51005230978	1023.58234583362	999.71895318205	1042.50872744939	1026.16965007983	1005.74565310605	1007.32614998982	1165.88932026835
1700020L24Rik	4.55993439873544	1.46185924576456	1.35657430170637	2.65213396680391	1.89532108732593	1.55600506332741	3.7524802781518	4.36776935312563	1.13361587474865	0.903095033955979	1.12473433128358	0.927120844446178	5.52104381024097	4.09166483147258	5.58594544254077	0	6.32036290585692	2.68187514192216	1.02430220612915	1.80991098515518	2.25037203964874	4.86454971272577	1.02059387030377	1.9594778491905
1700020N01Rik	0	0	0	0	0	0	0.93812006953795	0.727961558854272	0	0	0	0	0	0	0	0	0	0	0	0	0	1.21613742818144	0	0
1700020N15Rik	0.759989066455906	0	0	0	0	0	0	0	0	0	0	0	0	0	0	0	0	0	0	0	0	0	1.02059387030377	0
1700021F05Rik	62.3191034493843	63.5908771907582	83.4293195549415	78.9009855124164	65.3885775127444	65.3522126597513	49.7203636855114	56.0530400317789	32.8748603677109	44.251656663843	43.8646389200597	37.0848337778471	57.0507860391567	50.4638662548284	41.8945908190558	36.0228951860621	39.7279954082435	37.5462519869102	45.0692970696826	30.7684867476381	42.7570687533261	42.5648099863505	42.8649425527583	57.8045965511196
1700021F07Rik	0	0	0	0	0	0	0	0	0	0	0	1.85424168889236	0	0	0	0	0	0	0	0	0	0	2.04118774060754	0
1700021K19Rik	455.993439873544	415.898955420016	440.208360903716	444.895472931356	420.761281386355	538.377751911284	478.441235464355	441.872666224543	501.625024576279	550.887970713147	506.130449077611	521.969035423198	472.049245775603	424.16925419599	527.871844320103	564.358691248306	511.949395374411	472.010024978299	459.911690551988	472.386767125503	497.332220762372	519.290681833476	472.534961950645	508.484501864934
1700021N21Rik	0.759989066455906	0.730929622882278	1.35657430170637	0.663033491700978	0.947660543662963	1.55600506332741	0.93812006953795	2.18388467656282	0.566807937374326	4.5154751697799	1.12473433128358	0.927120844446178	0.920173968373495	0	0	0	0.902908986550989	0.893958380640719	3.07290661838745	5.42973295546555	5.62593009912186	2.43227485636289	1.02059387030377	1.9594778491905
1700022H16Rik	0	0.730929622882278	0	0.663033491700978	0	0	0	0	0.566807937374326	0	0	0	0	0	0	0	0	0	0	1.80991098515518	0	0	0	1.9594778491905
1700022I11Rik	5.31992346519134	1.46185924576456	4.74801005597228	1.32606698340196	0.947660543662963	1.55600506332741	2.81436020861385	1.45592311770854	1.13361587474865	5.41857020373587	0	0.927120844446178	1.84034793674699	0	0	7.38931183303837	1.80581797310198	4.46979190320359	8.1944176490332	7.23964394062073	1.12518601982437	3.64841228454433	2.04118774060754	1.9594778491905
1700023E05Rik	2.27996719936772	2.92371849152911	0.678287150853183	1.98910047510293	2.84298163098889	0	0.93812006953795	0.727961558854272	6.23488731111759	3.61238013582392	3.37420299385074	1.85424168889236	1.84034793674699	4.09166483147258	0	4.61831989564898	1.80581797310198	1.78791676128144	1.02430220612915	3.61982197031037	0	2.43227485636289	3.06178161091131	0.979738924595248
1700023F06Rik	3.79994533227953	4.38557773729367	2.71314860341273	9.28246888381369	10.4242659802926	9.33603037996447	8.44308062584155	5.0957309119799	6.80169524849192	6.32166523769185	6.74840598770149	4.63560422223089	7.36139174698796	5.4555531086301	5.58594544254077	6.46564785390858	3.61163594620395	4.46979190320359	8.1944176490332	12.6693768960863	9.00148815859497	8.5129619972701	9.18534483273392	7.83791139676198
1700023L04Rik	0	0.730929622882278	0.678287150853183	0	0	0	2.81436020861385	0.727961558854272	0	1.80619006791196	0	0.927120844446178	0	0	0	1.84732795825959	0	0.893958380640719	1.02430220612915	0	1.12518601982437	0	0	2.93921677378574
1700024B18Rik	8.35987973101497	16.8113813262924	16.2788916204764	16.5758372925244	7.5812843493037	6.22402025330965	12.1955609039934	13.1033080593769	8.5021190606149	4.5154751697799	6.74840598770149	0.927120844446178	1.84034793674699	12.2749944944177	5.58594544254077	10.1603037704278	9.02908986550989	6.25770866448503	11.2673242674206	18.0991098515518	23.6289064163118	7.29682456908866	11.2265325733415	7.83791139676198
1700024F13Rik	0.759989066455906	1.46185924576456	2.03486145255955	0	2.84298163098889	4.66801518998223	1.8762401390759	0	2.83403968687163	2.70928510186794	1.12473433128358	0.927120844446178	0	4.09166483147258	0	0	3.61163594620395	0.893958380640719	1.02430220612915	1.80991098515518	0	1.21613742818144	1.02059387030377	2.93921677378574
1700024G13Rik	0.759989066455906	0	0.678287150853183	0	0	0	1.8762401390759	3.63980779427136	0	0.903095033955979	2.24946866256716	0	1.84034793674699	0	2.79297272127038	0.923663979129797	0	2.68187514192216	0	3.61982197031037	0	1.21613742818144	1.02059387030377	2.93921677378574
1700024P04Rik	0	0	0	0	0	4.66801518998223	0	0	0	0	0	0	0	0	0	0	0	0	0	0	0	0	0	0
1700024P16Rik	20.5197047943095	29.9681145381734	25.774911732421	35.1407750601518	25.5868346789	15.5600506332741	23.4530017384488	18.9270005302111	24.372741307096	19.8680907470315	20.2452179631045	10.198329288908	19.3236533358434	13.6388827715753	25.1367544914335	14.7786236660767	26.1843606099787	17.8791676128144	25.6075551532287	12.6693768960863	14.6274182577168	17.0259239945402	18.3706896654678	16.6555617181192
1700025B11Rik	0	0	0	1.32606698340196	0	0	0	0	0	0	0	0	0.920173968373495	0	0	0	0	0	0	0	0	0	0	0
1700025C18Rik	0	0	0	0	0	0	0	0	0	0	0	0	0	0	2.79297272127038	0	0	0	0	0	0	0	0	1.9594778491905
1700025F24Rik	1.51997813291181	2.19278886864683	0.678287150853183	1.98910047510293	2.84298163098889	0	0.93812006953795	0	0.566807937374326	1.80619006791196	2.24946866256716	0	0	0	2.79297272127038	0.923663979129797	0	0	0	1.80991098515518	0	1.21613742818144	1.02059387030377	3.91895569838099
1700025G04Rik	706.789831803993	772.592611386568	839.719492756241	814.205127808801	762.866737648685	655.07813166084	752.372295769436	700.299019617809	707.943113780534	690.867700976324	729.952581003044	711.101687690219	719.576043268073	758.321882099584	740.137771136652	837.763229070726	711.492281402179	741.985455931797	638.14027441846	743.87341489878	722.369424727246	733.33086919341	835.866379778787	725.986543125079
1700025K24Rik	0	0	0	0	0	0	0.93812006953795	0	0	0	0	0	0.920173968373495	0	0	0	0	0	0	0	0	0	0	0
1700025N23Rik	1.51997813291181	0.730929622882278	0.678287150853183	0.663033491700978	1.89532108732593	0	1.8762401390759	0	0	0.903095033955979	1.12473433128358	0	0	0	0	0	2.70872695965297	1.78791676128144	0	0	1.12518601982437	0	0	0.979738924595248
1700026D08Rik	6.83990159810316	4.38557773729367	12.2091687153573	3.97820095020587	6.63362380564074	9.33603037996447	9.3812006953795	6.55165402968844	2.26723174949731	8.12785530560381	3.37420299385074	12.0525709778003	7.36139174698796	2.72777655431505	2.79297272127038	4.61831989564898	7.22327189240791	5.36375028384431	6.1458132367749	7.23964394062073	4.50074407929748	3.64841228454433	3.06178161091131	8.81765032135723
1700026D11Rik	1.51997813291181	0.730929622882278	0	0	0	0	0	0	0	0	0	0.927120844446178	0	0	0	0	0	0	0	0	0	0	0	0
1700026F02Rik	0	0	0	0	0	0	0	0	1.13361587474865	0	0	0	0	0	0	0	0	0	0	0	2.25037203964874	0	0	0
1700026L06Rik	1.51997813291181	0	2.03486145255955	1.98910047510293	2.84298163098889	4.66801518998223	1.8762401390759	1.45592311770854	0	2.70928510186794	3.37420299385074	2.78136253333853	0	1.36388827715753	0	4.61831989564898	0	2.68187514192216	2.0486044122583	1.80991098515518	1.12518601982437	1.21613742818144	3.06178161091131	1.9594778491905
1700027A15Rik	0.759989066455906	0	0	0	0	3.11201012665482	0	0.727961558854272	0	0	0	0	0	0	0	0	0	0	0	0	0	0	0	0
1700027F09Rik	0	0	0	0	0	0	0	0	0	0	1.12473433128358	0	0	0	0	0	0	0	0	1.80991098515518	0	0	0	0
1700027H10Rik	9.87985786392678	10.9639443432342	12.2091687153573	12.5976363423186	15.1625686986074	4.66801518998223	2.81436020861385	7.27961558854272	7.36850318586624	4.5154751697799	8.99787465026865	6.48984591112325	3.68069587349398	1.36388827715753	5.58594544254077	6.46564785390858	6.32036290585692	7.15166704512575	12.2916264735498	5.42973295546555	10.1266741784193	12.1613742818144	4.08237548121507	11.756867095143
1700027I24Rik	0	0.730929622882278	0	0	0	0	0.93812006953795	0	0	0	0	0	0	0	0	0	0	0	0	0	0	0	0	0
1700027J07Rik	0	0	0	0.663033491700978	0	0	0	0	0	0	0	0	0	0	0	0	0	0	1.02430220612915	0	1.12518601982437	0	0	0
1700028B04Rik	0	0	0	0	0	0	0	0.727961558854272	0	0	0	0	0	0	0	0	0	0.893958380640719	0	0	0	0	0	0
1700028E10Rik	5.31992346519134	4.38557773729367	9.49602011194456	5.30426793360782	9.47660543662963	15.5600506332741	4.69060034768975	6.55165402968844	7.93531112324057	4.5154751697799	2.24946866256716	6.48984591112325	5.52104381024097	8.18332966294515	11.1718908850815	3.69465591651919	6.32036290585692	7.15166704512575	7.17011544290405	16.2891988663966	11.2518601982437	12.1613742818144	6.12356322182261	4.89869462297624
1700028I16Rik	0.759989066455906	0	0.678287150853183	0.663033491700978	0	0	0	0.727961558854272	0	0	0	0	0	0	0	0	0	0	0	0	0	0	1.02059387030377	0
1700028J19Rik	2.27996719936772	1.46185924576456	1.35657430170637	0	0.947660543662963	0	0.93812006953795	1.45592311770854	2.83403968687163	6.32166523769185	2.24946866256716	5.56272506667707	0.920173968373495	0	0	0.923663979129797	6.32036290585692	3.57583352256288	2.0486044122583	1.80991098515518	1.12518601982437	3.64841228454433	2.04118774060754	3.91895569838099
1700028K03Rik	86.6387535759733	102.330147203519	84.1076067057947	88.846487887931	93.8183938226333	73.1322379763884	77.8639657716499	77.1639252385528	96.3573493536355	51.4764169354908	31.4925612759403	48.2102839112013	55.2104381024097	73.6499669665064	80.9962089168411	51.7251828312686	64.1065380451202	70.6227120706168	35.8505772145202	81.4459943319833	86.6393235264766	75.4005205472495	54.0914751260997	52.9059019281434
1700028M03Rik	0	0	0.678287150853183	0	0.947660543662963	0	0	0	0	0	0	0	0	0	0	0	0	0	0	1.80991098515518	0	0	0	0
1700028P14Rik	6.83990159810316	5.84743698305822	10.1743072627977	5.9673014253088	5.68596326197778	9.33603037996447	4.69060034768975	8.73553870625126	4.53446349899461	7.22476027164783	5.6236716564179	11.1254501333541	10.1219136521084	2.72777655431505	11.1718908850815	1.84732795825959	5.41745391930593	10.7275005676886	3.07290661838745	1.80991098515518	5.62593009912186	4.86454971272577	4.08237548121507	2.93921677378574
1700029F12Rik	0	0	0	0	0	0	0	0	1.13361587474865	0	0	0	0	0	0	0	0	0	0	0	0	0	0	0
1700029H14Rik	3.79994533227953	0	0.678287150853183	0	0	1.55600506332741	3.7524802781518	0	0.566807937374326	1.80619006791196	1.12473433128358	0	2.76052190512048	1.36388827715753	0	3.69465591651919	0	0	1.02430220612915	3.61982197031037	1.12518601982437	2.43227485636289	0	0.979738924595248
1700029I15Rik	1.51997813291181	2.19278886864683	0.678287150853183	3.31516745850489	5.68596326197778	4.66801518998223	2.81436020861385	2.18388467656282	10.2025428727379	1.80619006791196	0	0.927120844446178	1.84034793674699	5.4555531086301	0	3.69465591651919	3.61163594620395	1.78791676128144	3.07290661838745	1.80991098515518	7.8763021387706	4.86454971272577	4.08237548121507	4.89869462297624
1700029J07Rik	37.2394642563394	29.9681145381734	29.1663474866869	25.1952726846372	32.2204584845407	32.6761063298756	25.3292418775247	27.6625392364623	34.5752841798339	30.7052311545033	26.9936239508059	22.2509002667083	30.3657409563253	27.2777655431505	25.1367544914335	31.4045752904131	31.6018145292846	34.864376844988	31.7533683900036	28.9585757624829	33.7555805947311	36.4841228454433	23.4736590169867	31.3516455870479
1700029M20Rik	0	0	0	0	0.947660543662963	0	0	2.18388467656282	0	0	0	0	0	0	5.58594544254077	0	0	0	0	0	0	1.21613742818144	1.02059387030377	0
1700029P11Rik	0	1.46185924576456	0	0	0	0	0	0	0	0	0	0	0	0	0	0	0	0	0	0	0	0	0	0
1700030A11Rik	0	0	0.678287150853183	0.663033491700978	1.89532108732593	1.55600506332741	0	2.18388467656282	0	0	1.12473433128358	0	0	0	0	2.77099193738939	0	0	0	0	0	0	0	0.979738924595248
1700030C10Rik	32.679529857604	29.2371849152911	21.7051888273019	22.5431387178333	38.8540822901815	24.8960810132386	20.6386415298349	17.4710774125025	35.1420921172082	28.8990410865913	21.369952294388	23.1780211111545	20.2438273042169	24.5499889888355	19.5508090488927	23.0915994782449	25.2814516234277	33.0764600837066	24.5832529470996	32.5783977327933	58.5096730308673	34.0518479890804	19.3912835357716	20.5745174165002
1700030F04Rik	0	0.730929622882278	0.678287150853183	0	1.89532108732593	0	0.93812006953795	2.18388467656282	1.13361587474865	0	0	0.927120844446178	0	1.36388827715753	2.79297272127038	0	0.902908986550989	0	0	1.80991098515518	0	0	0	0
1700030F18Rik	0.759989066455906	0	2.03486145255955	0	0	0	0.93812006953795	0	0.566807937374326	0.903095033955979	1.12473433128358	0	0	1.36388827715753	0	0	0	0.893958380640719	1.02430220612915	0	0	1.21613742818144	0	0
1700030J22Rik	63.8390815822961	51.8960032246417	71.2201508395842	73.5967175788086	64.4409169690815	49.7921620264772	67.5446450067324	50.2293475609447	53.846754050561	45.154751697799	52.8625135703283	48.2102839112013	46.0086984186747	40.9166483147258	30.7226999339742	60.0381586434368	64.1065380451202	47.3797941739581	54.2880169248449	68.776617435897	64.1356031299891	51.0777719836206	55.1120689964035	53.8856408527386
1700030K09Rik	25.8396282595008	19.0041701949392	37.3057932969251	27.1843731597401	29.3774768535518	28.0080911398934	47.8441235464355	45.8615782078191	39.1097476788285	31.6083261884593	44.9893732513432	30.5949878667239	33.1262628614458	31.3694303746231	33.5156726552446	48.9541908938792	31.6018145292846	33.0764600837066	35.8505772145202	52.4874185695003	47.2578128326236	19.4581988509031	37.7619732012394	33.3111234362384
1700030L20Rik	0.759989066455906	2.19278886864683	0	0.663033491700978	0.947660543662963	1.55600506332741	0	0.727961558854272	1.13361587474865	1.80619006791196	1.12473433128358	0.927120844446178	0	0	2.79297272127038	0	2.70872695965297	0.893958380640719	0	1.80991098515518	0	0	0	1.9594778491905
1700030M09Rik	0.759989066455906	0.730929622882278	0	0	0	0	0	0	0.566807937374326	0	0	0	0	0	0	0	0	0	1.02430220612915	0	1.12518601982437	0	1.02059387030377	0
1700031A10Rik	0	0	0.678287150853183	0.663033491700978	0	1.55600506332741	0	1.45592311770854	1.13361587474865	0	0	0.927120844446178	0	0	0	0	0	0.893958380640719	0	0	2.25037203964874	0	1.02059387030377	0
1700031M16Rik	0	0	0	0	0.947660543662963	0	0	0	0	0.903095033955979	0	0	0	0	0	0	0	0	0	0	0	0	0	0.979738924595248
1700034E13Rik	0	0.730929622882278	0	0	0	0	0	0	0	0	0	0	0	0	5.58594544254077	0	0	0	0	0	0	0	0	0
1700034F02Rik	3.79994533227953	9.50208509746962	3.39143575426592	5.30426793360782	5.68596326197778	1.55600506332741	3.7524802781518	3.63980779427136	2.26723174949731	5.41857020373587	5.6236716564179	7.41696675556942	9.20173968373495	6.81944138578763	0	7.38931183303837	0	4.46979190320359	9.21871985516235	3.61982197031037	4.50074407929748	3.64841228454433	10.2059387030377	2.93921677378574
1700034G24Rik	1.51997813291181	2.19278886864683	1.35657430170637	0	1.89532108732593	0	0.93812006953795	0	0	0	0	0.927120844446178	0.920173968373495	1.36388827715753	5.58594544254077	0.923663979129797	0	1.78791676128144	0	0	0	0	1.02059387030377	0
1700034H15Rik	31.9195407911481	25.5825368008797	27.8097731849805	39.1189760103577	30.3251373972148	28.0080911398934	33.7723225033662	30.5743854718794	32.3080524303366	23.4804708828555	26.9936239508059	28.7407461778315	19.3236533358434	31.3694303746231	33.5156726552446	31.4045752904131	26.1843606099787	27.7127097998623	32.7776705961328	30.7684867476381	31.5052085550824	24.3227485636289	21.4324712763791	20.5745174165002
1700034I23Rik	28.8795845253244	29.9681145381734	30.5229217883932	34.4777415684509	26.534495222563	18.6720607599289	26.2673619470626	26.9345776776081	34.5752841798339	19.8680907470315	29.2430926133731	12.9796918222465	16.5631314307229	19.0944358802054	22.3437817701631	24.9389274365045	30.6989055427336	35.7583352256287	32.7776705961328	36.1982197031037	38.2563246740286	30.4034357045361	21.4324712763791	21.5542563410955
1700034J05Rik	4.55993439873544	0	1.35657430170637	1.98910047510293	5.68596326197778	10.8920354432919	2.81436020861385	9.46350026510553	5.66807937374326	4.5154751697799	0	3.70848337778471	3.68069587349398	5.4555531086301	2.79297272127038	0.923663979129797	1.80581797310198	5.36375028384431	2.0486044122583	7.23964394062073	10.1266741784193	3.64841228454433	4.08237548121507	6.85817247216674
1700034P13Rik	15.959770395574	17.5423109491747	25.774911732421	15.2497703091225	18.0055503295963	10.8920354432919	28.1436020861385	13.8312696182312	17.0042381212298	34.3176112903272	19.1204836318209	15.761054355585	21.1640012725904	17.7305476030478	16.7578363276223	18.4732795825959	16.2523617579178	12.5154173289701	13.3159286796789	19.909020836707	13.5022322378925	19.4581988509031	20.4118774060754	16.6555617181192
1700036G14Rik	0	0	0	0	0	0	0	2.18388467656282	0	3.61238013582392	0	0	0.920173968373495	0	0	0	1.80581797310198	0	0	0	0	0	0	0
1700037C18Rik	6.07991253164725	8.04022585170506	5.42629720682547	6.63033491700978	8.52894489296667	14.0040455699467	12.1955609039934	7.27961558854272	13.0365825596095	17.1588056451636	19.1204836318209	14.8339335111388	6.44121777861446	4.09166483147258	11.1718908850815	8.31297581216817	12.6407258117138	13.4093757096108	12.2916264735498	21.7189318218622	12.3770462180681	9.72909942545154	13.267720313949	3.91895569838099
1700037H04Rik	112.478381835474	108.908513809459	118.700251399307	134.595798815299	136.463118287467	157.156511396069	118.203128761782	133.944926829186	139.434752594084	150.816870670648	150.714400392	139.995247511373	151.828704781627	129.569386329965	167.578363276223	119.152653307744	133.630530009546	146.609174425078	154.669633125502	133.933412901484	148.524554616817	145.936491381773	152.068486675262	165.575878256597
1700039E15Rik	0	0.730929622882278	0	0	0.947660543662963	0	0.93812006953795	0	0	0	0	0.927120844446178	0.920173968373495	0	0	0	0.902908986550989	0	0	0	1.12518601982437	0	0	0.979738924595248
1700039E22Rik	0	0.730929622882278	0	0	0	0	0	0	0.566807937374326	0	0	0	0	0	0	0.923663979129797	0	0.893958380640719	0	0	0	0	0	0.979738924595248
1700040L02Rik	11.3998359968386	8.77115547458734	12.2091687153573	8.61943539211271	8.52894489296667	3.11201012665482	6.56684048676565	10.1914618239598	10.2025428727379	10.8371404074717	6.74840598770149	7.41696675556942	7.36139174698796	4.09166483147258	8.37891816381115	2.77099193738939	8.1261808789589	4.46979190320359	5.12151103064575	3.61982197031037	6.75111611894623	6.08068714090721	11.2265325733415	10.7771281705477
1700041C23Rik	0	0	0	0	0	1.55600506332741	0	0	1.13361587474865	0	0	0	0	0	0	0	0	0	0	0	0	0	0	0
1700042B14Rik	0	0	0	0	0	0	0	0	0	0	0	0	0	0	0	0	0	0	0	0	0	0	0	1.9594778491905
1700042G07Rik	0	0	0.678287150853183	0	0	0	0	0.727961558854272	0	1.80619006791196	0	0	0	0	0	0	0	0	0	0	0	0	0	0
1700042G15Rik	0.759989066455906	3.65464811441139	2.03486145255955	3.31516745850489	4.73830271831481	3.11201012665482	2.81436020861385	4.36776935312563	3.96765556162029	2.70928510186794	0	2.78136253333853	0	4.09166483147258	8.37891816381115	0	1.80581797310198	4.46979190320359	5.12151103064575	3.61982197031037	4.50074407929748	1.21613742818144	3.06178161091131	1.9594778491905
1700042O10Rik	1.51997813291181	0	0	1.98910047510293	0	0	0.93812006953795	0.727961558854272	0.566807937374326	0	2.24946866256716	0.927120844446178	0	4.09166483147258	0	1.84732795825959	2.70872695965297	0.893958380640719	2.0486044122583	0	0	0	0	0
1700045H11Rik	0.759989066455906	0	0	0	0	0	0	0.727961558854272	0	0	0	0	0	0	0	0	0	0	0	0	0	1.21613742818144	0	0
1700047A11Rik	7.59989066455906	8.77115547458734	8.1394458102382	4.64123444190685	6.63362380564074	1.55600506332741	4.69060034768975	8.00757714739699	6.23488731111759	14.4495205432957	7.87314031898507	6.48984591112325	5.52104381024097	12.2749944944177	11.1718908850815	9.23663979129797	10.8349078386119	8.93958380640719	8.1944176490332	7.23964394062073	14.6274182577168	2.43227485636289	5.10296935151884	10.7771281705477
1700047E10Rik	0	0	0	0	0	0	0	0	0.566807937374326	0	0	0.927120844446178	0.920173968373495	0	0	0	0.902908986550989	0	0	0	0	0	0	0
1700047M11Rik	26.5996173259567	24.8516071779975	25.0966245815678	25.8583061763381	23.6915135915741	18.6720607599289	20.6386415298349	32.7582701484422	18.1378539959784	23.4804708828555	14.6215463066866	20.3966585778159	17.4833053990964	21.8222124345204	19.5508090488927	12.9312957078172	23.4756336503257	21.4550011353772	27.656159565487	32.5783977327933	41.6318827335017	25.5388859918103	27.5560344982018	33.3111234362384
1700048M11Rik	2.27996719936772	8.77115547458734	2.71314860341273	3.97820095020587	3.79064217465185	1.55600506332741	2.81436020861385	5.0957309119799	2.26723174949731	3.61238013582392	8.99787465026865	2.78136253333853	1.84034793674699	4.09166483147258	0	4.61831989564898	6.32036290585692	1.78791676128144	1.02430220612915	7.23964394062073	9.00148815859497	3.64841228454433	3.06178161091131	10.7771281705477
1700048O20Rik	33.4395189240599	42.3939181271721	35.2709318443655	35.1407750601518	50.226008814137	38.9001265831853	31.8960823642903	50.957309119799	34.0084762424596	39.7361814940631	38.2409672636417	59.3357340445554	44.1683504819278	43.6444248690408	36.308645376515	45.25953497736	51.4658122334063	36.6522936062695	48.14220368807	39.818041673414	39.381510693853	34.0518479890804	42.8649425527583	71.5209414954531
1700049E15Rik	0	0	0	0.663033491700978	0	0	0	1.45592311770854	0	0.903095033955979	0	0	0	0	2.79297272127038	0.923663979129797	0	1.78791676128144	0	0	0	0	0	0
1700049G17Rik	110.958403702562	124.98896551287	128.874558662105	118.682995014475	139.306099918456	129.148420256175	92.8738868842571	122.297541887518	115.062011286988	82.1816480899941	93.3529494965372	123.307072311342	107.660354299699	115.93050355839	131.269717899708	99.7557097460181	122.795622170934	129.623965192904	128.037775766144	142.98296782726	112.518601982437	124.046017674507	105.121168641288	117.56867095143
1700051A21Rik	0	0.730929622882278	0	0	0	0	2.81436020861385	0.727961558854272	1.70042381212298	3.61238013582392	1.12473433128358	0.927120844446178	1.84034793674699	4.09166483147258	0	0	1.80581797310198	1.78791676128144	3.07290661838745	5.42973295546555	0	0	1.02059387030377	0
1700052K11Rik	74.4789285126788	81.1331881399329	99.0299240245647	84.2052534460242	79.6034856676889	71.5762329130609	64.7302847981186	53.8691553552161	47.0450588020691	49.6702268675788	48.363576245194	54.7001298223245	53.3700901656627	39.5527600375682	72.61729075303	48.0305269147494	57.7861751392633	59.0012531222874	61.458132367749	72.3964394062073	55.1341149713942	44.9970848427134	51.0296935151884	60.7438133249054
1700052N19Rik	109.43842556965	95.0208509746961	105.812795533097	114.704794064269	107.085641433915	101.140329116282	113.512528414092	116.473849416683	92.3896937920152	118.305449448233	123.720776441194	101.056172044633	101.219136521084	132.29716288428	100.547017965734	115.457997391225	98.4170795340577	115.320631102653	101.405918406786	86.8757272874488	101.266741784193	113.100780820874	110.224137992807	107.771281705477
1700054A03Rik	0	0	0	0	0	0	1.8762401390759	1.45592311770854	0	0.903095033955979	1.12473433128358	0	0	4.09166483147258	0	0	0.902908986550989	0.893958380640719	1.02430220612915	0	0	0	0	0
1700054K19Rik	0	0	0	0	0	0	0	0	0	0	0	0	0	0	0	0	0	0.893958380640719	0	1.80991098515518	0	0	0	0
1700054M17Rik	3.79994533227953	2.92371849152911	2.03486145255955	3.31516745850489	1.89532108732593	1.55600506332741	0.93812006953795	2.18388467656282	5.10127143636894	4.5154751697799	2.24946866256716	1.85424168889236	1.84034793674699	0	11.1718908850815	0	2.70872695965297	5.36375028384431	4.0972088245166	1.80991098515518	9.00148815859497	1.21613742818144	1.02059387030377	1.9594778491905
1700054O13Rik	0.759989066455906	0	0	0.663033491700978	0	1.55600506332741	0.93812006953795	0.727961558854272	0.566807937374326	0	0	0	0	0	0	0	0.902908986550989	1.78791676128144	2.0486044122583	3.61982197031037	3.37555805947311	2.43227485636289	0	0
1700055N04Rik	0.759989066455906	1.46185924576456	0	1.98910047510293	0	1.55600506332741	1.8762401390759	0.727961558854272	2.83403968687163	0.903095033955979	1.12473433128358	0.927120844446178	0.920173968373495	4.09166483147258	0	2.77099193738939	1.80581797310198	2.68187514192216	2.0486044122583	3.61982197031037	2.25037203964874	1.21613742818144	0	1.9594778491905
1700056E22Rik	0	2.19278886864683	0.678287150853183	0	0	0	0.93812006953795	2.18388467656282	0	0.903095033955979	1.12473433128358	0	0.920173968373495	1.36388827715753	0	1.84732795825959	0.902908986550989	0.893958380640719	1.02430220612915	0	1.12518601982437	0	0	0.979738924595248
1700057G04Rik	0.759989066455906	0	0.678287150853183	0.663033491700978	0	0	0	0	0.566807937374326	0	0	0	1.84034793674699	0	5.58594544254077	1.84732795825959	0	0	1.02430220612915	0	0	0	0	0.979738924595248
1700057H15Rik	0	0	1.35657430170637	1.32606698340196	0	0	0	0.727961558854272	0	0	1.12473433128358	2.78136253333853	0	0	5.58594544254077	0	0	0	3.07290661838745	3.61982197031037	0	2.43227485636289	0	0.979738924595248
1700061G19Rik	4.55993439873544	3.65464811441139	4.74801005597228	3.31516745850489	2.84298163098889	7.78002531663706	4.69060034768975	2.18388467656282	3.40084762424596	2.70928510186794	5.6236716564179	1.85424168889236	3.68069587349398	6.81944138578763	0	3.69465591651919	0.902908986550989	2.68187514192216	5.12151103064575	1.80991098515518	2.25037203964874	6.08068714090721	3.06178161091131	2.93921677378574
1700061I17Rik	0	0.730929622882278	0	0	0	3.11201012665482	0	0	0	1.80619006791196	1.12473433128358	0	0	0	0	0	0	0.893958380640719	0	0	1.12518601982437	0	1.02059387030377	0
1700063D05Rik	5.31992346519134	4.38557773729367	4.74801005597228	0.663033491700978	5.68596326197778	6.22402025330965	0	3.63980779427136	5.66807937374326	9.03095033955979	4.49893732513432	2.78136253333853	5.52104381024097	8.18332966294515	0	3.69465591651919	4.51454493275494	4.46979190320359	2.0486044122583	1.80991098515518	6.75111611894623	2.43227485636289	3.06178161091131	3.91895569838099
1700063O14Rik	0	0	1.35657430170637	0	0.947660543662963	0	0	0	0	0	0	0.927120844446178	0	0	0	0	2.70872695965297	0	0	1.80991098515518	1.12518601982437	0	2.04118774060754	0
1700064M15Rik	0	0	0	0.663033491700978	0.947660543662963	0	0.93812006953795	0.727961558854272	1.13361587474865	0	0	0	0	0	0	0	0.902908986550989	0.893958380640719	0	0	0	1.21613742818144	1.02059387030377	0
1700065D16Rik	0	0	1.35657430170637	0	0	0	1.8762401390759	0	1.13361587474865	1.80619006791196	0	0.927120844446178	0	0	0	0	1.80581797310198	0.893958380640719	1.02430220612915	0	0	0	1.02059387030377	0
1700065I16Rik	0	0	0	0.663033491700978	0	0	0	0	0	0	0	0	0	0	0	0	0	0	0	0	0	0	1.02059387030377	0
1700065J18Rik	2.27996719936772	0.730929622882278	1.35657430170637	2.65213396680391	0	1.55600506332741	0	2.18388467656282	1.13361587474865	0	0	0	2.76052190512048	0	5.58594544254077	0.923663979129797	0.902908986550989	0.893958380640719	0	1.80991098515518	3.37555805947311	2.43227485636289	0	0.979738924595248
1700065L07Rik	0	0	0	0	0	1.55600506332741	0.93812006953795	0	0	0.903095033955979	0	0	0	0	0	0	0	0	0	0	0	0	3.06178161091131	0
1700066B19Rik	0.759989066455906	0	0.678287150853183	0	0	0	0.93812006953795	1.45592311770854	0	1.80619006791196	0	0.927120844446178	0	1.36388827715753	0	2.77099193738939	0	1.78791676128144	0	1.80991098515518	0	1.21613742818144	0	0
1700066M21Rik	234.836621534875	244.130494042681	253.001107268237	220.127119244725	220.80490667347	183.608597472635	176.366573073135	254.058584040141	198.949586018389	201.390192572183	192.329570649492	174.298718755881	178.513749864458	182.761029139108	242.988626750523	210.595387241594	191.41670514881	197.564802121599	181.30149048486	202.710030337381	139.523066458222	197.014263365394	170.439176340729	188.109873522288
1700066O22Rik	2.27996719936772	0.730929622882278	0.678287150853183	0	0.947660543662963	0	2.81436020861385	0	1.13361587474865	1.80619006791196	1.12473433128358	0	0.920173968373495	0	0	0	1.80581797310198	2.68187514192216	1.02430220612915	0	1.12518601982437	0	2.04118774060754	0.979738924595248
1700067K01Rik	1.51997813291181	1.46185924576456	2.03486145255955	5.30426793360782	0	6.22402025330965	7.5049605563036	0	1.70042381212298	4.5154751697799	4.49893732513432	4.63560422223089	4.60086984186747	6.81944138578763	0	1.84732795825959	4.51454493275494	2.68187514192216	2.0486044122583	1.80991098515518	2.25037203964874	2.43227485636289	4.08237548121507	5.87843354757149
1700067P10Rik	0	0	0	0	0	0	0	0	0.566807937374326	0	0	0	0	0	0	0	0.902908986550989	0	0	1.80991098515518	0	0	0	0
1700071K01Rik	18.9997266613977	13.156733211881	18.3137530730359	19.8910047510293	31.2727979408778	15.5600506332741	16.8861612516831	18.1990389713568	19.8382778081014	9.03095033955979	14.6215463066866	4.63560422223089	10.1219136521084	12.2749944944177	11.1718908850815	15.7022876452065	13.5436347982648	8.93958380640719	14.3402308858081	41.6279526585692	24.7540924361362	19.4581988509031	10.2059387030377	12.7366060197382
1700071M16Rik	20.5197047943095	19.0041701949392	22.383475978155	21.8801052261323	23.6915135915741	21.7840708865838	13.1336809735313	23.2947698833367	27.2067809939677	12.6433304753837	16.8710149692537	16.6881752000312	15.6429574623494	20.4583241573629	11.1718908850815	24.9389274365045	15.3494527713668	16.9852092321737	18.4374397103247	25.3387537921726	25.8792784559605	19.4581988509031	11.2265325733415	24.4934731148812
1700072B07Rik	0	0	0	0	0	0	0	0	0	0	0	0	0	0	0	1.84732795825959	0	0	1.02430220612915	0	0	0	0	0
1700072O05Rik	0	0	0	0	0	0	0	0	0	0	0	0	0	0	0	0	0	0	0	0	0	2.43227485636289	0	0
1700073E17Rik	6.07991253164725	8.04022585170506	8.81773296109138	11.9346028506176	8.52894489296667	10.8920354432919	9.3812006953795	8.73553870625126	10.7693508101122	4.5154751697799	10.1226089815522	6.48984591112325	7.36139174698796	5.4555531086301	0	1.84732795825959	7.22327189240791	14.3033340902515	6.1458132367749	10.8594659109311	13.5022322378925	4.86454971272577	13.267720313949	3.91895569838099
1700074H08Rik	9.11986879747087	5.11650736017595	10.8525944136509	5.30426793360782	6.63362380564074	7.78002531663706	6.56684048676565	5.82369247083417	2.83403968687163	1.80619006791196	4.49893732513432	4.63560422223089	3.68069587349398	8.18332966294515	5.58594544254077	10.1603037704278	0.902908986550989	1.78791676128144	2.0486044122583	10.8594659109311	9.00148815859497	4.86454971272577	4.08237548121507	1.9594778491905
1700080N15Rik	2.27996719936772	2.92371849152911	34.5926446935123	34.4777415684509	4.73830271831481	3.11201012665482	41.2772830596698	29.1184623541709	2.26723174949731	2.70928510186794	34.866764269791	22.2509002667083	0.920173968373495	5.4555531086301	25.1367544914335	30.4809113112833	7.22327189240791	6.25770866448503	38.9234838329077	95.9252822132247	5.62593009912186	9.72909942545154	33.6795977200244	36.2503402100242
1700084C01Rik	93.4786551740765	89.9043436145202	106.49108268395	72.9336840871076	90.9754121916444	91.8042987363173	71.2971252848842	89.5392717390754	95.7905414162612	80.3754580220821	78.7314031898507	62.1170965778939	109.500702236446	85.9249614609241	78.2032361955708	82.2060941425519	92.0967166282008	67.9408369286946	77.8469676658154	63.3468844804314	58.5096730308673	69.3198334063422	72.4621647915676	73.4804193446436
1700084E18Rik	2.27996719936772	2.19278886864683	0.678287150853183	1.32606698340196	0	0	3.7524802781518	0	2.83403968687163	3.61238013582392	0	2.78136253333853	2.76052190512048	4.09166483147258	0	0.923663979129797	0.902908986550989	2.68187514192216	1.02430220612915	0	1.12518601982437	0	1.02059387030377	1.9594778491905
1700084F23Rik	0.759989066455906	0	0	0	0	0	0	0	0	0	1.12473433128358	0	0	0	0	0	0.902908986550989	0	0	0	0	0	0	0
1700084J12Rik	0.759989066455906	0	1.35657430170637	1.98910047510293	1.89532108732593	1.55600506332741	2.81436020861385	0.727961558854272	0.566807937374326	2.70928510186794	2.24946866256716	0	2.76052190512048	1.36388827715753	0	0.923663979129797	0	1.78791676128144	0	0	2.25037203964874	7.29682456908866	1.02059387030377	0.979738924595248
1700085C21Rik	11.3998359968386	4.38557773729367	8.1394458102382	12.5976363423186	7.5812843493037	14.0040455699467	9.3812006953795	11.6473849416683	10.7693508101122	16.2557106112076	6.74840598770149	10.198329288908	6.44121777861446	5.4555531086301	8.37891816381115	2.77099193738939	9.93199885206087	9.83354218704791	3.07290661838745	18.0991098515518	7.8763021387706	14.5936491381773	13.267720313949	3.91895569838099
1700086L19Rik	294.875757784892	297.488356513087	335.073852521472	296.375970790337	269.135594400281	292.528951905553	303.012782460758	270.801699893789	281.70354487504	244.73875420207	353.166580023044	305.022757822793	308.258279405121	313.694303746231	315.605917503553	362.07627981888	315.115236306295	289.642515327593	251.978342707771	253.387537921726	237.414250182942	260.253409630829	377.619732012394	263.549770716122
1700086O06Rik	18.2397375949417	20.4660294407038	16.9571787713296	26.5213396680391	24.639174135237	38.9001265831853	22.5148816689108	18.9270005302111	26.6399730565933	17.1588056451636	15.7462806379701	15.761054355585	27.6052190512048	21.8222124345204	25.1367544914335	25.8625914156343	22.5727246637747	21.4550011353772	23.5589507409704	25.3387537921726	28.1296504956093	29.1872982763546	19.3912835357716	34.2908623608337
1700088E04Rik	7.59989066455906	13.156733211881	8.1394458102382	7.29336840871076	10.4242659802926	4.66801518998223	6.56684048676565	12.3753465005226	6.23488731111759	7.22476027164783	7.87314031898507	10.198329288908	11.9622615888554	6.81944138578763	2.79297272127038	2.77099193738939	8.1261808789589	6.25770866448503	12.2916264735498	7.23964394062073	5.62593009912186	9.72909942545154	4.08237548121507	6.85817247216674
1700091H14Rik	2.27996719936772	0.730929622882278	0	0	0	0	0	0	0	0	0	0	0	1.36388827715753	0	0	0.902908986550989	0.893958380640719	0	0	0	3.64841228454433	0	0
1700092K14Rik	0	0	0	0.663033491700978	1.89532108732593	1.55600506332741	0	0	0.566807937374326	0	0	1.85424168889236	0	0	0	0.923663979129797	0	0.893958380640719	0	0	2.25037203964874	0	0	0
1700092M07Rik	1.51997813291181	0.730929622882278	2.03486145255955	1.32606698340196	1.89532108732593	0	2.81436020861385	0.727961558854272	0.566807937374326	0	4.49893732513432	1.85424168889236	0	0	0	0	2.70872695965297	0	0	3.61982197031037	2.25037203964874	2.43227485636289	2.04118774060754	0.979738924595248
1700093K21Rik	1.51997813291181	0.730929622882278	1.35657430170637	2.65213396680391	0.947660543662963	0	4.69060034768975	3.63980779427136	1.13361587474865	0.903095033955979	2.24946866256716	0	0	0	11.1718908850815	0	0.902908986550989	0	2.0486044122583	5.42973295546555	5.62593009912186	0	2.04118774060754	2.93921677378574
1700094D03Rik	34.9594970569717	33.6227626525848	52.2281106156951	29.173473634843	41.6970639211704	48.2361569631498	45.9678834073596	58.964886267196	54.9803699253097	56.8949871392267	61.860388220597	44.5018005334165	52.4499161972892	60.0110841949311	64.2383725892188	64.6564785390858	62.3007200720182	44.6979190320359	39.9477860390368	48.86759659919	60.760045070516	41.3486725581691	62.2562260885299	46.0477294559767
1700094J05Rik	2.27996719936772	4.38557773729367	2.71314860341273	2.65213396680391	2.84298163098889	0	0.93812006953795	2.18388467656282	4.53446349899461	4.5154751697799	1.12473433128358	1.85424168889236	2.76052190512048	2.72777655431505	0	0.923663979129797	2.70872695965297	3.57583352256288	3.07290661838745	1.80991098515518	2.25037203964874	2.43227485636289	7.14415709212638	4.89869462297624
1700095A21Rik	0.759989066455906	0	0	0	0.947660543662963	0	0	1.45592311770854	0.566807937374326	0	0	0	0	1.36388827715753	0	2.77099193738939	0	0	0	1.80991098515518	1.12518601982437	0	0	0
1700095B10Rik	0	0	0	0	0	0	0	0.727961558854272	0	0	0	0.927120844446178	0	0	0	0	0	0	0	0	0	0	0	0
1700096J18Rik	0	0	0	0	0	0	0	1.45592311770854	0.566807937374326	0	0	0	0	0	0	0	0	0	0	1.80991098515518	0	0	0	0
1700096K18Rik	10.6398469303827	16.8113813262924	16.9571787713296	14.5867368174215	15.1625686986074	15.5600506332741	8.44308062584155	9.46350026510553	7.93531112324057	9.03095033955979	6.74840598770149	16.6881752000312	8.28156571536145	19.0944358802054	5.58594544254077	9.23663979129797	17.1552707444688	12.5154173289701	8.1944176490332	12.6693768960863	5.62593009912186	15.8097865663588	7.14415709212638	13.7163449443335
1700097N02Rik	0.759989066455906	0.730929622882278	0	0	0	1.55600506332741	0	0	0	0	1.12473433128358	1.85424168889236	0.920173968373495	0	0	0	0	0.893958380640719	0	0	0	0	1.02059387030377	0
1700100L14Rik	3.03995626582362	1.46185924576456	1.35657430170637	1.32606698340196	1.89532108732593	1.55600506332741	1.8762401390759	1.45592311770854	1.70042381212298	0.903095033955979	5.6236716564179	0.927120844446178	0	1.36388827715753	5.58594544254077	0.923663979129797	1.80581797310198	2.68187514192216	0	12.6693768960863	6.75111611894623	9.72909942545154	2.04118774060754	2.93921677378574
1700101E01Rik	1.51997813291181	2.92371849152911	4.74801005597228	2.65213396680391	0.947660543662963	3.11201012665482	2.81436020861385	0	2.26723174949731	3.61238013582392	4.49893732513432	2.78136253333853	0.920173968373495	0	8.37891816381115	0	0	0	4.0972088245166	0	0	1.21613742818144	4.08237548121507	0.979738924595248
1700101I11Rik	4.55993439873544	3.65464811441139	11.5308815645041	5.9673014253088	12.3195870676185	7.78002531663706	10.3193207649175	8.73553870625126	3.96765556162029	3.61238013582392	8.99787465026865	2.78136253333853	5.52104381024097	1.36388827715753	2.79297272127038	3.69465591651919	4.51454493275494	13.4093757096108	2.0486044122583	3.61982197031037	3.37555805947311	7.29682456908866	17.3500957951641	9.79738924595248
1700101O22Rik	0.759989066455906	0	0	1.32606698340196	0	0	0	0	0	0	0	0	0	0	0	0	0	0	0	0	0	0	1.02059387030377	0
1700102H20Rik	2.27996719936772	3.65464811441139	3.39143575426592	3.31516745850489	0	6.22402025330965	0	2.91184623541709	0	1.80619006791196	0	1.85424168889236	1.84034793674699	0	2.79297272127038	0	0.902908986550989	0.893958380640719	0	0	1.12518601982437	0	0	1.9594778491905
1700102P08Rik	8.35987973101497	2.92371849152911	5.42629720682547	2.65213396680391	9.47660543662963	1.55600506332741	1.8762401390759	0	3.96765556162029	5.41857020373587	3.37420299385074	1.85424168889236	4.60086984186747	0	0	6.46564785390858	5.41745391930593	8.93958380640719	5.12151103064575	7.23964394062073	1.12518601982437	3.64841228454433	3.06178161091131	7.83791139676198
1700105P06Rik	3.79994533227953	0.730929622882278	1.35657430170637	1.98910047510293	0.947660543662963	0	2.81436020861385	2.91184623541709	2.26723174949731	1.80619006791196	2.24946866256716	0	2.76052190512048	1.36388827715753	0	2.77099193738939	4.51454493275494	0.893958380640719	8.1944176490332	5.42973295546555	2.25037203964874	0	2.04118774060754	3.91895569838099
1700106J16Rik	0	1.46185924576456	0	0	0.947660543662963	0	0	0.727961558854272	1.70042381212298	0	0	0	0	0	0	1.84732795825959	0	0	0	0	2.25037203964874	0	0	0
1700108F19Rik	0	0	0.678287150853183	0	0	0	0	2.91184623541709	1.70042381212298	0	0	0.927120844446178	0	0	0	0	0	0	2.0486044122583	1.80991098515518	0	0	0	0
1700108J01Rik	0.759989066455906	2.19278886864683	1.35657430170637	0	2.84298163098889	0	0.93812006953795	0.727961558854272	0.566807937374326	0	1.12473433128358	0	0	0	0	0	0	0.893958380640719	0	0	1.12518601982437	3.64841228454433	0	0
1700109G14Rik	0	0.730929622882278	0	0	0	0	0.93812006953795	0.727961558854272	0	0	0	0	0	0	0	0	0.902908986550989	0	0	0	0	0	0	0.979738924595248
1700109H08Rik	27.3596063924126	19.0041701949392	30.5229217883932	22.5431387178333	22.7438530479111	12.4480405066193	18.762401390759	29.1184623541709	32.3080524303366	23.4804708828555	19.1204836318209	16.6881752000312	12.8824355572289	19.0944358802054	16.7578363276223	25.8625914156343	25.2814516234277	29.5006265611437	27.656159565487	28.9585757624829	34.8807666145555	21.890473707266	9.18534483273392	18.6150395673097
1700109K24Rik	88.1587317088851	57.7434402077	76.6464480464097	67.6294161534997	72.0222013183852	71.5762329130609	65.6684048676565	66.2445018557387	74.2518397960368	54.1857020373587	53.9872479016119	63.0442174223401	57.9709600075302	55.9194193634586	53.0664817041373	65.5801425182156	71.3298099375281	63.471045025491	63.5067367800073	77.8261723616729	93.3904396454228	68.1036959781608	41.8443486824545	76.4196361184294
1700110C19Rik	6.83990159810316	7.30929622882278	8.1394458102382	9.94550237551467	11.3719265239556	9.33603037996447	7.5049605563036	8.73553870625126	7.36850318586624	7.22476027164783	15.7462806379701	7.41696675556942	6.44121777861446	8.18332966294515	5.58594544254077	2.77099193738939	8.1261808789589	10.7275005676886	3.07290661838745	12.6693768960863	13.5022322378925	12.1613742818144	5.10296935151884	5.87843354757149
1700110I01Rik	15.959770395574	10.9639443432342	14.2440301679168	11.9346028506176	5.68596326197778	10.8920354432919	3.7524802781518	13.1033080593769	10.7693508101122	5.41857020373587	13.496811975403	5.56272506667707	5.52104381024097	12.2749944944177	0	11.0839677495576	13.5436347982648	2.68187514192216	13.3159286796789	21.7189318218622	13.5022322378925	14.5936491381773	12.2471264436452	14.6960838689287
1700110K17Rik	9.11986879747087	4.38557773729367	9.49602011194456	5.30426793360782	7.5812843493037	9.33603037996447	14.0718010430693	5.0957309119799	8.5021190606149	9.03095033955979	11.2473433128358	12.9796918222465	10.1219136521084	5.4555531086301	2.79297272127038	9.23663979129797	7.22327189240791	8.04562542576647	11.2673242674206	16.2891988663966	20.2533483568387	6.08068714090721	3.06178161091131	13.7163449443335
1700111N16Rik	0	0	0	0	0.947660543662963	0	0	0	0	0	0	0	0	0	0	0	0	0	0	0	0	0	1.02059387030377	0
1700112E06Rik	7.59989066455906	6.5783666059405	2.71314860341273	2.65213396680391	3.79064217465185	9.33603037996447	3.7524802781518	2.18388467656282	6.80169524849192	5.41857020373587	0	6.48984591112325	3.68069587349398	12.2749944944177	5.58594544254077	5.54198387477878	5.41745391930593	8.93958380640719	2.0486044122583	5.42973295546555	9.00148815859497	2.43227485636289	0	4.89869462297624
1700112J05Rik	1.51997813291181	0	0	0	1.89532108732593	0	0	0	0	0	0	0	0.920173968373495	0	0	0	0.902908986550989	1.78791676128144	1.02430220612915	0	0	0	0	0
1700113A16Rik	77.5188847785024	82.5950473856974	80.7161709515288	80.2270524958183	67.2838986000704	93.3603037996447	86.3070463974914	73.5241174442814	66.3165286727962	83.987838157906	42.7399045887761	73.2425467112481	57.0507860391567	60.0110841949311	67.0313453104892	66.5038064973454	72.2327189240791	64.3650034061317	76.8226654596862	70.5865284210522	70.8867192489354	74.184383119068	77.5651341430864	84.2575475151913
1700113H08Rik	0.759989066455906	0.730929622882278	0.678287150853183	0.663033491700978	1.89532108732593	4.66801518998223	1.8762401390759	0	0	2.70928510186794	0	1.85424168889236	0.920173968373495	4.09166483147258	0	0	0.902908986550989	0	1.02430220612915	0	0	0	1.02059387030377	0
1700120C14Rik	3.03995626582362	5.11650736017595	2.71314860341273	3.31516745850489	2.84298163098889	1.55600506332741	2.81436020861385	0.727961558854272	1.13361587474865	5.41857020373587	5.6236716564179	3.70848337778471	0.920173968373495	2.72777655431505	8.37891816381115	2.77099193738939	5.41745391930593	1.78791676128144	2.0486044122583	0	3.37555805947311	6.08068714090721	5.10296935151884	5.87843354757149
1700120E14Rik	3.79994533227953	4.38557773729367	4.0697229051191	1.32606698340196	3.79064217465185	9.33603037996447	7.5049605563036	0	0.566807937374326	0	2.24946866256716	3.70848337778471	0.920173968373495	0	2.79297272127038	7.38931183303837	0.902908986550989	4.46979190320359	5.12151103064575	18.0991098515518	4.50074407929748	2.43227485636289	2.04118774060754	5.87843354757149
1700120G07Rik	0	0	0.678287150853183	0.663033491700978	1.89532108732593	0	0.93812006953795	2.91184623541709	0	0	0	0	4.60086984186747	0	0	4.61831989564898	0	1.78791676128144	0	0	0	0	0	0
1700120K04Rik	1.51997813291181	1.46185924576456	2.03486145255955	0.663033491700978	2.84298163098889	0	5.6287204172277	0	3.40084762424596	0.903095033955979	4.49893732513432	1.85424168889236	0.920173968373495	0	0	3.69465591651919	0	0.893958380640719	3.07290661838745	5.42973295546555	3.37555805947311	2.43227485636289	2.04118774060754	3.91895569838099
1700121L16Rik	0	0	0	0	0	0	0	0	0.566807937374326	0	0	1.85424168889236	0	0	0	0	0	0	0	0	1.12518601982437	0	0	0.979738924595248
1700121N20Rik	0	0	0	0.663033491700978	0	0	0	0.727961558854272	0	0	0	0	0	0	0	0	0	0	0	0	0	1.21613742818144	0	0
1700123I01Rik	0.759989066455906	2.19278886864683	1.35657430170637	1.98910047510293	0.947660543662963	3.11201012665482	0.93812006953795	0	0.566807937374326	1.80619006791196	1.12473433128358	0	0	6.81944138578763	5.58594544254077	0	1.80581797310198	1.78791676128144	3.07290661838745	0	1.12518601982437	1.21613742818144	0	0.979738924595248
1700123K08Rik	3.79994533227953	3.65464811441139	1.35657430170637	0.663033491700978	0.947660543662963	4.66801518998223	0.93812006953795	0	0.566807937374326	1.80619006791196	2.24946866256716	0	1.84034793674699	2.72777655431505	2.79297272127038	0	0.902908986550989	0	1.02430220612915	0	1.12518601982437	0	0	0.979738924595248
1700123L14Rik	34.9594970569717	27.7753256695266	39.3406547494846	19.2279712593284	37.9064217465185	15.5600506332741	41.2772830596698	15.2871927359397	41.3769794283258	41.542371561975	39.3657015949253	19.4695377333697	23.0043492093374	25.913877265993	13.9648636063519	38.7938871234515	34.3105414889376	34.864376844988	49.1665058941992	74.2063503913625	63.0104171101648	26.7550234199917	11.2265325733415	48.0072073051672
1700123M08Rik	29.6395735917803	16.8113813262924	18.3137530730359	21.8801052261323	27.4821557662259	15.5600506332741	21.5767615993729	24.022731442191	23.8059333697217	19.8680907470315	8.99787465026865	22.2509002667083	17.4833053990964	23.1861007116779	8.37891816381115	22.1679354991151	11.7378168251629	25.9247930385808	32.7776705961328	28.9585757624829	25.8792784559605	14.5936491381773	15.3089080545565	15.675822793524
1700123O20Rik	34.9594970569717	40.2011292585253	46.8018134088696	41.7711099771616	38.8540822901815	60.6841974697691	57.225324241815	46.5895397666734	47.0450588020691	43.348561629887	60.7356538893134	56.5543715112169	48.7692203237952	55.9194193634586	64.2383725892188	56.3435027269176	43.3396313544474	48.2737525545988	52.2394125125866	52.4874185695003	48.382998852448	47.4293596990763	42.8649425527583	34.2908623608337
1700123O21Rik	26.5996173259567	31.429973783938	28.4880603358337	23.2061722095342	30.3251373972148	37.3441215198579	40.3391629901319	34.2141932661508	24.9395492444704	27.0928510186794	16.8710149692537	19.4695377333697	15.6429574623494	35.4610952060957	27.9297272127038	18.4732795825959	30.6989055427336	34.864376844988	25.6075551532287	59.7270625101211	46.1326268127992	32.835710560899	14.2883141842528	26.4529509640717
1700124L16Rik	6.07991253164725	2.92371849152911	2.03486145255955	7.29336840871076	0	1.55600506332741	4.69060034768975	1.45592311770854	2.83403968687163	5.41857020373587	2.24946866256716	2.78136253333853	3.68069587349398	8.18332966294515	2.79297272127038	1.84732795825959	3.61163594620395	5.36375028384431	5.12151103064575	3.61982197031037	3.37555805947311	1.21613742818144	2.04118774060754	4.89869462297624
1700125G02Rik	9.11986879747087	3.65464811441139	8.81773296109138	3.97820095020587	6.63362380564074	3.11201012665482	5.6287204172277	3.63980779427136	5.10127143636894	5.41857020373587	1.12473433128358	0	4.60086984186747	4.09166483147258	0	5.54198387477878	2.70872695965297	1.78791676128144	5.12151103064575	7.23964394062073	11.2518601982437	6.08068714090721	2.04118774060754	3.91895569838099
1700125G22Rik	0	0.730929622882278	2.03486145255955	0.663033491700978	0	1.55600506332741	0.93812006953795	1.45592311770854	0	0	2.24946866256716	0	0.920173968373495	0	0	0	0.902908986550989	2.68187514192216	1.02430220612915	0	1.12518601982437	2.43227485636289	0	0.979738924595248
1700125H03Rik	14.4397922626622	6.5783666059405	4.74801005597228	7.29336840871076	5.68596326197778	6.22402025330965	10.3193207649175	9.46350026510553	10.7693508101122	5.41857020373587	6.74840598770149	12.0525709778003	0.920173968373495	10.9111062172602	13.9648636063519	7.38931183303837	3.61163594620395	8.04562542576647	15.3645330919372	14.4792878812415	15.7526042775412	2.43227485636289	4.08237548121507	8.81765032135723
1700125H20Rik	0.759989066455906	0.730929622882278	0	0.663033491700978	0.947660543662963	0	1.8762401390759	0	0.566807937374326	0	1.12473433128358	0	2.76052190512048	0	0	0.923663979129797	2.70872695965297	3.57583352256288	0	1.80991098515518	3.37555805947311	2.43227485636289	0	0
1700126H18Rik	0	0	0	0.663033491700978	0	0	0	0	0	0	0	0	0.920173968373495	1.36388827715753	0	0	0	0	1.02430220612915	0	0	0	0	0
1700128F08Rik	2.27996719936772	0	1.35657430170637	0	0.947660543662963	0	0	0	0	0	1.12473433128358	0	0	0	2.79297272127038	0	0	2.68187514192216	3.07290661838745	3.61982197031037	1.12518601982437	2.43227485636289	2.04118774060754	0.979738924595248
1810006J02Rik	0	0	0	0	0	0	0	0	0.566807937374326	0	0	0	0	0	0	0	0	0	0	0	1.12518601982437	0	1.02059387030377	0
1810007C17Rik	0.759989066455906	0.730929622882278	1.35657430170637	1.32606698340196	1.89532108732593	0	0.93812006953795	0	0	0.903095033955979	1.12473433128358	0.927120844446178	0	0	2.79297272127038	0.923663979129797	2.70872695965297	1.78791676128144	0	0	2.25037203964874	0	2.04118774060754	0
1810007D17Rik	0	0.730929622882278	0	1.98910047510293	0	0	0	0	0	0	0	0	0.920173968373495	0	0	0	0.902908986550989	0	0	0	2.25037203964874	0	0	0
1810008I18Rik	0	0	0	0	0	0	0	0	0	0	0	0	0	0	0	0.923663979129797	0	0	0	0	1.12518601982437	0	0	0
1810009A15Rik	5.31992346519134	8.77115547458734	6.78287150853183	6.63033491700978	10.4242659802926	14.0040455699467	13.1336809735313	6.55165402968844	7.36850318586624	10.8371404074717	15.7462806379701	10.198329288908	15.6429574623494	12.2749944944177	8.37891816381115	10.1603037704278	7.22327189240791	7.15166704512575	5.12151103064575	5.42973295546555	10.1266741784193	14.5936491381773	9.18534483273392	5.87843354757149
1810010D01Rik	0	0.730929622882278	1.35657430170637	0	0	0	0	0	0	0.903095033955979	0	0	0	0	0	0	0	0	2.0486044122583	1.80991098515518	2.25037203964874	0	0	0.979738924595248
1810010H24Rik	10.6398469303827	16.8113813262924	21.0269016764487	20.5540382427303	15.1625686986074	12.4480405066193	7.5049605563036	18.1990389713568	20.9718936828501	12.6433304753837	15.7462806379701	16.6881752000312	16.5631314307229	23.1861007116779	25.1367544914335	17.5496156034661	12.6407258117138	14.3033340902515	9.21871985516235	9.04955492577592	21.3785343766631	18.2420614227216	6.12356322182261	9.79738924595248
1810011H11Rik	3.03995626582362	2.19278886864683	0.678287150853183	1.98910047510293	2.84298163098889	1.55600506332741	0.93812006953795	2.91184623541709	0.566807937374326	0	0	3.70848337778471	0.920173968373495	4.09166483147258	0	0	0	3.57583352256288	2.0486044122583	1.80991098515518	0	6.08068714090721	0	0.979738924595248
1810011O10Rik	7.59989066455906	5.11650736017595	6.10458435767865	3.97820095020587	2.84298163098889	3.11201012665482	2.81436020861385	2.91184623541709	6.80169524849192	9.03095033955979	1.12473433128358	1.85424168889236	4.60086984186747	10.9111062172602	0	2.77099193738939	13.5436347982648	7.15166704512575	9.21871985516235	1.80991098515518	10.1266741784193	10.945236853633	2.04118774060754	6.85817247216674
1810012K16Rik	2.27996719936772	0.730929622882278	2.03486145255955	1.98910047510293	2.84298163098889	0	1.8762401390759	2.18388467656282	1.13361587474865	2.70928510186794	0	2.78136253333853	0	0	0	1.84732795825959	4.51454493275494	0	1.02430220612915	1.80991098515518	4.50074407929748	1.21613742818144	0	3.91895569838099
1810013A23Rik	1.51997813291181	0.730929622882278	0.678287150853183	1.98910047510293	0.947660543662963	9.33603037996447	3.7524802781518	0	2.26723174949731	2.70928510186794	0	0	1.84034793674699	2.72777655431505	0	1.84732795825959	0	1.78791676128144	3.07290661838745	3.61982197031037	6.75111611894623	3.64841228454433	0	2.93921677378574
1810013L24Rik	839.787918433776	790.134922335743	784.09994638628	735.304142296385	777.081645803629	765.554491157087	665.127129302407	778.190906415216	717.578848715897	697.189366214016	682.713739089134	723.154258668019	664.365605165663	781.507982811262	812.755061889682	802.663997863793	808.103542963135	696.39357851912	718.035846496534	760.162613765177	803.382818154601	693.198334063422	742.992337581144	704.432286783983
1810014B01Rik	17.4797485284858	21.1969590635861	12.2091687153573	21.8801052261323	13.2672476112815	18.6720607599289	18.762401390759	23.2947698833367	21.5387016202244	20.7711857809875	17.9957493005373	25.0322628000468	20.2438273042169	10.9111062172602	27.9297272127038	14.7786236660767	21.6698156772237	19.6670843740958	15.3645330919372	30.7684867476381	27.0044644757849	23.1066111354474	19.3912835357716	33.3111234362384
1810019D21Rik	0	0	0.678287150853183	0	0	0	0.93812006953795	0	0.566807937374326	1.80619006791196	2.24946866256716	0	0.920173968373495	0	0	2.77099193738939	2.70872695965297	0	2.0486044122583	0	0	2.43227485636289	1.02059387030377	2.93921677378574
1810020O05Rik	24.319650126589	15.3495220805278	26.4531988832741	30.499540618245	23.6915135915741	34.2321113932031	15.0099211126072	15.2871927359397	24.372741307096	31.6083261884593	26.9936239508059	20.3966585778159	25.7648711144579	40.9166483147258	22.3437817701631	16.6259516243363	30.6989055427336	30.3945849417844	11.2673242674206	41.6279526585692	36.0059526343799	29.1872982763546	17.3500957951641	14.6960838689287
1810021B22Rik	5.31992346519134	2.92371849152911	12.2091687153573	5.30426793360782	3.79064217465185	12.4480405066193	8.44308062584155	4.36776935312563	13.6033904969838	6.32166523769185	16.8710149692537	6.48984591112325	10.1219136521084	5.4555531086301	2.79297272127038	4.61831989564898	6.32036290585692	8.93958380640719	8.1944176490332	10.8594659109311	10.1266741784193	10.945236853633	14.2883141842528	3.91895569838099
1810022K09Rik	177.837441550682	182.001476097687	202.129570954249	179.019042759264	185.741466557941	188.276612662617	129.460569596237	222.028275450553	162.107070089057	156.235440874384	177.708024342806	159.464785244743	184.034793674699	171.849922921848	215.05889953782	157.946540431195	151.688709740566	140.351465760593	106.527429437432	152.032522753035	99.0163697445447	158.097865663588	233.715996299563	177.33274535174
1810024B03Rik	2.27996719936772	2.92371849152911	2.03486145255955	4.64123444190685	5.68596326197778	3.11201012665482	2.81436020861385	2.91184623541709	1.13361587474865	0.903095033955979	2.24946866256716	2.78136253333853	0.920173968373495	4.09166483147258	8.37891816381115	0.923663979129797	1.80581797310198	0	1.02430220612915	3.61982197031037	3.37555805947311	6.08068714090721	1.02059387030377	0.979738924595248
1810026B05Rik	354.154904968452	283.600693678324	320.151535202702	312.288774591161	263.449631138304	294.084956968881	253.292418775247	338.502124867236	252.229532131575	241.126374066246	256.439427532656	278.136253333853	197.837403200301	231.861007116779	259.746463078146	248.465610385915	241.979608395665	238.686887631072	272.464386830354	385.511039838054	319.552829630121	207.959500219027	231.674808558956	246.894208998003
1810026J23Rik	231.036676202595	246.323282911328	250.966245815678	226.757454161734	229.333851566437	264.52086076566	267.364219818316	272.257623011498	255.630379755821	272.734700254706	264.312567851642	293.897307689438	265.93027685994	253.6832195513	220.64484498036	277.099193738939	303.377419481132	286.960640185671	253.0026449139	226.238873144398	250.916482420835	256.604997346284	263.313218538372	288.043243831003
1810030O07Rik	173.277507151947	152.764291182396	166.858639109883	149.845569124421	173.421879490322	141.596460762794	107.883807996864	175.438735683879	115.628819224363	141.785920331089	132.718651091463	144.630851733604	140.786617161145	163.666593258903	145.23458150606	122.847309224263	130.921803049893	154.654799850844	156.71823753776	155.652344723346	133.8971363591	119.181467961781	131.656609269186	107.771281705477
1810032O08Rik	14.4397922626622	7.30929622882278	15.6006044696232	11.9346028506176	16.1102292422704	35.7881164565305	26.2673619470626	17.4710774125025	20.9718936828501	18.0619006791196	25.8688896195224	19.4695377333697	23.0043492093374	24.5499889888355	19.5508090488927	21.2442715199853	29.7959965561826	18.7731259934551	21.5103463287121	41.6279526585692	39.381510693853	26.7550234199917	16.3295019248603	18.6150395673097
1810034E14Rik	13.6798031962063	10.2330147203519	15.6006044696232	21.2170717344313	11.3719265239556	20.2280658232564	17.8242813212211	21.1108852067739	19.2714698707271	19.8680907470315	12.3720776441194	10.198329288908	21.1640012725904	9.54721794010268	11.1718908850815	11.0839677495576	17.1552707444688	14.3033340902515	13.3159286796789	28.9585757624829	23.6289064163118	19.4581988509031	13.267720313949	13.7163449443335
1810037I17Rik	94.9986333069883	92.8280621060493	96.316775421152	93.4877223298379	123.195870676185	136.928445572812	142.594250569768	154.327850477106	116.762435099111	140.882825297133	157.462806379701	124.234193155788	121.462963825301	99.5638442324994	150.820526948601	114.534333412095	130.921803049893	127.836048431623	152.621028713243	119.454125020242	95.6408116850715	122.829880246326	124.51245217706	151.859533312263
1810041L15Rik	657.390542484359	668.069675314402	626.059040237488	594.078008564076	607.450408487959	602.173959507708	632.292926868579	376.356125927658	648.428280356229	567.143681324355	601.732867236716	694.413512490187	564.066642612952	540.09975775438	430.117799075639	748.167823095135	512.852304360962	598.952115029282	755.935028123313	655.187776626176	466.952198227114	502.264757838936	758.3012456357	531.018497130624
1810043G02Rik	87.3987426424292	92.097132483167	99.0299240245647	86.1943539211271	90.0277516479815	102.696334179609	108.821928066402	63.3326556203216	100.325004915256	98.4373587012017	107.974495803224	104.764655422418	110.420876204819	114.566615281232	103.339990687004	99.7557097460181	119.18398622473	108.168964057527	108.57603384969	72.3964394062073	93.3904396454228	97.2909942545154	103.079980900681	107.771281705477
1810043H04Rik	12.1598250632945	16.0804517034101	25.0966245815678	29.173473634843	16.1102292422704	38.9001265831853	39.4010429205939	21.8388467656282	30.6076286182136	37.9299914261511	37.1162329323582	25.0322628000468	32.2060888930723	47.7360897005134	22.3437817701631	36.9465591651919	44.2425403409984	44.6979190320359	31.7533683900036	27.1486647773277	25.8792784559605	49.8616345554392	28.5766283685055	35.2706012854289
1810044D09Rik	0	0.730929622882278	2.71314860341273	3.31516745850489	0.947660543662963	9.33603037996447	7.5049605563036	4.36776935312563	2.26723174949731	4.5154751697799	1.12473433128358	0.927120844446178	4.60086984186747	1.36388827715753	0	1.84732795825959	0.902908986550989	0.893958380640719	4.0972088245166	1.80991098515518	5.62593009912186	2.43227485636289	1.02059387030377	5.87843354757149
1810046K07Rik	0	0	0	0.663033491700978	0	0	0	0.727961558854272	0	0	0	0	2.76052190512048	0	0	0	0	0	0	0	0	0	1.02059387030377	0
1810055G02Rik	91.9586770411646	80.4022585170506	92.2470525160329	88.1834543962301	86.2371094733296	76.2442481030432	77.8639657716499	60.4208093849046	85.5879985435233	68.6352225806544	87.7292778401193	89.0036010668331	89.256874932229	72.2860786893489	92.1680998019227	109.916013516446	83.0676267626909	73.3045872125389	78.8712698719445	83.2559053171384	59.6348590506917	89.9941696854268	87.7710728461241	63.6830300986911
1810058I24Rik	24.319650126589	40.2011292585253	37.3057932969251	49.0644783858724	37.9064217465185	40.4561316465127	57.225324241815	48.7734244432362	35.1420921172082	43.348561629887	57.3614508954626	43.5746796889704	46.0086984186747	51.827754531986	44.6875635403261	30.4809113112833	61.3978110854672	52.7435444578024	36.8748794206494	36.1982197031037	38.2563246740286	57.1584591245278	43.8855364230621	48.0072073051672
1810062G17Rik	1.51997813291181	0.730929622882278	0.678287150853183	1.32606698340196	0	7.78002531663706	0.93812006953795	0	1.13361587474865	0	2.24946866256716	0.927120844446178	0.920173968373495	0	0	0	0	2.68187514192216	0	0	2.25037203964874	0	2.04118774060754	0
1810062O18Rik	12.9198141297504	10.9639443432342	12.8874558662105	9.28246888381369	16.1102292422704	7.78002531663706	10.3193207649175	14.5592311770854	18.1378539959784	13.5464255093397	12.3720776441194	7.41696675556942	18.4034793674699	5.4555531086301	5.58594544254077	4.61831989564898	11.7378168251629	16.0912508515329	9.21871985516235	21.7189318218622	18.0029763171899	4.86454971272577	10.2059387030377	7.83791139676198
1810064F22Rik	0	0.730929622882278	0	0.663033491700978	0	0	0	0	0	0	0	0	0	0	0	0	0	0	0	0	0	0	0	0
1810065E05Rik	0	0.730929622882278	0	0	0	0	0	0	0	0	0	0	0	0	0	0	0.902908986550989	0	0	0	0	0	0	0
2010001E11Rik	0.759989066455906	1.46185924576456	1.35657430170637	3.31516745850489	3.79064217465185	1.55600506332741	1.8762401390759	5.0957309119799	3.40084762424596	1.80619006791196	0	6.48984591112325	0.920173968373495	2.72777655431505	5.58594544254077	6.46564785390858	0.902908986550989	1.78791676128144	4.0972088245166	0	0	2.43227485636289	0	1.9594778491905
2010002M12Rik	9.87985786392678	21.1969590635861	24.4183374307146	19.2279712593284	24.639174135237	18.6720607599289	22.5148816689108	19.6549620890653	18.1378539959784	20.7711857809875	6.74840598770149	16.6881752000312	16.5631314307229	10.9111062172602	16.7578363276223	16.6259516243363	15.3494527713668	14.3033340902515	9.21871985516235	27.1486647773277	20.2533483568387	14.5936491381773	8.16475096243015	11.756867095143
2010005H15Rik	0	0	0	0	0.947660543662963	0	0	0	0.566807937374326	0	0	0	0	0	0	0	0.902908986550989	0	0	0	0	0	0	0
2010009K17Rik	5.31992346519134	2.19278886864683	0.678287150853183	3.31516745850489	1.89532108732593	3.11201012665482	1.8762401390759	2.91184623541709	0.566807937374326	2.70928510186794	2.24946866256716	3.70848337778471	4.60086984186747	0	13.9648636063519	0.923663979129797	3.61163594620395	7.15166704512575	4.0972088245166	1.80991098515518	0	2.43227485636289	4.08237548121507	0
2010010A06Rik	1.51997813291181	2.19278886864683	0.678287150853183	1.98910047510293	0.947660543662963	0	3.7524802781518	0.727961558854272	3.40084762424596	0	3.37420299385074	1.85424168889236	1.84034793674699	6.81944138578763	2.79297272127038	0.923663979129797	0	1.78791676128144	2.0486044122583	0	0	6.08068714090721	0	0.979738924595248
2010012O05Rik	188.477288481065	203.929364784156	240.79193855288	216.148918294519	199.008714169222	158.712516459396	143.532370639306	203.829236479196	147.370063717325	121.917829584057	185.581164661791	171.517356222543	142.626965097892	190.944358802054	192.715117767657	167.183180222493	156.203254673321	143.927299283156	152.621028713243	175.561365560053	135.022322378925	164.178552804495	187.789272135893	194.968045994454
2010015L04Rik	113.23837090193	131.56733211881	116.665389946748	136.584899290401	139.306099918456	101.140329116282	120.079368900858	151.416004241689	140.001560531459	133.658065025485	101.226089815522	151.120697644727	94.77791874247	136.388827715753	125.683772457167	115.457997391225	149.882891767464	140.351465760593	138.280797827435	190.040653441294	169.90308899348	142.288079097229	132.67720313949	106.791542780882
2010016I18Rik	0.759989066455906	0.730929622882278	2.71314860341273	0.663033491700978	1.89532108732593	0	0.93812006953795	2.91184623541709	1.13361587474865	3.61238013582392	5.6236716564179	0	2.76052190512048	0	0	1.84732795825959	0	0.893958380640719	1.02430220612915	3.61982197031037	1.12518601982437	0	2.04118774060754	0
2010106C02Rik	6.07991253164725	7.30929622882278	4.74801005597228	6.63033491700978	12.3195870676185	10.8920354432919	13.1336809735313	11.6473849416683	10.7693508101122	10.8371404074717	7.87314031898507	8.3440876000156	5.52104381024097	10.9111062172602	11.1718908850815	12.9312957078172	9.93199885206087	9.83354218704791	10.2430220612915	27.1486647773277	23.6289064163118	8.5129619972701	4.08237548121507	5.87843354757149
2010106E10Rik	0.759989066455906	0.730929622882278	0	0	0.947660543662963	0	0	0	0	0	0	0	0	0	0	0	0	0.893958380640719	0	0	0	1.21613742818144	0	0
2010107E04Rik	250.796391930449	232.435620076564	263.853701681888	249.963626371269	298.513071253833	354.76915443865	361.176226772111	338.502124867236	310.043941743757	363.044203650304	409.403296587223	368.994096089579	421.439677515061	432.352583858936	346.328617437528	388.862535213644	344.008323875927	369.204811204617	278.610200067129	229.858695114708	275.670574856971	425.648099863505	384.763889104521	383.077919516742
2010107G12Rik	1.51997813291181	2.92371849152911	0.678287150853183	1.98910047510293	2.84298163098889	0	4.69060034768975	1.45592311770854	0.566807937374326	5.41857020373587	1.12473433128358	0	2.76052190512048	0	2.79297272127038	1.84732795825959	3.61163594620395	2.68187514192216	1.02430220612915	0	7.8763021387706	2.43227485636289	1.02059387030377	1.9594778491905
2010107G23Rik	44.0793658544426	44.586706995819	42.7320905037505	45.7493109273675	39.8017428338444	70.0202278497335	87.2451664670294	61.8767325026131	54.4135619879353	66.8290325127424	58.4861852267462	63.9713382667863	64.4121777861446	39.5527600375682	103.339990687004	71.1221263929944	74.0385368971811	71.5166704512575	75.7983632535571	76.0162613765177	69.761533229111	44.9970848427134	65.3180076994412	60.7438133249054
2010109A12Rik	0	2.19278886864683	4.74801005597228	6.63033491700978	1.89532108732593	0	1.8762401390759	0.727961558854272	2.83403968687163	2.70928510186794	0	0.927120844446178	0	2.72777655431505	0	1.84732795825959	2.70872695965297	3.57583352256288	2.0486044122583	3.61982197031037	3.37555805947311	2.43227485636289	1.02059387030377	3.91895569838099
2010109I03Rik	0.759989066455906	0.730929622882278	0	0.663033491700978	0	0	2.81436020861385	0.727961558854272	1.70042381212298	0	5.6236716564179	0.927120844446178	0.920173968373495	0	0	0	0	0	2.0486044122583	1.80991098515518	0	0	0	0
2010111I01Rik	284.995899920965	263.13466423762	288.950326263456	290.408669365028	293.774768535518	389.001265831853	340.537585242276	336.318240190674	393.364708537783	402.780385144367	372.287063654865	365.285612711794	343.224890203314	384.616494158422	360.29348104388	347.297656152804	359.357776647293	396.023562623838	414.842393482306	439.80836939271	460.201082108168	395.244664158969	322.507663015991	336.05045113617
2010204K13Rik	45.5993439873544	51.1650736017595	56.2978335208142	60.99908123649	40.7494033775074	48.2361569631498	62.8540446590427	46.5895397666734	40.2433635535772	58.7011772071386	52.8625135703283	39.8661963111857	49.6893942921687	51.827754531986	36.308645376515	55.4198387477878	42.4367223678965	37.5462519869102	43.0206926574243	56.1072405398107	37.1311386542042	51.0777719836206	59.1944444776186	58.7843354757149
2010300C02Rik	1061.7047258389	1107.35837866665	1058.12795533097	1106.60289764893	1122.03008369695	902.482936729899	940.934429746564	706.122712088644	1049.72830001725	1016.88500823443	1037.00505344346	1044.86519169084	966.18266679217	950.630129178795	994.298288772257	1026.1906808132	949.86025385164	1002.12734469825	962.844073761401	1000.88077479082	932.779210434404	955.884018550614	972.625958399492	979.738924595248
2010308F09Rik	2.27996719936772	0.730929622882278	0.678287150853183	1.32606698340196	0.947660543662963	1.55600506332741	0	2.18388467656282	1.13361587474865	0	0	0	0.920173968373495	0	0	0	0	0.893958380640719	0	3.61982197031037	0	1.21613742818144	3.06178161091131	0
2010310C07Rik	0.759989066455906	0.730929622882278	0	0	1.89532108732593	0	2.81436020861385	0.727961558854272	1.70042381212298	0	0	0.927120844446178	0	2.72777655431505	0	0.923663979129797	2.70872695965297	3.57583352256288	0	0	3.37555805947311	1.21613742818144	0	0
2010315B03Rik	178.597430617138	195.158209309568	200.772996652542	189.62757862648	207.537659062189	152.488496206086	182.9334135599	240.955275980764	154.171758965817	205.905667741963	186.705898993074	163.173268622527	167.471662243976	166.394369813218	251.367544914335	164.412188285104	184.193433256402	195.776885360317	152.621028713243	208.139763292846	159.776414815061	186.069026511761	170.439176340729	145.001360840097
2010320M18Rik	15.1997813291181	10.9639443432342	17.6354659221828	13.9237033257205	10.4242659802926	17.1160556966015	23.4530017384488	10.9194233828141	16.4374301838555	11.7402354414277	13.496811975403	21.3237794222621	24.8446971460844	13.6388827715753	25.1367544914335	12.0076317286874	24.3785426368767	21.4550011353772	25.6075551532287	18.0991098515518	12.3770462180681	29.1872982763546	14.2883141842528	17.6353006427145
2200002D01Rik	1.51997813291181	0	2.71314860341273	0.663033491700978	0.947660543662963	3.11201012665482	0.93812006953795	0	0.566807937374326	0.903095033955979	3.37420299385074	3.70848337778471	5.52104381024097	2.72777655431505	0	0	0	3.57583352256288	0	7.23964394062073	0	1.21613742818144	0	2.93921677378574
2210010C04Rik	0.759989066455906	0	0	0	0	0	0	0	0	0	0	0	0	0	0	0.923663979129797	0	0	0	0	0	0	0	0
2210011C24Rik	0	1.46185924576456	1.35657430170637	1.98910047510293	1.89532108732593	0	1.8762401390759	2.18388467656282	1.70042381212298	3.61238013582392	7.87314031898507	0	3.68069587349398	0	2.79297272127038	5.54198387477878	2.70872695965297	1.78791676128144	1.02430220612915	1.80991098515518	0	0	2.04118774060754	1.9594778491905
2210013O21Rik	90.4386989082528	79.6713288941683	73.2550122921438	82.8791864626222	85.2894489296666	107.364349369591	96.6263671624089	99.002772004181	95.7905414162612	86.697123259774	78.7314031898507	99.2019303557411	92.0173968373495	91.3805145695542	103.339990687004	66.5038064973454	92.9996256147518	101.911255393042	98.3330117883984	90.4955492577592	86.6393235264766	83.9134825445196	84.7092912352128	116.588932026835
2210015D19Rik	61.5591143829284	72.3620326653455	73.2550122921438	76.2488515456125	79.6034856676889	70.0202278497335	66.6065249371945	64.7885787380302	73.1182239212881	75.8599828523022	82.1056061837014	51.918767288986	66.2525257228916	70.9221904121913	67.0313453104892	71.1221263929944	82.16471777614	72.4106288318982	78.8712698719445	94.1153712280695	58.5096730308673	80.2650702599752	63.2768199588337	87.1967642889771
2210016F16Rik	50.9192674525457	54.0887920932886	43.4103776546037	45.0862774356665	56.8596326197778	49.7921620264772	50.6584837550493	41.4938088546935	41.3769794283258	44.251656663843	44.9893732513432	42.6475588445242	38.6473066716868	45.0083131461983	36.308645376515	23.0915994782449	37.0192684485905	50.0616693158802	43.0206926574243	59.7270625101211	43.8822547731505	43.7809474145319	26.535440627898	54.8653797773339
2210016L21Rik	488.672969731148	477.297043742128	468.018134088696	476.721080533003	484.254537811774	398.337296211817	418.401551013926	331.222509278694	402.433635535772	377.493724193599	431.897983212895	421.839984223011	438.002808945784	399.619265207155	402.188071862935	437.816726107524	455.066129221698	406.751063191527	404.599371421014	327.593888313088	402.816595097125	420.783550150779	511.317529022188	416.38904295298
2210018M11Rik	841.307896566688	738.969848733983	817.336016778086	790.335922107566	796.982517220552	591.281924064416	556.305201236005	647.885787380302	684.137180410812	578.883916765782	609.606007555701	696.26775417908	655.163865481928	724.224675170646	754.102634743004	875.633452215047	633.842108558794	577.497113893904	560.293306752645	696.815729284746	609.850822744809	654.281936361616	785.857280133902	602.539438626078
2210039B01Rik	3.79994533227953	2.19278886864683	4.0697229051191	1.98910047510293	0.947660543662963	4.66801518998223	0.93812006953795	0.727961558854272	1.70042381212298	0.903095033955979	0	0.927120844446178	2.76052190512048	0	2.79297272127038	2.77099193738939	0.902908986550989	1.78791676128144	3.07290661838745	3.61982197031037	1.12518601982437	0	0	1.9594778491905
2210404O09Rik	54.7192127848252	49.7032143559949	64.4372793310524	45.0862774356665	84.3417883860037	51.3481670898046	31.8960823642903	47.3175013255277	33.4416683050853	19.8680907470315	34.866764269791	52.8458881334321	37.7271327033133	66.8305255807188	33.5156726552446	43.4122070191004	43.3396313544474	47.3797941739581	34.8262750083911	41.6279526585692	52.8837429317454	27.9711608481732	48.9885057745809	34.2908623608337
2210408F21Rik	85.1187754430615	73.8238919111101	67.8287150853183	92.8246888381369	109.928623064904	71.5762329130609	67.5446450067324	74.2520790031357	74.8186477334111	93.9218835314218	68.6087942082984	88.0764802223869	69.9332215963856	66.8305255807188	61.4453998679485	91.4427339338499	75.844354870283	75.9864623544611	79.8955720780737	85.0658163022936	84.3889514868278	70.5359708345237	83.688697364909	76.4196361184294
2210408I21Rik	364.034762832379	333.303908034319	394.084834645699	330.853712358788	364.849309310241	298.752972158863	320.837063781979	390.915357104744	293.039703622527	307.955406578989	313.800878428119	292.970186844992	282.493408290663	325.969298240649	321.191862946094	259.549578135473	336.785051983519	328.082725695144	306.266359632616	318.544333387312	318.427643610297	350.247579316256	312.301724312953	317.43541156886
2210409D07Rik	0	0	0	0	0	0	0	0	0	0	0	0	0	0	0	0	0.902908986550989	1.78791676128144	0	0	1.12518601982437	0	0	0
2210414B05Rik	0	0	0	0	0	3.11201012665482	0	0.727961558854272	0	0	0	0	0	0	0	0	0	0	0	0	0	0	0	0
2210416O15Rik	3.79994533227953	2.19278886864683	2.71314860341273	2.65213396680391	7.5812843493037	6.22402025330965	3.7524802781518	10.9194233828141	6.23488731111759	5.41857020373587	3.37420299385074	3.70848337778471	2.76052190512048	4.09166483147258	2.79297272127038	4.61831989564898	5.41745391930593	5.36375028384431	6.1458132367749	9.04955492577592	7.8763021387706	3.64841228454433	6.12356322182261	3.91895569838099
2210420H20Rik	0.759989066455906	0	1.35657430170637	0	0.947660543662963	0	1.8762401390759	2.18388467656282	0	0	0	0.927120844446178	0	2.72777655431505	0	0	0	0	0	0	0	0	1.02059387030377	0.979738924595248
2300009A05Rik	43.3193767879867	53.3578624704063	39.3406547494846	51.7166123526763	36.9587612028555	52.904172153132	36.5866827119801	26.9345776776081	39.1097476788285	35.2207063242832	35.9914986010746	35.2305920889548	45.0885244503013	42.2805365918833	50.2735089828669	32.3282392695429	41.5338133813455	46.4858357933174	39.9477860390368	41.6279526585692	40.5066967136774	43.7809474145319	38.7825670715432	31.3516455870479
2310001H17Rik	2.27996719936772	1.46185924576456	4.0697229051191	1.98910047510293	0.947660543662963	4.66801518998223	4.69060034768975	1.45592311770854	2.26723174949731	3.61238013582392	2.24946866256716	1.85424168889236	2.76052190512048	0	2.79297272127038	1.84732795825959	0.902908986550989	0.893958380640719	2.0486044122583	0	3.37555805947311	2.43227485636289	2.04118774060754	3.91895569838099
2310001K24Rik	0.759989066455906	0.730929622882278	2.03486145255955	0.663033491700978	0.947660543662963	0	0	0	0.566807937374326	2.70928510186794	0	0.927120844446178	2.76052190512048	0	0	0	1.80581797310198	4.46979190320359	0	0	0	2.43227485636289	0	3.91895569838099
2310002D06Rik	5.31992346519134	8.04022585170506	6.78287150853183	8.61943539211271	7.5812843493037	9.33603037996447	6.56684048676565	6.55165402968844	11.3361587474865	4.5154751697799	12.3720776441194	8.3440876000156	3.68069587349398	2.72777655431505	5.58594544254077	5.54198387477878	2.70872695965297	8.93958380640719	8.1944176490332	5.42973295546555	12.3770462180681	7.29682456908866	5.10296935151884	5.87843354757149
2310002F09Rik	6.07991253164725	9.50208509746962	14.2440301679168	4.64123444190685	4.73830271831481	9.33603037996447	5.6287204172277	1.45592311770854	5.66807937374326	7.22476027164783	8.99787465026865	12.9796918222465	1.84034793674699	4.09166483147258	5.58594544254077	9.23663979129797	7.22327189240791	9.83354218704791	9.21871985516235	1.80991098515518	4.50074407929748	8.5129619972701	8.16475096243015	7.83791139676198
2310002J15Rik	0	0	0	0	0	0	0	0.727961558854272	0.566807937374326	0	0	0	0	2.72777655431505	0	0.923663979129797	0	0	1.02430220612915	1.80991098515518	0	0	0	0
2310003H01Rik	47.8793111867221	43.1248477500544	44.7669519563101	55.0317798111812	26.534495222563	57.5721873431142	71.2971252848842	38.5819626192764	70.2841842344165	50.5733219015348	61.860388220597	70.4611841779095	56.1306120707832	40.9166483147258	50.2735089828669	74.8167823095135	65.0094470316712	65.2589617867725	63.5067367800073	74.2063503913625	63.0104171101648	62.0230088372536	52.0502873854922	52.9059019281434
2310005A03Rik	0	0	0.678287150853183	0	0	0	0	1.45592311770854	0	0	0	0	0	0	0	0.923663979129797	0	0	1.02430220612915	0	0	0	1.02059387030377	0
2310005E17Rik	1.51997813291181	0	1.35657430170637	1.32606698340196	0.947660543662963	3.11201012665482	0	0.727961558854272	1.70042381212298	0	1.12473433128358	0	0	1.36388827715753	2.79297272127038	0.923663979129797	0.902908986550989	0	0	0	1.12518601982437	1.21613742818144	0	0
2310005G13Rik	2.27996719936772	4.38557773729367	5.42629720682547	2.65213396680391	0	0	0	1.45592311770854	1.70042381212298	2.70928510186794	4.49893732513432	2.78136253333853	0	1.36388827715753	0	0.923663979129797	2.70872695965297	0	2.0486044122583	1.80991098515518	1.12518601982437	0	2.04118774060754	0.979738924595248
2310007B03Rik	0.759989066455906	0.730929622882278	1.35657430170637	0	1.89532108732593	4.66801518998223	0	0	1.13361587474865	0	0	0.927120844446178	0	0	0	0	0	2.68187514192216	0	0	0	0	0	0
2310007L24Rik	0	0	0.678287150853183	0	0	1.55600506332741	0.93812006953795	3.63980779427136	0.566807937374326	2.70928510186794	0	0.927120844446178	1.84034793674699	0	0	1.84732795825959	0	1.78791676128144	0	0	2.25037203964874	2.43227485636289	0	0.979738924595248
2310008N11Rik	0	0	0	0	0	0	0	0	1.13361587474865	0	0	0	0	0	0	0	0	0	0	0	0	0	0	0
2310009A05Rik	18.2397375949417	27.0443960466443	24.4183374307146	19.8910047510293	26.534495222563	51.3481670898046	27.2054820166006	26.9345776776081	20.9718936828501	37.9299914261511	38.2409672636417	25.959383644493	28.5253930195783	21.8222124345204	27.9297272127038	33.2519032486727	26.1843606099787	25.9247930385808	36.8748794206494	30.7684867476381	27.0044644757849	34.0518479890804	24.4942528872905	34.2908623608337
2310009B15Rik	16.7197594620299	21.9278886864683	27.1314860341273	21.2170717344313	23.6915135915741	26.452086076566	17.8242813212211	16.7431158536482	17.0042381212298	33.4145162563712	12.3720776441194	23.1780211111545	20.2438273042169	15.0027710487328	25.1367544914335	18.4732795825959	20.7669066906727	18.7731259934551	14.3402308858081	18.0991098515518	25.8792784559605	13.3775117099959	31.6384099794168	18.6150395673097
2310010J17Rik	4.55993439873544	5.84743698305822	6.10458435767865	6.63033491700978	1.89532108732593	1.55600506332741	5.6287204172277	5.82369247083417	5.10127143636894	7.22476027164783	15.7462806379701	7.41696675556942	4.60086984186747	8.18332966294515	8.37891816381115	11.0839677495576	8.1261808789589	11.6214589483293	3.07290661838745	7.23964394062073	1.12518601982437	8.5129619972701	9.18534483273392	10.7771281705477
2310011J03Rik	28.1195954588685	34.3536922754671	37.3057932969251	32.4886410933479	27.4821557662259	70.0202278497335	47.8441235464355	34.942154825005	39.6765556162028	62.3135573429626	46.1141075826268	50.9916464445398	56.1306120707832	47.7360897005134	47.4805362615965	57.2671667060474	44.2425403409984	52.7435444578024	52.2394125125866	30.7684867476381	38.2563246740286	34.0518479890804	38.7825670715432	48.9869462297624
2310014L17Rik	3.03995626582362	8.04022585170506	7.46115865938502	5.30426793360782	11.3719265239556	18.6720607599289	19.700521460297	14.5592311770854	13.0365825596095	17.1588056451636	14.6215463066866	17.6152960444774	23.9245231777109	9.54721794010268	25.1367544914335	14.7786236660767	4.51454493275494	13.4093757096108	18.4374397103247	3.61982197031037	7.8763021387706	10.945236853633	12.2471264436452	21.5542563410955
2310015A10Rik	87.3987426424292	75.2857511568746	67.8287150853183	66.9663826617988	77.7081645803629	73.1322379763884	75.049605563036	87.3553870625126	73.1182239212881	76.7630778862582	65.2345912144477	65.8255799556786	71.7735695331326	80.469408352294	36.308645376515	60.0381586434368	64.1065380451202	93.8656299672755	56.3366213371032	88.685638272604	104.642299843667	72.9682456908866	65.3180076994412	82.2980696660008
2310015B20Rik	0.759989066455906	0	4.0697229051191	0	0	0	1.8762401390759	1.45592311770854	0	0	0	0.927120844446178	0	0	0	0.923663979129797	0.902908986550989	0	0	0	0	0	0	0
2310015D24Rik	2.27996719936772	0.730929622882278	0.678287150853183	0.663033491700978	0.947660543662963	1.55600506332741	3.7524802781518	2.91184623541709	1.70042381212298	0	3.37420299385074	0.927120844446178	3.68069587349398	0	0	0	1.80581797310198	4.46979190320359	1.02430220612915	0	1.12518601982437	3.64841228454433	1.02059387030377	0
2310020H05Rik	0.759989066455906	0	0	0	0	0	0	0	0.566807937374326	0	0	0.927120844446178	0.920173968373495	0	0	0	0	0	0	0	0	0	0	0
2310022A10Rik	58.5191581171048	54.8197217161709	50.1932491631356	77.5749185290144	80.5511462113518	93.3603037996447	83.4926861888776	71.3402327677186	74.8186477334111	91.2125984295539	83.230340514985	86.2222385334946	80.0551352484941	77.741631797979	72.61729075303	103.450365662537	82.16471777614	102.805213773683	76.8226654596862	79.6360833468281	86.6393235264766	87.5618948290639	96.956417678858	106.791542780882
2310022B05Rik	424.073899082396	441.481492220896	459.878688278458	407.1025639044	434.028528997637	462.133503808241	501.894237202803	315.2073549839	451.179118149964	474.124892826889	417.276436906209	510.843585289844	448.124722597892	499.183109439654	377.051317371502	437.816726107524	456.8719471948	535.48107000379	423.036811131339	390.94077279352	401.6914090773	538.748880684379	490.905651616113	440.882516067862
2310030A07Rik	0	0	0	0	0.947660543662963	0	0	0	0	0.903095033955979	0	0	0	0	0	1.84732795825959	0	1.78791676128144	0	0	0	1.21613742818144	0	0
2310030G06Rik	18.9997266613977	13.156733211881	18.9920402238891	9.28246888381369	14.2149081549444	6.22402025330965	19.700521460297	5.0957309119799	12.4697746222352	14.4495205432957	12.3720776441194	16.6881752000312	9.20173968373495	12.2749944944177	8.37891816381115	7.38931183303837	17.1552707444688	17.8791676128144	17.4131375041955	12.6693768960863	7.8763021387706	9.72909942545154	11.2265325733415	7.83791139676198
2310033P09Rik	66.8790378481198	59.2052994534645	71.8984379904374	68.2924496452007	74.8651829493741	82.4682683563528	75.987725632574	77.8918867974071	71.9846080465395	86.697123259774	64.1098568831641	90.8578427557254	68.0928736596386	62.7388607492462	86.5821543593819	87.7480780173307	81.261808789589	76.8804207351018	59.4095279554907	85.0658163022936	57.3844870110429	91.2103071136082	77.5651341430864	69.5614636462626
2310034G01Rik	6.83990159810316	4.38557773729367	6.10458435767865	2.65213396680391	2.84298163098889	0	4.69060034768975	1.45592311770854	5.66807937374326	4.5154751697799	2.24946866256716	4.63560422223089	0	1.36388827715753	11.1718908850815	9.23663979129797	9.02908986550989	8.04562542576647	3.07290661838745	3.61982197031037	5.62593009912186	6.08068714090721	6.12356322182261	1.9594778491905
2310034O05Rik	0	0	0.678287150853183	0.663033491700978	0	0	0	0	0	0	0	3.70848337778471	0.920173968373495	0	0	0.923663979129797	0.902908986550989	0.893958380640719	0	0	0	3.64841228454433	0	1.9594778491905
2310035C23Rik	1035.10510851294	1017.45403505213	1003.18669611186	997.865405009972	1070.85641433915	813.790648120236	953.129990650558	1019.87414395483	838.875747314003	885.033133276859	846.924951456537	923.412361068393	877.845965828314	898.802374646809	927.266943461768	944.908250649782	863.180991142745	874.291296266623	888.070012713973	863.327539919022	815.759864372669	858.593024296099	791.980843355725	879.805554286533
2310036O22Rik	111.718392769018	103.061076826401	130.909420114664	114.704794064269	112.771604695893	197.612643042581	154.789811473762	149.96008112398	177.410884398164	172.491151485592	159.712275042268	143.703730889158	181.274271769578	186.852693970581	203.887008652738	179.190811951181	175.164343390892	185.943343173269	229.44369417293	170.131632604587	183.405321231372	178.772201942672	175.542145692248	154.798750086049
2310039H08Rik	4.55993439873544	5.11650736017595	4.74801005597228	5.30426793360782	7.5812843493037	7.78002531663706	3.7524802781518	3.63980779427136	7.93531112324057	5.41857020373587	11.2473433128358	11.1254501333541	12.8824355572289	6.81944138578763	22.3437817701631	5.54198387477878	15.3494527713668	5.36375028384431	3.07290661838745	12.6693768960863	3.37555805947311	7.29682456908866	6.12356322182261	9.79738924595248
2310039L15Rik	0.759989066455906	0.730929622882278	0.678287150853183	1.98910047510293	1.89532108732593	0	0	0.727961558854272	0.566807937374326	1.80619006791196	0	0.927120844446178	0.920173968373495	0	0	0	0.902908986550989	0.893958380640719	2.0486044122583	0	1.12518601982437	0	1.02059387030377	3.91895569838099
2310040G24Rik	3.79994533227953	5.11650736017595	7.46115865938502	0	2.84298163098889	1.55600506332741	1.8762401390759	3.63980779427136	1.13361587474865	3.61238013582392	0	4.63560422223089	7.36139174698796	0	0	0	2.70872695965297	1.78791676128144	4.0972088245166	5.42973295546555	1.12518601982437	3.64841228454433	4.08237548121507	0.979738924595248
2310042E22Rik	6.83990159810316	2.92371849152911	6.10458435767865	3.31516745850489	2.84298163098889	4.66801518998223	0.93812006953795	0.727961558854272	2.26723174949731	7.22476027164783	1.12473433128358	7.41696675556942	6.44121777861446	1.36388827715753	0	4.61831989564898	10.8349078386119	5.36375028384431	4.0972088245166	1.80991098515518	1.12518601982437	6.08068714090721	5.10296935151884	4.89869462297624
2310043L19Rik	0	0	0	0.663033491700978	0	0	0.93812006953795	0	0	0	0	0	0	0	0	1.84732795825959	0	0	0	0	0	0	0	0
2310043O21Rik	0.759989066455906	0	0	0	0	0	1.8762401390759	0	1.13361587474865	0	0	0	0	0	0	0	0	0	0	0	1.12518601982437	0	0	0
2310045N01Rik	37.2394642563394	43.1248477500544	33.9143575426592	29.173473634843	35.0634401155296	46.6801518998223	38.462922851056	23.2947698833367	51.5795223010637	49.6702268675788	88.8540121714029	40.7933171556318	62.5718298493977	47.7360897005134	22.3437817701631	52.6488468103984	48.7570852737534	45.5918774126767	53.2637147187158	39.818041673414	48.382998852448	65.6714211217979	66.338601569745	36.2503402100242
2310047M10Rik	46.3593330538103	41.6629885042898	29.1663474866869	43.0971769605636	32.2204584845407	43.5681417731675	60.9778045199668	42.2217704135478	62.3488731111759	77.6661729202142	57.3614508954626	57.481492355663	50.6095682605422	55.9194193634586	36.308645376515	62.8091505808262	64.1065380451202	52.7435444578024	74.7740610474279	45.2477746288796	58.5096730308673	49.8616345554392	42.8649425527583	58.7843354757149
2310057M21Rik	98.0385895728119	113.294091546753	105.812795533097	98.1289567717447	108.980962521241	116.700379749556	104.131327718712	125.209388122935	123.564130347603	116.499259380321	111.348698797075	127.942676533573	120.542789856928	133.661051161438	142.44160878479	126.541965140782	129.115985076791	118.002506244575	125.989171353885	77.8261723616729	121.520090141032	103.371681395423	133.697797009794	124.426843423597
2310061I04Rik	139.077999161431	127.181754381516	127.517984360398	117.356928031073	125.091191763511	121.368394939538	118.203128761782	73.5241174442814	126.398170034475	110.177594142629	92.2282151652536	96.4205678224025	92.0173968373495	87.2888497380816	72.61729075303	99.7557097460181	102.931624466813	95.6535467285569	131.110682384531	114.024392064777	105.767485863491	114.316918249056	109.203544122503	76.4196361184294
2310061J03Rik	11.3998359968386	14.6185924576456	12.2091687153573	17.2388707842254	12.3195870676185	12.4480405066193	19.700521460297	16.7431158536482	11.3361587474865	9.03095033955979	15.7462806379701	15.761054355585	13.8026095256024	20.4583241573629	22.3437817701631	16.6259516243363	8.1261808789589	16.0912508515329	18.4374397103247	16.2891988663966	11.2518601982437	15.8097865663588	18.3706896654678	18.6150395673097
2310061N02Rik	0	0	0	0	0.947660543662963	1.55600506332741	0	0	0	0	0	0	0	0	0	0	0	0	0	0	1.12518601982437	0	0	0
2310065F04Rik	0	0.730929622882278	1.35657430170637	0.663033491700978	0	0	0	2.18388467656282	0	0	0	0.927120844446178	0	0	0	0	0	0	1.02430220612915	3.61982197031037	0	0	0	0
2310067B10Rik	276.63602018995	229.511901585035	229.261056988376	231.398688603641	232.176833197426	276.968901272279	308.641502877986	218.388467656282	284.537584561912	270.928510186794	317.17508142197	291.1159451561	250.287319397591	334.152627903594	245.781599471794	336.213688403246	294.348329615622	350.431685211162	285.780315510033	329.403799298243	381.438060720462	346.599167031711	296.992816258397	309.597500172098
2310068J16Rik	3.79994533227953	4.38557773729367	4.74801005597228	3.31516745850489	5.68596326197778	1.55600506332741	2.81436020861385	0.727961558854272	2.83403968687163	8.12785530560381	3.37420299385074	0	2.76052190512048	0	2.79297272127038	1.84732795825959	2.70872695965297	7.15166704512575	6.1458132367749	9.04955492577592	1.12518601982437	3.64841228454433	4.08237548121507	2.93921677378574
2310069G16Rik	25.0796391930449	27.7753256695266	40.0189419003378	27.1843731597401	30.3251373972148	29.5640962032208	32.8342024338283	38.5819626192764	34.5752841798339	24.3835659168114	30.3678269446567	21.3237794222621	28.5253930195783	34.0972069289381	33.5156726552446	27.7099193738939	27.0872695965297	32.1825017030659	26.6318573593579	34.3883087179485	37.1311386542042	26.7550234199917	30.6178161091131	15.675822793524
2310079G19Rik	2.27996719936772	0.730929622882278	0	0	0	0	0	0.727961558854272	0	1.80619006791196	0	0	0	0	5.58594544254077	0	0	0	0	0	2.25037203964874	0	0	0.979738924595248
2310081J21Rik	0	1.46185924576456	0	0	0	0	0	0	0	0	0	0	0	1.36388827715753	0	0	1.80581797310198	0	2.0486044122583	0	0	0	0	1.9594778491905
2410002F23Rik	224.956763670948	228.050042339271	195.346699445717	263.224296205288	228.386191022774	199.168648105909	296.445941973992	218.388467656282	236.925717822468	251.060419439762	275.559911164477	286.480340933869	253.968015271085	276.869320262978	298.848081175931	200.435083471166	285.319239750112	279.808973140545	227.395089760671	264.247003832657	264.418714658727	228.633836498111	268.416187889891	270.407943188288
2410003L11Rik	0	0	0	0	1.89532108732593	0	0	1.45592311770854	0	0	0	0	0	0	0	0	0	0	0	1.80991098515518	1.12518601982437	0	0	0
2410004B18Rik	90.4386989082528	102.330147203519	101.064785477124	92.8246888381369	103.294999259263	79.356258229698	87.2451664670294	88.0833486213669	64.6161048606732	87.60021829373	83.230340514985	96.4205678224025	85.576179058735	64.1027490264037	117.304854293356	109.916013516446	77.650172843385	64.3650034061317	83.9927809025903	63.3468844804314	54.0089289515698	81.4812076881567	85.7298851055166	88.1765032135723
2410004I01Rik	0	0	2.03486145255955	0.663033491700978	0.947660543662963	1.55600506332741	0.93812006953795	1.45592311770854	0.566807937374326	0.903095033955979	0	2.78136253333853	0.920173968373495	0	0	0.923663979129797	0	1.78791676128144	1.02430220612915	1.80991098515518	0	0	0	0
2410004N09Rik	18.2397375949417	20.4660294407038	15.6006044696232	14.5867368174215	18.0055503295963	17.1160556966015	17.8242813212211	13.1033080593769	10.7693508101122	14.4495205432957	21.369952294388	16.6881752000312	9.20173968373495	19.0944358802054	8.37891816381115	17.5496156034661	11.7378168251629	14.3033340902515	8.1944176490332	12.6693768960863	11.2518601982437	12.1613742818144	13.267720313949	9.79738924595248
2410004P03Rik	9.87985786392678	14.6185924576456	20.3486145255955	5.30426793360782	3.79064217465185	3.11201012665482	9.3812006953795	9.46350026510553	11.9029666848609	11.7402354414277	4.49893732513432	6.48984591112325	2.76052190512048	9.54721794010268	2.79297272127038	6.46564785390858	5.41745391930593	8.93958380640719	15.3645330919372	12.6693768960863	6.75111611894623	4.86454971272577	7.14415709212638	10.7771281705477
2410006H16Rik	38.7594423892512	41.6629885042898	43.4103776546037	33.1516745850489	42.6447244648333	51.3481670898046	42.2154031292078	36.3980779427136	56.6807937374326	64.1197474108745	59.6109195580298	55.6272506667707	55.2104381024097	57.2833076406161	61.4453998679485	48.0305269147494	69.5239919644261	73.3045872125389	58.3852257493615	43.4378636437244	50.6333708920967	58.3745965527093	62.2562260885299	44.0882516067862
2410007B07Rik	3.03995626582362	0	1.35657430170637	0.663033491700978	0	3.11201012665482	0	2.18388467656282	1.70042381212298	0	0	1.85424168889236	0	0	0	0.923663979129797	3.61163594620395	0	1.02430220612915	3.61982197031037	0	0	2.04118774060754	1.9594778491905
2410012E07Rik	0	0	0	1.98910047510293	0	0	0	0	0	0	0	0	0	0	0	0	0.902908986550989	0	0	1.80991098515518	1.12518601982437	0	0	0
2410015M20Rik	60.0391362500166	57.7434402077	63.7589921801992	55.6948133028821	69.1792196873963	88.6922886096625	111.636288275016	86.6274255036583	102.592236664753	111.983784210541	100.101355484239	110.327380489095	103.979658426205	94.1082911238693	92.1680998019227	91.4427339338499	110.154896359221	106.381047296246	87.0656875209777	66.9667064507418	103.517113823842	104.587818823604	98.9976054194656	101.892848157906
2410016O06Rik	22.7996719936772	25.5825368008797	31.8794960900996	24.5322391929362	30.3251373972148	38.9001265831853	28.1436020861385	18.9270005302111	40.2433635535772	39.7361814940631	39.3657015949253	38.0119546222933	36.8069587349398	30.0055420974656	22.3437817701631	26.7862553947641	33.4076325023866	24.1368762772994	37.8991816267785	36.1982197031037	21.3785343766631	29.1872982763546	32.6590038497206	28.4124288132622
2410017I17Rik	1.51997813291181	2.19278886864683	3.39143575426592	1.32606698340196	0.947660543662963	6.22402025330965	0	0.727961558854272	3.40084762424596	2.70928510186794	1.12473433128358	2.78136253333853	3.68069587349398	8.18332966294515	0	2.77099193738939	1.80581797310198	2.68187514192216	2.0486044122583	3.61982197031037	6.75111611894623	2.43227485636289	0	0
2410018L13Rik	4.55993439873544	8.77115547458734	3.39143575426592	7.29336840871076	3.79064217465185	3.11201012665482	5.6287204172277	8.00757714739699	9.63573493536355	10.8371404074717	4.49893732513432	3.70848337778471	3.68069587349398	13.6388827715753	2.79297272127038	5.54198387477878	12.6407258117138	9.83354218704791	3.07290661838745	7.23964394062073	7.8763021387706	2.43227485636289	4.08237548121507	4.89869462297624
2410021H03Rik	57.7591690506489	44.586706995819	44.0886648054569	39.1189760103577	69.1792196873963	43.5681417731675	37.524802781518	58.2369247083417	42.5105953030745	39.7361814940631	25.8688896195224	47.2831630667551	45.0885244503013	57.2833076406161	22.3437817701631	34.1755672278025	50.5629032468554	50.955627696521	48.14220368807	56.1072405398107	64.1356031299891	41.3486725581691	32.6590038497206	29.3921677378574
2410076I21Rik	12.9198141297504	5.84743698305822	4.74801005597228	12.5976363423186	10.4242659802926	7.78002531663706	6.56684048676565	15.2871927359397	13.6033904969838	13.5464255093397	11.2473433128358	7.41696675556942	6.44121777861446	8.18332966294515	11.1718908850815	13.854959686947	14.4465437848158	7.15166704512575	6.1458132367749	21.7189318218622	11.2518601982437	10.945236853633	5.10296935151884	7.83791139676198
2410089E03Rik	1225.10237512692	1077.39026412848	1283.31928941422	1245.17689741444	1158.9888448998	1036.29937217606	1167.02136650521	1498.87284968095	1330.29822901754	1202.92258522936	1203.46573447343	1141.28575951325	1043.47728013554	1104.7495044976	1052.95071591893	1130.56471045487	1098.84023663255	1238.1323571874	1207.65230102627	1685.02712717948	1646.14714700305	1273.29588730597	1075.70593930017	1154.1324531732
2410114N07Rik	0	0	0	0.663033491700978	0	0	0	0	0	0	0	0	0	0	0	0	0	0	0	0	2.25037203964874	0	1.02059387030377	0
2410124H12Rik	0	0.730929622882278	0	0.663033491700978	0	0	0	0	0	0	0	0	0	0	0	0	0.902908986550989	0	0	0	1.12518601982437	1.21613742818144	0	0.979738924595248
2410127L17Rik	186.197321281697	160.804517034101	158.040906148792	173.714774825656	173.421879490322	119.812389876211	126.646209387623	159.423581389085	125.8313620971	112.886879244497	132.718651091463	134.432522444696	149.98835684488	135.024939438595	136.855663342249	136.70226891121	145.368346834709	119.790423005856	113.697544880336	123.073946990552	106.892671883315	110.668505964511	133.697797009794	121.487626649811
2410131K14Rik	73.7189394462229	78.940399271286	56.9761206716674	68.2924496452007	59.7026142507667	116.700379749556	125.708089318085	85.1715023859498	98.6245811031328	114.693069312409	124.845510772477	108.473138800203	116.862093983434	96.8360676781843	120.097827014627	119.152653307744	115.572350278527	127.836048431623	105.503127231302	139.363145856949	108.01785790314	88.7780322572453	124.51245217706	117.56867095143
2410137M14Rik	0.759989066455906	2.92371849152911	2.03486145255955	3.97820095020587	6.63362380564074	3.11201012665482	3.7524802781518	0.727961558854272	3.40084762424596	0.903095033955979	2.24946866256716	3.70848337778471	1.84034793674699	6.81944138578763	5.58594544254077	0	0.902908986550989	6.25770866448503	1.02430220612915	0	2.25037203964874	2.43227485636289	1.02059387030377	1.9594778491905
2410141K09Rik	0.759989066455906	0.730929622882278	0.678287150853183	1.32606698340196	0	1.55600506332741	0	0	0	0	0	0	0	0	0	0	0	0	0	0	0	1.21613742818144	0	0
2500004C02Rik	34.1995079905158	39.470199635643	31.8794960900996	35.1407750601518	45.4877060958222	29.5640962032208	39.4010429205939	35.6701163838593	43.0774032404488	44.251656663843	39.3657015949253	32.4492295556162	46.0086984186747	55.9194193634586	30.7226999339742	23.0915994782449	38.8250864216925	37.5462519869102	23.5589507409704	27.1486647773277	28.1296504956093	40.1325351299876	26.535440627898	24.4934731148812
2510002D24Rik	68.3990159810316	52.626932847524	73.2550122921438	70.2815501203037	92.8707332789703	91.8042987363173	64.7302847981186	62.6046940614674	66.8833366101705	74.0537927843903	77.6066688585671	84.3679968446022	92.0173968373495	88.6527380152392	94.9610725231931	60.9618226225666	102.931624466813	59.8952115029282	72.7254566351696	85.0658163022936	72.0119052687597	65.6714211217979	77.5651341430864	80.3385918168103
2510003E04Rik	880.067338955939	816.448388759505	919.079089406063	785.031654173958	842.470223316374	723.542354447246	719.538093335608	800.757714739699	749.32009320886	758.599828523022	733.326783996895	825.137551557099	809.753092168675	752.866328990954	888.165325363982	818.366285509	761.152275662483	738.409622409234	737.497588412988	671.476975492573	634.604915180945	728.466319480684	810.351533021192	800.446701394318
2510009E07Rik	837.507951234409	776.978189123862	756.968460352152	746.575711655301	827.307654617767	614.622000014328	485.00807595112	575.817593053729	536.200308756113	519.279644524688	519.627261053014	547.928419067691	587.991165790663	556.466417080271	614.453998679485	587.450290726551	561.609389634715	535.48107000379	545.953075866837	423.519170526313	489.455918623601	468.212909849855	567.450191888895	572.167531963625
2510039O18Rik	76.7588957120465	89.9043436145202	85.4641810075011	78.2379520207154	90.0277516479815	70.0202278497335	97.5644872319468	74.2520790031357	111.661163662742	84.890933191862	114.722901790925	101.98329288908	105.820006362952	118.658280112705	86.5821543593819	116.381661370354	128.21307609024	111.74479758009	108.57603384969	128.503679946018	87.7645095463009	94.8587193981525	115.327107344326	118.548409876025
2510049J12Rik	9.11986879747087	9.50208509746962	4.74801005597228	11.2715693589166	2.84298163098889	6.22402025330965	9.3812006953795	6.55165402968844	7.36850318586624	1.80619006791196	5.6236716564179	5.56272506667707	2.76052190512048	5.4555531086301	5.58594544254077	10.1603037704278	5.41745391930593	4.46979190320359	10.2430220612915	10.8594659109311	6.75111611894623	2.43227485636289	3.06178161091131	4.89869462297624
2610001J05Rik	71.4389722468552	83.3259770085797	99.7082111754179	80.2270524958183	97.6090359972852	121.368394939538	104.131327718712	96.0909257687639	92.9565017293895	115.596164346365	119.22183911606	80.6595134668175	115.94192001506	141.844380824383	122.890799735897	80.3587661842923	100.22289750716	105.487088915605	73.7497588412988	86.8757272874488	93.3904396454228	87.5618948290639	107.162356381896	119.52814880062
2610002J02Rik	28.8795845253244	29.2371849152911	33.236070391806	27.8474066514411	34.1157795718667	46.6801518998223	46.9060034768975	27.6625392364623	32.8748603677109	47.8640367996669	37.1162329323582	39.8661963111857	37.7271327033133	38.1888717604107	33.5156726552446	36.9465591651919	37.9221774351415	39.3341687481916	44.0449948635534	34.3883087179485	46.1326268127992	44.9970848427134	40.8237548121508	41.1490348330004
2610002M06Rik	777.468814984392	765.283315157745	851.250374320745	876.530276028693	882.271966150218	676.862202547424	568.500762139998	857.538716330332	582.678559620808	587.011772071386	543.24668200997	630.442174223401	618.356906746989	635.571937155407	706.622098481407	627.167841829132	631.133381599141	608.785657216329	542.880169248449	532.113829635624	568.218940011307	616.581676087991	633.78879345864	712.270198180745
2610005L07Rik	2482.12429104499	2180.36306505784	2089.80271177866	2259.61813971693	2536.88727538575	1630.69330636713	1500.05399119118	1747.83570280911	1782.04415510488	1722.20222975405	1615.11849972322	1522.33242658062	1448.35382621988	1723.95478232711	1354.59176981614	1696.77072966144	1859.99251229504	1652.92904580469	1653.22376069245	2209.90131287448	2151.3556699042	1855.82571540488	1434.9549816471	1546.0280230113
2610008E11Rik	372.394642563394	377.159685407255	425.286043584946	414.395932313111	392.331465076467	259.852845575678	233.59189731495	358.157086956302	265.832922628559	202.293287606139	245.192084219821	269.792165733838	253.047841302711	264.59432576856	276.504299405768	253.083930281564	277.193058871153	278.915014759904	280.658804479387	322.164155357623	300.424667293107	284.576158194458	294.951628517789	331.151756513194
2610015P09Rik	74.4789285126788	78.940399271286	96.9950625720052	77.5749185290144	88.1324305606555	62.2402025330965	61.9159245895047	87.3553870625126	71.9846080465395	69.5383176146104	74.2324658647163	82.5137551557098	54.2902641340362	64.1027490264037	39.1016180977854	69.2747984347348	83.0676267626909	73.3045872125389	63.5067367800073	77.8261723616729	66.3859751696379	71.7521082627051	86.7504789758203	60.7438133249054
2610016A17Rik	0	0	0.678287150853183	0	0	0	0	0.727961558854272	0	0	0	0	0	0	0	0	0	0	0	0	0	0	0	0
2610018G03Rik	50.1592783860898	57.0125105848177	46.1235262580165	37.1298755352548	33.1681190282037	35.7881164565305	31.8960823642903	80.8037330328242	38.5429397414542	39.7361814940631	20.2452179631045	30.5949878667239	23.0043492093374	54.555531086301	53.0664817041373	27.7099193738939	31.6018145292846	33.0764600837066	30.7290661838745	32.5783977327933	31.5052085550824	40.1325351299876	27.5560344982018	46.0477294559767
2610020C07Rik	26.5996173259567	33.6227626525848	29.1663474866869	29.836507126544	44.5400455521592	38.9001265831853	28.1436020861385	32.7582701484422	39.1097476788285	35.2207063242832	24.7441552882388	29.6678670222777	28.5253930195783	35.4610952060957	39.1016180977854	25.8625914156343	36.1163594620395	25.0308346579401	18.4374397103247	28.9585757624829	36.0059526343799	21.890473707266	31.6384099794168	29.3921677378574
2610020H08Rik	6.07991253164725	7.30929622882278	12.8874558662105	7.29336840871076	3.79064217465185	7.78002531663706	10.3193207649175	12.3753465005226	10.2025428727379	12.6433304753837	8.99787465026865	10.198329288908	19.3236533358434	8.18332966294515	11.1718908850815	7.38931183303837	8.1261808789589	9.83354218704791	10.2430220612915	12.6693768960863	4.50074407929748	10.945236853633	11.2265325733415	10.7771281705477
2610027K06Rik	8.35987973101497	3.65464811441139	6.78287150853183	5.9673014253088	7.5812843493037	4.66801518998223	5.6287204172277	11.6473849416683	4.53446349899461	11.7402354414277	4.49893732513432	1.85424168889236	6.44121777861446	6.81944138578763	2.79297272127038	5.54198387477878	6.32036290585692	9.83354218704791	6.1458132367749	16.2891988663966	23.6289064163118	8.5129619972701	3.06178161091131	9.79738924595248
2610028E06Rik	0.759989066455906	0	2.71314860341273	1.32606698340196	0	4.66801518998223	1.8762401390759	2.18388467656282	1.13361587474865	0	1.12473433128358	0.927120844446178	0	1.36388827715753	0	1.84732795825959	0.902908986550989	2.68187514192216	1.02430220612915	0	3.37555805947311	1.21613742818144	2.04118774060754	0.979738924595248
2610028H24Rik	0	0	0	0.663033491700978	0	0	0	0	0	0	0	0	3.68069587349398	0	0	0	0	0	0	0	1.12518601982437	0	0	0
2610034B18Rik	90.4386989082528	81.8641177628151	84.1076067057947	88.846487887931	78.6558251240259	85.5802784830076	106.945687927326	85.8994639448041	108.827123975871	110.177594142629	113.598167459642	101.98329288908	110.420876204819	113.202727004075	92.1680998019227	113.610669432965	117.378168251629	109.062922438168	102.430220612915	104.974837139001	128.271206259978	121.613742818144	114.306513474022	134.224232669549
2610034M16Rik	6.83990159810316	14.6185924576456	10.1743072627977	10.6085358672156	12.3195870676185	7.78002531663706	11.2574408344554	16.015154294794	10.7693508101122	19.8680907470315	13.496811975403	17.6152960444774	14.7227834939759	13.6388827715753	8.37891816381115	14.7786236660767	13.5436347982648	7.15166704512575	13.3159286796789	9.04955492577592	10.1266741784193	8.5129619972701	6.12356322182261	13.7163449443335
2610035D17Rik	38.7594423892512	31.429973783938	23.0617631290082	25.8583061763381	30.3251373972148	35.7881164565305	37.524802781518	22.5668083244824	36.8425159293312	39.7361814940631	32.6172956072238	32.4492295556162	36.8069587349398	15.0027710487328	19.5508090488927	37.8702231443217	38.8250864216925	33.9704184643473	37.8991816267785	56.1072405398107	58.5096730308673	38.9163977018062	27.5560344982018	36.2503402100242
2610035F20Rik	18.9997266613977	14.6185924576456	14.2440301679168	17.2388707842254	18.0055503295963	15.5600506332741	20.6386415298349	13.1033080593769	10.2025428727379	14.4495205432957	24.7441552882388	14.8339335111388	19.3236533358434	12.2749944944177	27.9297272127038	14.7786236660767	14.4465437848158	15.1972924708922	24.5832529470996	16.2891988663966	11.2518601982437	9.72909942545154	16.3295019248603	6.85817247216674
2610037D02Rik	9.87985786392678	5.84743698305822	4.0697229051191	4.64123444190685	13.2672476112815	6.22402025330965	5.6287204172277	3.63980779427136	7.36850318586624	3.61238013582392	1.12473433128358	3.70848337778471	4.60086984186747	4.09166483147258	8.37891816381115	0.923663979129797	9.02908986550989	6.25770866448503	6.1458132367749	12.6693768960863	11.2518601982437	2.43227485636289	2.04118774060754	1.9594778491905
2610044O15Rik8	125.398195965225	121.334317398458	109.204231287362	129.291530881691	153.5210080734	101.140329116282	103.193207649175	155.05581203596	98.6245811031328	83.0847431239501	87.7292778401193	95.4934469779563	99.3787885843375	107.747173895445	100.547017965734	73.8931183303837	100.22289750716	112.638755960731	114.721847086465	139.363145856949	118.144532081559	102.155543967241	73.4827586618714	115.609193102239
2610100L16Rik	126.918174098136	117.679669284047	139.727153075756	149.18253563272	131.724815569152	116.700379749556	125.708089318085	145.592311770854	100.325004915256	125.530209719881	111.348698797075	110.327380489095	115.94192001506	118.658280112705	153.613499669871	101.603037704278	113.766532305425	135.881673857389	106.527429437432	94.1153712280695	129.396392279803	111.884643392693	112.265325733415	119.52814880062
2610203C20Rik	554.032029446356	469.987747513305	603.675564259333	551.643865095214	591.340179245689	457.465488618259	369.619307397952	576.545554612583	444.377422901472	409.102050382059	425.149577225194	373.62970031181	375.430979096386	413.25814797873	385.430235535313	440.587718044913	430.687586584822	449.661065462281	384.113327298431	535.733651605934	441.072919771153	396.46080158715	428.649425527583	397.774003385671
2610203C22Rik	15.959770395574	16.8113813262924	14.2440301679168	10.6085358672156	21.7961925042481	7.78002531663706	7.5049605563036	10.9194233828141	15.3038143091068	8.12785530560381	6.74840598770149	9.27120844446178	9.20173968373495	13.6388827715753	8.37891816381115	10.1603037704278	7.22327189240791	10.7275005676886	8.1944176490332	10.8594659109311	11.2518601982437	9.72909942545154	13.267720313949	13.7163449443335
2610206C17Rik	11.3998359968386	14.6185924576456	6.78287150853183	7.29336840871076	6.63362380564074	4.66801518998223	1.8762401390759	0.727961558854272	6.80169524849192	5.41857020373587	12.3720776441194	12.0525709778003	7.36139174698796	6.81944138578763	0	5.54198387477878	4.51454493275494	0	3.07290661838745	0	2.25037203964874	4.86454971272577	4.08237548121507	1.9594778491905
2610207O16Rik	9.11986879747087	6.5783666059405	13.5657430170637	12.5976363423186	12.3195870676185	3.11201012665482	12.1955609039934	16.015154294794	10.7693508101122	14.4495205432957	12.3720776441194	6.48984591112325	5.52104381024097	9.54721794010268	2.79297272127038	9.23663979129797	9.02908986550989	13.4093757096108	13.3159286796789	18.0991098515518	18.0029763171899	4.86454971272577	13.267720313949	9.79738924595248
2610301B20Rik	337.435145506422	343.536922754671	342.535011180858	313.614841574563	348.73908006797	301.864982285518	245.787458218943	323.942893690151	250.529108319452	249.25422937185	266.562036514209	274.427769956069	246.606623524097	317.785968577703	399.395099141665	278.946521697199	281.707603803908	269.975430953497	274.512991242612	217.189318218622	226.162389984699	238.362935923563	302.095785609916	254.732120394765
2610305D13Rik	15.959770395574	12.4258035889987	0	1.32606698340196	18.0055503295963	7.78002531663706	0	0	3.96765556162029	9.93404537351577	0	0	6.44121777861446	5.4555531086301	0	0	2.70872695965297	7.15166704512575	0	0	7.8763021387706	8.5129619972701	0	0
2610306M01Rik	13.6798031962063	20.4660294407038	22.383475978155	17.2388707842254	27.4821557662259	32.6761063298756	15.9480411821452	31.3023470307337	23.8059333697217	27.0928510186794	31.4925612759403	29.6678670222777	16.5631314307229	31.3694303746231	19.5508090488927	36.0228951860621	37.9221774351415	31.2885433224252	38.9234838329077	19.909020836707	32.6303945749068	34.0518479890804	19.3912835357716	33.3111234362384
2610307P16Rik	1.51997813291181	4.38557773729367	8.1394458102382	7.95640190041174	7.5812843493037	3.11201012665482	5.6287204172277	12.3753465005226	5.10127143636894	10.8371404074717	3.37420299385074	5.56272506667707	7.36139174698796	4.09166483147258	2.79297272127038	11.0839677495576	0.902908986550989	5.36375028384431	9.21871985516235	3.61982197031037	9.00148815859497	6.08068714090721	9.18534483273392	18.6150395673097
2610316D01Rik	40.279420522163	35.8155515212316	28.4880603358337	46.4123444190685	49.2783482704741	62.2402025330965	41.2772830596698	47.3175013255277	41.9437873657002	46.9609417657109	47.2388419139104	31.5221087111701	27.6052190512048	31.3694303746231	53.0664817041373	49.877854873009	42.4367223678965	40.2281271288323	57.3609235432324	30.7684867476381	47.2578128326236	47.4293596990763	39.803160941847	43.1085126821909
2610318N02Rik	0.759989066455906	0.730929622882278	0	3.97820095020587	2.84298163098889	6.22402025330965	0.93812006953795	2.18388467656282	3.96765556162029	11.7402354414277	2.24946866256716	2.78136253333853	2.76052190512048	1.36388827715753	8.37891816381115	1.84732795825959	4.51454493275494	5.36375028384431	2.0486044122583	3.61982197031037	2.25037203964874	1.21613742818144	2.04118774060754	2.93921677378574
2610507B11Rik	2186.48854419364	2224.94977205365	2134.56966373497	2089.88156584148	2076.32425116555	2148.84299245516	2260.86936758646	2050.66771129248	2343.75082104284	2250.5128246183	2340.57214340113	2378.99208684889	2125.60186694277	2235.41288626118	2281.8587132779	2277.75537253408	2204.00083617096	2114.2115702153	2311.85007923349	2050.62914618082	2042.21262598123	2127.02436188934	2338.18055686593	2127.99294422088
2610507I01Rik	12.9198141297504	10.9639443432342	14.2440301679168	11.9346028506176	18.9532108732593	12.4480405066193	13.1336809735313	22.5668083244824	17.5710460586041	10.8371404074717	13.496811975403	6.48984591112325	6.44121777861446	12.2749944944177	5.58594544254077	10.1603037704278	15.3494527713668	16.9852092321737	12.2916264735498	9.04955492577592	21.3785343766631	14.5936491381773	13.267720313949	14.6960838689287
2610524H06Rik	69.9189941139434	67.2455253051696	67.8287150853183	64.9772821866958	74.8651829493741	82.4682683563528	62.8540446590427	75.7080021208443	64.0492969232989	92.1156934635099	73.1077315334328	68.6069424890172	65.3323517545181	58.6471959177736	86.5821543593819	53.5725107895282	75.844354870283	63.471045025491	58.3852257493615	72.3964394062073	60.760045070516	86.3457574008824	62.2562260885299	84.2575475151913
2610528A11Rik	0	0.730929622882278	2.71314860341273	0.663033491700978	0	0	1.8762401390759	0	0	3.61238013582392	0	0.927120844446178	1.84034793674699	0	0	0	0	0.893958380640719	0	0	1.12518601982437	3.64841228454433	0	0
2610528J11Rik	1.51997813291181	0.730929622882278	0	1.32606698340196	0	0	0	0	0	0	0	0	0	0	0	0	0	0	0	0	1.12518601982437	0	0	0
2700029M09Rik	259.156271661464	271.174890089325	295.054910621135	236.039923045548	335.471832456689	269.188875955642	227.963176897722	294.096469777126	207.451705079003	238.417088964378	242.942615557253	255.885353067145	220.841752409639	193.672135356369	284.883217569579	241.076298552877	254.620334207379	234.217095727868	195.641721370668	240.718161025639	223.91201794505	242.011348208107	249.02490435412	242.975253299622
2700038G22Rik	26.5996173259567	21.1969590635861	20.3486145255955	25.1952726846372	18.0055503295963	20.2280658232564	26.2673619470626	16.7431158536482	22.1055095575987	25.2866609507674	25.8688896195224	26.8865044889392	24.8446971460844	25.913877265993	25.1367544914335	12.9312957078172	22.5727246637747	25.0308346579401	20.486044122583	39.818041673414	43.8822547731505	19.4581988509031	24.4942528872905	31.3516455870479
2700046A07Rik	0.759989066455906	4.38557773729367	4.0697229051191	6.63033491700978	3.79064217465185	3.11201012665482	6.56684048676565	7.27961558854272	2.26723174949731	3.61238013582392	3.37420299385074	0	3.68069587349398	6.81944138578763	0	5.54198387477878	3.61163594620395	9.83354218704791	4.0972088245166	3.61982197031037	4.50074407929748	6.08068714090721	3.06178161091131	3.91895569838099
2700046G09Rik	20.5197047943095	16.0804517034101	18.9920402238891	17.9019042759264	30.3251373972148	20.2280658232564	21.5767615993729	18.1990389713568	20.9718936828501	9.93404537351577	7.87314031898507	19.4695377333697	22.0841752409639	27.2777655431505	22.3437817701631	13.854959686947	13.5436347982648	29.5006265611437	24.5832529470996	27.1486647773277	22.5037203964874	26.7550234199917	22.4530651466829	26.4529509640717
2700049A03Rik	151.237824224725	146.185924576456	170.928362015002	161.780171975039	164.892934597356	144.708470889449	130.398689665775	153.599888918251	136.600712907213	113.789974278453	133.843385422746	120.525709778003	103.979658426205	141.844380824383	161.992417833682	140.396924827729	158.911981632974	120.684381386497	132.13498459066	193.660475411605	185.655693271021	134.99125452814	122.471264436452	139.122927292525
2700054A10Rik	37.9994533227953	41.6629885042898	42.0538033528974	45.7493109273675	48.3306877268111	52.904172153132	51.5966038245873	48.0454628843819	58.3812175495556	39.7361814940631	47.2388419139104	33.3763504000624	38.6473066716868	53.1916428091435	25.1367544914335	42.4885430399707	49.6599942603044	60.7891698835689	53.2637147187158	59.7270625101211	68.6363472092866	52.293909411802	41.8443486824545	64.6627690232864
2700060E02Rik	375.434598829218	384.468981636078	460.556975429311	368.646621385744	413.179997037052	401.449306338472	292.693461695841	366.892625662553	318.546060804371	310.664691680857	299.179332121433	356.014404267332	367.149413381024	357.338728615272	312.812944782283	311.274760966742	342.202505902825	330.764600837066	304.217755220358	257.007359892036	277.92094689662	338.086205034441	338.837164940851	357.604707477266
2700062C07Rik	82.8388082436938	76.7476104026392	86.1424681583543	72.9336840871076	108.980962521241	65.3522126597513	79.7402059107258	85.8994639448041	72.5514159839138	78.5692679541702	68.6087942082984	72.3154258668019	64.4121777861446	81.8332966294515	69.8243180317596	73.8931183303837	72.2327189240791	93.8656299672755	93.2115007577526	79.6360833468281	75.3874633282329	86.3457574008824	83.688697364909	79.3588528922151
2700069I18Rik	1.51997813291181	4.38557773729367	7.46115865938502	2.65213396680391	3.79064217465185	1.55600506332741	3.7524802781518	12.3753465005226	14.7370063717325	5.41857020373587	1.12473433128358	6.48984591112325	1.84034793674699	0	8.37891816381115	0.923663979129797	2.70872695965297	4.46979190320359	8.1944176490332	16.2891988663966	5.62593009912186	4.86454971272577	2.04118774060754	3.91895569838099
2700070H01Rik	2.27996719936772	2.19278886864683	2.03486145255955	3.97820095020587	9.47660543662963	3.11201012665482	1.8762401390759	0	3.96765556162029	0.903095033955979	1.12473433128358	4.63560422223089	2.76052190512048	4.09166483147258	2.79297272127038	1.84732795825959	7.22327189240791	3.57583352256288	2.0486044122583	3.61982197031037	0	3.64841228454433	0	0.979738924595248
2700081O15Rik	129.95813036396	124.98896551287	128.874558662105	139.900066748906	116.562246870544	107.364349369591	171.675972725445	119.385695652101	129.232209721346	151.719965704604	146.215463066866	137.213884978034	125.143659698795	141.844380824383	139.648636063519	159.793868389455	117.378168251629	126.942090050982	132.13498459066	202.710030337381	153.025298696114	124.046017674507	151.047892804958	149.900055463073
2700089E24Rik	1651.45624140868	1754.23109491747	1690.96986707699	1699.35483922961	1858.36232612307	1286.81618737177	1074.14747962095	1501.05673435751	1065.03211432636	1102.67903646025	1067.37288038812	1221.94527298006	1301.12599128012	1331.15495850575	1407.65825152027	1293.12957078172	1265.87839914449	1183.60089596831	1025.32650833528	1013.5501516869	959.783674910189	1248.97313874234	1281.86590110153	1343.22206562009
2700089I24Rik	0	0	0	0	0.947660543662963	0	0	0.727961558854272	0	0	0	0	0	0	0	0	0	0	0	1.80991098515518	0	0	0	0.979738924595248
2700094K13Rik	18.9997266613977	24.1206775551152	23.7400502798614	28.5104401431421	28.4298163098889	43.5681417731675	40.3391629901319	37.1260395015679	51.5795223010637	43.348561629887	48.363576245194	39.8661963111857	50.6095682605422	39.5527600375682	33.5156726552446	45.25953497736	42.4367223678965	52.7435444578024	50.1908081003283	23.5288428070174	28.1296504956093	43.7809474145319	48.9885057745809	44.0882516067862
2700097O09Rik	25.0796391930449	28.5062552924088	25.774911732421	31.8256076016469	30.3251373972148	31.1201012665482	43.1535231987457	40.7658472958392	22.1055095575987	29.8021361205473	26.9936239508059	32.4492295556162	13.8026095256024	21.8222124345204	30.7226999339742	25.8625914156343	35.2134504754886	37.5462519869102	36.8748794206494	56.1072405398107	36.0059526343799	17.0259239945402	27.5560344982018	26.4529509640717
2700099C18Rik	18.9997266613977	14.6185924576456	25.0966245815678	38.4559425186567	11.3719265239556	6.22402025330965	22.5148816689108	42.2217704135478	12.4697746222352	7.22476027164783	35.9914986010746	21.3237794222621	13.8026095256024	16.3666593258903	33.5156726552446	30.4809113112833	18.9610887175708	15.1972924708922	18.4374397103247	38.0081306882589	9.00148815859497	15.8097865663588	31.6384099794168	29.3921677378574
2810001G20Rik	12.9198141297504	15.3495220805278	16.9571787713296	25.1952726846372	20.8485319605852	21.7840708865838	21.5767615993729	26.2066161187538	13.0365825596095	18.9649957130756	26.9936239508059	26.8865044889392	20.2438273042169	24.5499889888355	11.1718908850815	15.7022876452065	23.4756336503257	23.2429178966587	27.656159565487	14.4792878812415	10.1266741784193	17.0259239945402	12.2471264436452	20.5745174165002
2810002D19Rik	18.9997266613977	16.0804517034101	15.6006044696232	21.8801052261323	19.9008714169222	28.0080911398934	25.3292418775247	18.9270005302111	16.4374301838555	14.4495205432957	13.496811975403	26.8865044889392	29.4455669879518	31.3694303746231	22.3437817701631	19.3969435617257	27.0872695965297	18.7731259934551	21.5103463287121	18.0991098515518	19.1281623370143	12.1613742818144	24.4942528872905	8.81765032135723
2810004N23Rik	126.918174098136	143.993135707809	143.118588830022	125.313329931485	139.306099918456	121.368394939538	101.316967510099	106.282387592724	99.7581969778815	114.693069312409	118.097104784776	113.108743022434	109.500702236446	121.38605666702	97.7540452444635	124.694637182523	88.4850806819969	105.487088915605	75.7983632535571	76.0162613765177	74.2622773084085	117.9653305336	117.368295084933	103.852326007096
2810006K23Rik	50.9192674525457	43.8557773729367	47.4801005597228	43.0971769605636	49.2783482704741	46.6801518998223	46.9060034768975	63.3326556203216	44.2110191151975	41.542371561975	38.2409672636417	45.4289213778627	50.6095682605422	62.7388607492462	44.6875635403261	71.1221263929944	55.9803571661613	46.4858357933174	60.4338301616198	54.2973295546555	56.2593009912186	40.1325351299876	37.7619732012394	48.9869462297624
2810008D09Rik	18.9997266613977	21.1969590635861	21.0269016764487	21.2170717344313	30.3251373972148	17.1160556966015	24.3911218079867	39.3099241781307	34.5752841798339	44.251656663843	38.2409672636417	41.720438000078	31.2859149246988	31.3694303746231	67.0313453104892	31.4045752904131	35.2134504754886	35.7583352256287	40.972088245166	28.9585757624829	46.1326268127992	36.4841228454433	27.5560344982018	33.3111234362384
2810013P06Rik	77.5188847785024	97.9445694662253	90.2121910634734	102.107157721951	93.8183938226333	84.0242734196802	80.6783259802637	105.554426033869	93.5233096667639	93.0187884974658	74.2324658647163	79.7323926223713	78.2147873117471	72.2860786893489	97.7540452444635	68.351134455605	79.455990816487	82.2441710189461	63.5067367800073	77.8261723616729	85.5141375066522	74.184383119068	117.368295084933	92.0954589119533
2810021J22Rik	113.23837090193	115.4868804154	111.917379890775	135.258832306999	138.358439374793	122.924400002866	120.079368900858	115.017926298975	117.329243036486	129.142589855705	111.348698797075	115.890105555772	95.6980927108435	87.2888497380816	111.718908850815	108.992349537316	134.533438996097	100.12333863176	79.8955720780737	108.594659109311	90.0148815859497	104.587818823604	93.8946360679467	94.0549367611438
2810025M15Rik	23.5596610601331	20.4660294407038	14.2440301679168	23.2061722095342	20.8485319605852	40.4561316465127	31.8960823642903	36.3980779427136	34.0084762424596	36.1238013582392	43.8646389200597	37.0848337778471	35.8867847665663	40.9166483147258	30.7226999339742	36.0228951860621	26.1843606099787	41.1220855094731	50.1908081003283	32.5783977327933	28.1296504956093	37.7002602736247	32.6590038497206	38.2098180592147
2810029C07Rik	45.5993439873544	40.2011292585253	42.7320905037505	41.1080764854606	54.9643115324518	52.904172153132	40.3391629901319	42.2217704135478	35.1420921172082	39.7361814940631	42.7399045887761	34.3034712445086	34.0464368298193	40.9166483147258	50.2735089828669	32.3282392695429	49.6599942603044	42.0160438901138	49.1665058941992	41.6279526585692	48.382998852448	37.7002602736247	41.8443486824545	37.2300791346194
2810032G03Rik	42.5593877215307	38.0083403898785	38.6623675986314	41.7711099771616	46.4353666394852	28.0080911398934	42.2154031292078	36.3980779427136	23.2391254323474	21.6742808149435	29.2430926133731	26.8865044889392	34.0464368298193	34.0972069289381	33.5156726552446	22.1679354991151	19.8639977041217	25.9247930385808	33.8019728022619	32.5783977327933	24.7540924361362	24.3227485636289	31.6384099794168	36.2503402100242
2810047C21Rik1	1.51997813291181	8.04022585170506	3.39143575426592	6.63033491700978	11.3719265239556	14.0040455699467	4.69060034768975	0	11.3361587474865	17.1588056451636	2.24946866256716	2.78136253333853	5.52104381024097	1.36388827715753	8.37891816381115	4.61831989564898	7.22327189240791	10.7275005676886	1.02430220612915	0	11.2518601982437	12.1613742818144	0	3.91895569838099
2810049E08Rik	19.7597157278536	14.6185924576456	25.0966245815678	14.5867368174215	16.1102292422704	17.1160556966015	21.5767615993729	16.7431158536482	14.1701984343582	12.6433304753837	15.7462806379701	7.41696675556942	16.5631314307229	16.3666593258903	19.5508090488927	6.46564785390858	17.1552707444688	18.7731259934551	16.3888352980664	28.9585757624829	23.6289064163118	7.29682456908866	18.3706896654678	10.7771281705477
2810055G20Rik	121.598250632945	105.253865695048	124.126548606133	105.422325180456	150.678026442411	87.1362835463351	84.4308062584155	80.8037330328242	78.7863032950314	64.1197474108745	70.8582628708656	91.7849636001716	84.6560050903615	84.5610731837666	89.3751270806523	97.9083817877585	54.1745391930593	65.2589617867725	71.7011544290405	86.8757272874488	102.391927804018	63.239146265435	84.7092912352128	72.5006804200484
2810403A07Rik	336.675156439966	332.572978411437	310.655515090758	314.940908557965	316.51862158343	339.209103805376	327.403904268745	364.70874098599	353.121344984205	337.757542699536	298.054597790149	334.69062484507	350.586281950302	351.883175506642	329.570781109905	399.022838984072	328.65887110456	372.78064472718	311.387870663262	345.69299816464	399.441037037652	313.763456470812	328.631226237814	337.030190060765
2810403D21Rik	4.55993439873544	6.5783666059405	4.74801005597228	3.97820095020587	10.4242659802926	6.22402025330965	4.69060034768975	2.18388467656282	1.70042381212298	10.8371404074717	2.24946866256716	6.48984591112325	5.52104381024097	1.36388827715753	2.79297272127038	0.923663979129797	8.1261808789589	3.57583352256288	2.0486044122583	14.4792878812415	7.8763021387706	1.21613742818144	6.12356322182261	3.91895569838099
2810404M03Rik	0.759989066455906	1.46185924576456	0	0	0	1.55600506332741	0.93812006953795	0.727961558854272	0	0	0	0	2.76052190512048	0	0	0.923663979129797	0	0	0	0	0	2.43227485636289	1.02059387030377	0
2810405F15Rik	5.31992346519134	5.11650736017595	2.03486145255955	8.61943539211271	3.79064217465185	9.33603037996447	6.56684048676565	8.00757714739699	2.26723174949731	2.70928510186794	11.2473433128358	3.70848337778471	4.60086984186747	8.18332966294515	11.1718908850815	11.0839677495576	7.22327189240791	2.68187514192216	4.0972088245166	5.42973295546555	5.62593009912186	9.72909942545154	5.10296935151884	11.756867095143
2810408A11Rik	3.03995626582362	1.46185924576456	2.03486145255955	0.663033491700978	0.947660543662963	4.66801518998223	1.8762401390759	1.45592311770854	0.566807937374326	1.80619006791196	0	0	0	0	0	1.84732795825959	2.70872695965297	1.78791676128144	0	3.61982197031037	2.25037203964874	0	2.04118774060754	1.9594778491905
2810408I11Rik	1.51997813291181	1.46185924576456	2.71314860341273	0.663033491700978	0	0	0.93812006953795	2.18388467656282	2.26723174949731	2.70928510186794	2.24946866256716	0	0.920173968373495	0	2.79297272127038	1.84732795825959	3.61163594620395	0	2.0486044122583	1.80991098515518	3.37555805947311	0	1.02059387030377	1.9594778491905
2810408M09Rik	22.0396829272213	40.9320588814076	36.6275061460719	38.4559425186567	40.7494033775074	63.7962075964239	59.1015643808909	56.0530400317789	44.2110191151975	70.4414126485664	65.2345912144477	67.679821644571	42.3280025451808	43.6444248690408	55.8594544254077	57.2671667060474	61.3978110854672	79.562295877024	56.3366213371032	39.818041673414	45.0074407929748	52.293909411802	78.5857280133902	53.8856408527386
2810410L24Rik	12.9198141297504	13.156733211881	8.81773296109138	14.5867368174215	10.4242659802926	24.8960810132386	19.700521460297	12.3753465005226	14.1701984343582	15.3526155772516	16.8710149692537	16.6881752000312	23.9245231777109	8.18332966294515	5.58594544254077	20.3206075408555	21.6698156772237	20.5610427547365	21.5103463287121	23.5288428070174	30.380022535258	18.2420614227216	23.4736590169867	8.81765032135723
2810417H13Rik	14.4397922626622	8.77115547458734	17.6354659221828	16.5758372925244	15.1625686986074	1.55600506332741	11.2574408344554	25.4786545598995	8.5021190606149	17.1588056451636	13.496811975403	12.0525709778003	8.28156571536145	12.2749944944177	5.58594544254077	7.38931183303837	9.93199885206087	8.04562542576647	6.1458132367749	10.8594659109311	11.2518601982437	8.5129619972701	11.2265325733415	9.79738924595248
2810428I15Rik	53.1992346519134	51.1650736017595	46.8018134088696	59.673014253088	51.1736693578	115.144374686228	90.0595266756432	51.6852706786533	91.2560779172666	92.1156934635099	86.6045435088357	103.837534577972	88.3367009638555	75.0138552436639	92.1680998019227	75.7404462886433	80.358899803038	87.6079213027904	99.3573139945275	90.4955492577592	85.5141375066522	77.8327954036123	84.7092912352128	80.3385918168103
2810429I04Rik	9.11986879747087	12.4258035889987	10.1743072627977	11.2715693589166	12.3195870676185	17.1160556966015	7.5049605563036	3.63980779427136	7.93531112324057	8.12785530560381	2.24946866256716	2.78136253333853	4.60086984186747	4.09166483147258	0	4.61831989564898	9.02908986550989	3.57583352256288	5.12151103064575	3.61982197031037	10.1266741784193	15.8097865663588	3.06178161091131	0
2810433D01Rik	0.759989066455906	1.46185924576456	2.03486145255955	1.98910047510293	0.947660543662963	1.55600506332741	1.8762401390759	2.91184623541709	2.83403968687163	0.903095033955979	0	3.70848337778471	0.920173968373495	0	0	0	0.902908986550989	3.57583352256288	1.02430220612915	5.42973295546555	0	1.21613742818144	0	2.93921677378574
2810442I21Rik	0.759989066455906	2.19278886864683	1.35657430170637	0	0.947660543662963	0	0.93812006953795	1.45592311770854	0.566807937374326	0	2.24946866256716	0	0.920173968373495	0	2.79297272127038	0.923663979129797	0.902908986550989	0	0	0	2.25037203964874	3.64841228454433	0	0
2810442N19Rik	22.7996719936772	25.5825368008797	24.4183374307146	30.499540618245	23.6915135915741	31.1201012665482	15.0099211126072	16.015154294794	31.174436555588	11.7402354414277	8.99787465026865	14.8339335111388	16.5631314307229	27.2777655431505	19.5508090488927	23.0915994782449	27.0872695965297	14.3033340902515	23.5589507409704	32.5783977327933	23.6289064163118	21.890473707266	13.267720313949	28.4124288132622
2810454H06Rik	10.6398469303827	10.2330147203519	7.46115865938502	15.9128038008235	8.52894489296667	7.78002531663706	8.44308062584155	12.3753465005226	9.06892699798922	8.12785530560381	7.87314031898507	16.6881752000312	9.20173968373495	12.2749944944177	11.1718908850815	3.69465591651919	10.8349078386119	8.93958380640719	3.07290661838745	5.42973295546555	10.1266741784193	6.08068714090721	13.267720313949	7.83791139676198
2810459M11Rik	41.0394095886189	57.7434402077	43.4103776546037	34.4777415684509	40.7494033775074	48.2361569631498	47.8441235464355	37.8540010604221	47.6118667394434	48.7671318336229	44.9893732513432	44.5018005334165	46.0086984186747	35.4610952060957	41.8945908190558	48.9541908938792	70.4269009509771	51.8495860771617	60.4338301616198	63.3468844804314	45.0074407929748	49.8616345554392	46.9473180339734	68.5817247216674
2810468N07Rik	37.9994533227953	47.5104254873481	52.9063977665483	49.7275118775733	51.1736693578	87.1362835463351	65.6684048676565	58.2369247083417	76.5190715455341	67.7321275466984	64.1098568831641	57.481492355663	80.0551352484941	72.2860786893489	78.2032361955708	54.496174768658	79.455990816487	84.0320877802276	81.944176490332	70.5865284210522	64.1356031299891	80.2650702599752	64.2974138291374	51.9261630035481
2810471M01Rik	0.759989066455906	0.730929622882278	0	0.663033491700978	1.89532108732593	0	1.8762401390759	0	1.13361587474865	0	2.24946866256716	0	0	1.36388827715753	0	0	0	1.78791676128144	0	0	6.75111611894623	2.43227485636289	0	0
2810474O19Rik	340.475101772246	346.4606412462	362.2053385556	338.8101142592	334.524171913026	259.852845575678	201.695814950659	298.464239130251	234.658486072971	252.866609507674	257.56416186394	250.322628000468	269.610972733434	338.244292735066	332.363753831176	240.152634573747	288.027966709765	252.096263340683	223.297880936155	278.726291713898	258.792784559605	290.656845335365	301.075191739612	270.407943188288
2900005J15Rik	19.7597157278536	13.8876628347633	14.92231731877	11.2715693589166	18.9532108732593	18.6720607599289	32.8342024338283	7.27961558854272	14.7370063717325	23.4804708828555	16.8710149692537	5.56272506667707	13.8026095256024	6.81944138578763	11.1718908850815	6.46564785390858	13.5436347982648	36.6522936062695	19.4617419164538	27.1486647773277	32.6303945749068	17.0259239945402	9.18534483273392	9.79738924595248
2900008C10Rik	20.5197047943095	13.156733211881	14.2440301679168	18.5649377676274	6.63362380564074	9.33603037996447	24.3911218079867	11.6473849416683	14.7370063717325	9.03095033955979	21.369952294388	11.1254501333541	15.6429574623494	19.0944358802054	11.1718908850815	27.7099193738939	18.9610887175708	16.0912508515329	17.4131375041955	12.6693768960863	19.1281623370143	24.3227485636289	13.267720313949	20.5745174165002
2900009J06Rik	3.03995626582362	1.46185924576456	4.0697229051191	1.98910047510293	0.947660543662963	1.55600506332741	0.93812006953795	5.0957309119799	1.70042381212298	0.903095033955979	5.6236716564179	0	0	10.9111062172602	0	4.61831989564898	0.902908986550989	1.78791676128144	4.0972088245166	0	0	0	7.14415709212638	0
2900011O08Rik	1104.26411356043	1241.11849965411	1190.39394974734	1251.80723233145	1221.53444078156	911.818967109863	1025.36523600498	1068.64756839807	1009.48493646368	1082.81094571322	1040.37925643731	1182.07907666888	1089.48597855422	1126.57171693212	1122.77503395069	1057.59525610362	1092.5198737267	1003.91526145953	1089.85754732142	924.864513414299	802.257632134777	1054.39115023331	1190.01245277419	1010.1108312577
2900026A02Rik	263.716206060199	266.789312352032	288.272039112603	267.865530647195	236.915135915741	273.856891145624	358.361866563497	210.380890508885	324.214140178115	282.668745628221	301.428800784	279.990495022746	322.060888930723	306.874862360443	248.574572193064	363.92360777714	358.454867660742	345.961893307958	261.197062562933	367.411929986502	372.436572561867	305.250494473542	324.548850756598	337.030190060765
2900041M22Rik	8.35987973101497	5.84743698305822	5.42629720682547	12.5976363423186	14.2149081549444	14.0040455699467	11.2574408344554	6.55165402968844	10.2025428727379	6.32166523769185	14.6215463066866	8.3440876000156	6.44121777861446	5.4555531086301	0	12.0076317286874	8.1261808789589	19.6670843740958	8.1944176490332	16.2891988663966	24.7540924361362	12.1613742818144	13.267720313949	18.6150395673097
2900052N01Rik	339.71511270579	440.019632975131	404.259141908497	411.080764854606	413.179997037052	320.537043045447	293.631581765378	375.628164368804	227.289982887105	209.518047877787	286.807254477313	272.573528267176	334.943324487952	306.874862360443	321.191862946094	310.351096987612	338.590869956621	297.688140753359	194.617419164538	271.486647773278	294.798737193985	327.140968180808	314.342912053561	317.43541156886
2900055J20Rik	135.278053829151	111.101302678106	130.909420114664	133.932765323598	156.363989704389	160.268521522723	119.14124883132	120.841618769809	98.0577731657585	131.851874957573	102.350824146806	116.817226400218	86.4963530271085	113.202727004075	136.855663342249	109.916013516446	120.989804197832	107.275005676886	114.721847086465	170.131632604587	121.520090141032	114.316918249056	106.141762511592	106.791542780882
2900056M20Rik	873.227437357836	852.994869903618	900.087049182174	854.650170802561	903.120498110804	521.261696214683	675.446450067324	641.334133350613	505.025872200525	468.706322623153	533.124073028417	506.207981067613	601.793775316266	630.116384046777	603.282107794403	544.96174768658	579.667569365735	568.557530087497	536.734356011675	586.411159190279	475.953686385709	598.33961466527	522.54406159553	679.938813669102
2900057B20Rik	1.51997813291181	0.730929622882278	2.03486145255955	3.31516745850489	9.47660543662963	1.55600506332741	5.6287204172277	3.63980779427136	3.96765556162029	0.903095033955979	2.24946866256716	1.85424168889236	0	0	0	3.69465591651919	0.902908986550989	4.46979190320359	9.21871985516235	14.4792878812415	6.75111611894623	1.21613742818144	1.02059387030377	7.83791139676198
2900060B14Rik	36.4794751898835	44.586706995819	51.5498234648419	53.7057128277792	39.8017428338444	94.9163088629721	197.943334672508	53.1411937963618	38.5429397414542	68.6352225806544	92.2282151652536	87.1493593779407	117.782267951807	81.8332966294515	161.992417833682	52.6488468103984	58.6890841258143	55.4254195997246	211.006254462605	83.2559053171384	57.3844870110429	51.0777719836206	117.368295084933	146.960838689287
2900076A07Rik	24.319650126589	27.0443960466443	38.6623675986314	27.1843731597401	35.0634401155296	48.2361569631498	51.5966038245873	31.3023470307337	37.9761318040799	52.3795119694468	56.236716564179	30.5949878667239	36.8069587349398	40.9166483147258	27.9297272127038	41.5648790608409	30.6989055427336	36.6522936062695	47.1179014819409	56.1072405398107	56.2593009912186	48.6454971272577	66.338601569745	39.1895569838099
2900079G21Rik	39.5194314557071	32.8918330297025	62.4024178784929	41.7711099771616	36.0111006591926	48.2361569631498	47.8441235464355	39.3099241781307	35.7089000545826	31.6083261884593	53.9872479016119	41.720438000078	39.5674806400603	28.641653820308	30.7226999339742	55.4198387477878	48.7570852737534	38.4402103675509	45.0692970696826	47.0576856140348	52.8837429317454	49.8616345554392	42.8649425527583	37.2300791346194
2900092C05Rik	1.51997813291181	0	0	0	1.89532108732593	0	0.93812006953795	0.727961558854272	2.26723174949731	0	1.12473433128358	0	0.920173968373495	0	2.79297272127038	0.923663979129797	0.902908986550989	0.893958380640719	0	0	0	0	0	0.979738924595248
2900092D14Rik	228.756709003228	203.198435161273	251.644532966531	280.463166989514	260.606649507315	154.044501269414	173.552212864521	203.101274920342	135.467097032464	118.305449448233	149.589666060716	164.100389466974	150.908530813253	175.941587753321	173.164308718764	204.129739387685	158.911981632974	152.866883089563	177.204281660343	186.420831470984	157.526042775412	96.074856826334	138.800766361313	183.211178899311
2900097C17Rik	11021.3614417436	11810.3608465318	11781.1695231689	12134.8389651113	11200.3999655526	10610.3985268296	11801.5504747874	13011.5849029613	10728.5406386213	10880.4889691016	10887.4283268251	11470.3390874881	11138.7058871612	10842.9118034023	11900.8567653331	11235.4486421348	11539.1768481216	11165.5401742026	11079.876963699	11100.1840719567	10441.7262639702	10936.7238916357	11408.1982822555	12137.9855368105
3000002C10Rik	20.5197047943095	32.1609034068202	34.5926446935123	22.5431387178333	35.0634401155296	38.9001265831853	24.3911218079867	29.8464239130251	19.8382778081014	15.3526155772516	22.4946866256716	26.8865044889392	32.2060888930723	25.913877265993	25.1367544914335	15.7022876452065	19.8639977041217	22.348959516018	21.5103463287121	30.7684867476381	29.2548365154336	31.6195731327175	22.4530651466829	23.513734190286
3010001F23Rik	15.959770395574	16.8113813262924	14.92231731877	14.5867368174215	12.3195870676185	12.4480405066193	15.0099211126072	13.1033080593769	13.6033904969838	8.12785530560381	13.496811975403	23.1780211111545	12.8824355572289	23.1861007116779	2.79297272127038	14.7786236660767	21.6698156772237	11.6214589483293	13.3159286796789	27.1486647773277	24.7540924361362	23.1066111354474	10.2059387030377	13.7163449443335
3010026O09Rik	37.9994533227953	51.8960032246417	47.4801005597228	51.0535788609753	49.2783482704741	48.2361569631498	45.9678834073596	58.2369247083417	53.2799461131867	58.7011772071386	29.2430926133731	39.8661963111857	50.6095682605422	40.9166483147258	41.8945908190558	29.5572473321535	55.9803571661613	45.5918774126767	52.2394125125866	47.0576856140348	46.1326268127992	57.1584591245278	47.9679119042771	46.0477294559767
3010033K07Rik	3.79994533227953	2.92371849152911	1.35657430170637	2.65213396680391	0.947660543662963	10.8920354432919	0.93812006953795	2.18388467656282	2.83403968687163	3.61238013582392	3.37420299385074	1.85424168889236	2.76052190512048	0	5.58594544254077	0.923663979129797	1.80581797310198	1.78791676128144	2.0486044122583	7.23964394062073	4.50074407929748	1.21613742818144	1.02059387030377	1.9594778491905
3100003L05Rik	0	1.46185924576456	1.35657430170637	0	0.947660543662963	1.55600506332741	0.93812006953795	1.45592311770854	0	0	2.24946866256716	0.927120844446178	0	1.36388827715753	0	0	0	0.893958380640719	0	0	1.12518601982437	1.21613742818144	0	0
3110001I22Rik	29.6395735917803	19.7350998178215	23.0617631290082	21.8801052261323	22.7438530479111	26.452086076566	30.0198422252144	26.2066161187538	28.9072048060906	27.0928510186794	28.1183582820895	25.0322628000468	21.1640012725904	15.0027710487328	22.3437817701631	18.4732795825959	18.9610887175708	27.7127097998623	26.6318573593579	27.1486647773277	28.1296504956093	27.9711608481732	19.3912835357716	25.4732120394765
3110002H16Rik	173.277507151947	162.997305902748	161.432341903058	165.095339433544	173.421879490322	166.492541776033	151.975451265148	136.128811505749	144.536024030453	159.847821010208	143.965994404298	170.590235378097	159.190096528615	139.116604270068	134.062690620978	154.251884514676	143.562528861607	159.124591754048	171.058468423568	164.701899649122	184.530507251197	150.801041094499	153.089080545565	148.920316538478
3110007F17Rik	0.759989066455906	0	0	0	0	0	0	0	0	0	0	0	0	0	0	0	0	0	0	1.80991098515518	0	0	0	0
3110009E18Rik	4.55993439873544	7.30929622882278	13.5657430170637	7.95640190041174	12.3195870676185	3.11201012665482	5.6287204172277	13.8312696182312	4.53446349899461	9.03095033955979	10.1226089815522	5.56272506667707	14.7227834939759	5.4555531086301	13.9648636063519	13.854959686947	5.41745391930593	2.68187514192216	8.1944176490332	12.6693768960863	9.00148815859497	13.3775117099959	8.16475096243015	9.79738924595248
3110009F21Rik	0	0	1.35657430170637	1.98910047510293	0	0	0.93812006953795	0	0	0	1.12473433128358	0	0	0	0	0	0	0	0	0	0	0	0	0
3110015C05Rik	0	0	0.678287150853183	0	0	0	0	0	0	0	0	0	0	0	2.79297272127038	0	0	0	1.02430220612915	0	0	1.21613742818144	0	0
3110021A11Rik	0.759989066455906	2.92371849152911	3.39143575426592	4.64123444190685	0	3.11201012665482	2.81436020861385	2.91184623541709	6.23488731111759	4.5154751697799	2.24946866256716	0	0.920173968373495	1.36388827715753	0	0.923663979129797	1.80581797310198	1.78791676128144	2.0486044122583	5.42973295546555	3.37555805947311	1.21613742818144	1.02059387030377	4.89869462297624
3110021N24Rik	142.87794449371	170.306602131571	175.676372070974	154.486803566328	159.206971335378	152.488496206086	132.274929804851	117.929772534392	127.531785909223	149.010680602737	115.847636122209	125.161314000234	118.702441920181	130.933274607122	156.406472391142	146.862572681638	138.145074942301	153.760841470204	137.256495621306	124.883857975708	121.520090141032	128.910567387233	140.84195410192	123.447104499001
3110035E14Rik	1288.94145670922	1287.89799551857	1576.3393385828	1457.34761475875	1381.6890726606	1137.43970129234	1319.9349378399	1594.96377544971	1068.99976988798	1229.11234121409	1313.68969893922	1360.08627880254	1232.11294365211	1406.16881374941	1430.00203329044	1560.06846075023	1249.62603738657	1164.82776997486	1163.60730616271	1154.72320852901	975.53627918773	1145.60145734692	1274.72174400941	1393.18875077444
3110039I08Rik	6.83990159810316	5.11650736017595	16.2788916204764	11.2715693589166	3.79064217465185	18.6720607599289	7.5049605563036	9.46350026510553	7.36850318586624	9.93404537351577	7.87314031898507	14.8339335111388	1.84034793674699	8.18332966294515	8.37891816381115	6.46564785390858	6.32036290585692	8.04562542576647	4.0972088245166	12.6693768960863	15.7526042775412	10.945236853633	5.10296935151884	4.89869462297624
3110039M20Rik	32.679529857604	27.7753256695266	28.4880603358337	39.1189760103577	32.2204584845407	23.3400759499112	31.8960823642903	43.6776935312563	27.2067809939677	29.8021361205473	33.7420299385074	23.1780211111545	32.2060888930723	32.7333186517806	39.1016180977854	24.9389274365045	22.5727246637747	24.1368762772994	26.6318573593579	38.0081306882589	32.6303945749068	35.2679854172618	34.7001915903281	29.3921677378574
3110040N11Rik	41.7993986550748	35.8155515212316	27.8097731849805	35.8038085518528	33.1681190282037	42.0121367098401	30.9579622947524	23.2947698833367	32.3080524303366	30.7052311545033	46.1141075826268	39.8661963111857	31.2859149246988	23.1861007116779	19.5508090488927	28.6335833530237	26.1843606099787	33.9704184643473	36.8748794206494	39.818041673414	30.380022535258	32.835710560899	27.5560344982018	37.2300791346194
3110043O21Rik	192.277233813344	178.346827983276	220.443324027285	212.170717344313	209.432980149515	166.492541776033	193.252734324818	184.174274390131	159.83983833956	156.235440874384	211.450054281313	198.403860711482	184.034793674699	189.580470524896	242.988626750523	202.282411429426	176.970161363994	193.988968599036	159.791144156147	209.949674278001	187.90606531067	165.394690232676	201.056992449842	160.677183633621
3110045C21Rik	3.03995626582362	2.92371849152911	2.71314860341273	3.31516745850489	1.89532108732593	3.11201012665482	1.8762401390759	4.36776935312563	2.83403968687163	2.70928510186794	3.37420299385074	1.85424168889236	1.84034793674699	1.36388827715753	5.58594544254077	4.61831989564898	1.80581797310198	0.893958380640719	1.02430220612915	5.42973295546555	3.37555805947311	1.21613742818144	0	4.89869462297624
3110052M02Rik	395.194314557071	355.962726343669	418.503172076414	332.17977934219	410.337015406063	242.736789879076	223.272576550032	297.008316012543	272.634617877051	233.901613794599	220.447928931582	215.092035911513	210.71983875753	222.313789176677	251.367544914335	227.22133886593	272.678513938399	213.656052973132	262.221364769062	260.627181862346	268.919458738025	248.092035349014	270.457375630499	249.833425771788
3110056K07Rik	56.2391909177371	53.3578624704063	49.5149620122824	52.3796458443773	37.9064217465185	52.904172153132	50.6584837550493	82.987617709387	52.7131381758124	69.5383176146104	66.3593255457313	59.3357340445554	59.8113079442772	38.1888717604107	47.4805362615965	73.8931183303837	71.3298099375281	57.213336361006	57.3609235432324	94.1153712280695	68.6363472092866	37.7002602736247	46.9473180339734	59.7640744003101
3110057O12Rik	167.197594620299	157.14986891969	160.075767601351	161.780171975039	162.99761351003	144.708470889449	132.274929804851	144.136388653146	136.033904969838	136.367350127353	140.591791410448	148.339335111388	103.059484457831	118.658280112705	108.925936129545	124.694637182523	129.115985076791	133.199798715467	106.527429437432	208.139763292846	177.779391132251	111.884643392693	121.450670566148	142.062144066311
3110062M04Rik	6.83990159810316	8.04022585170506	7.46115865938502	5.9673014253088	3.79064217465185	4.66801518998223	6.56684048676565	3.63980779427136	6.80169524849192	16.2557106112076	20.2452179631045	9.27120844446178	2.76052190512048	6.81944138578763	5.58594544254077	13.854959686947	8.1261808789589	7.15166704512575	5.12151103064575	7.23964394062073	7.8763021387706	6.08068714090721	8.16475096243015	11.756867095143
3110070M22Rik	9.11986879747087	5.11650736017595	18.3137530730359	11.2715693589166	10.4242659802926	4.66801518998223	11.2574408344554	7.27961558854272	4.53446349899461	9.03095033955979	3.37420299385074	2.78136253333853	4.60086984186747	1.36388827715753	8.37891816381115	5.54198387477878	5.41745391930593	9.83354218704791	3.07290661838745	3.61982197031037	4.50074407929748	8.5129619972701	10.2059387030377	6.85817247216674
3110079O15Rik	1.51997813291181	2.92371849152911	2.71314860341273	1.98910047510293	2.84298163098889	1.55600506332741	1.8762401390759	5.82369247083417	3.96765556162029	1.80619006791196	2.24946866256716	1.85424168889236	2.76052190512048	5.4555531086301	5.58594544254077	4.61831989564898	7.22327189240791	4.46979190320359	3.07290661838745	3.61982197031037	4.50074407929748	1.21613742818144	1.02059387030377	2.93921677378574
3110082I17Rik	31.1595517246922	54.0887920932886	32.5577832409528	30.499540618245	33.1681190282037	24.8960810132386	32.8342024338283	24.022731442191	46.4782508646948	24.3835659168114	33.7420299385074	29.6678670222777	30.3657409563253	39.5527600375682	30.7226999339742	23.0915994782449	34.3105414889376	27.7127097998623	40.972088245166	45.2477746288796	50.6333708920967	36.4841228454433	36.7413793309357	29.3921677378574
3110082J24Rik	4.55993439873544	5.84743698305822	4.74801005597228	3.97820095020587	3.79064217465185	3.11201012665482	0.93812006953795	4.36776935312563	3.96765556162029	4.5154751697799	6.74840598770149	7.41696675556942	5.52104381024097	8.18332966294515	5.58594544254077	5.54198387477878	2.70872695965297	2.68187514192216	7.17011544290405	5.42973295546555	5.62593009912186	6.08068714090721	4.08237548121507	5.87843354757149
3110099E03Rik	0.759989066455906	0.730929622882278	0.678287150853183	1.32606698340196	0	0	2.81436020861385	0	0	0.903095033955979	0	3.70848337778471	3.68069587349398	0	0	0	0	0	1.02430220612915	0	0	2.43227485636289	0	0
3200001D21Rik	15.959770395574	5.84743698305822	4.0697229051191	11.2715693589166	12.3195870676185	20.2280658232564	14.0718010430693	12.3753465005226	11.9029666848609	15.3526155772516	20.2452179631045	12.9796918222465	13.8026095256024	23.1861007116779	11.1718908850815	8.31297581216817	7.22327189240791	12.5154173289701	12.2916264735498	27.1486647773277	20.2533483568387	9.72909942545154	11.2265325733415	13.7163449443335
3300002I08Rik	18.2397375949417	14.6185924576456	15.6006044696232	15.9128038008235	11.3719265239556	17.1160556966015	15.0099211126072	14.5592311770854	18.1378539959784	12.6433304753837	11.2473433128358	15.761054355585	11.9622615888554	4.09166483147258	13.9648636063519	14.7786236660767	14.4465437848158	14.3033340902515	14.3402308858081	21.7189318218622	19.1281623370143	17.0259239945402	16.3295019248603	12.7366060197382
3300005D01Rik	0	0	0	0	0.947660543662963	0	0	0	0	0	0	0	0	0	0	0	0	0	0	0	1.12518601982437	0	0	0
3425401B19Rik	3.79994533227953	6.5783666059405	2.71314860341273	3.97820095020587	6.63362380564074	12.4480405066193	7.5049605563036	2.91184623541709	3.40084762424596	0.903095033955979	2.24946866256716	6.48984591112325	8.28156571536145	4.09166483147258	5.58594544254077	6.46564785390858	1.80581797310198	5.36375028384431	10.2430220612915	1.80991098515518	2.25037203964874	2.43227485636289	4.08237548121507	11.756867095143
3632451O06Rik	278.155998322862	266.058382729149	320.151535202702	289.082602381626	277.664539293248	189.832617725944	217.643856132805	237.315468186493	207.451705079003	250.157324405806	254.189958870089	228.07172773376	242.005753682229	298.691532697498	276.504299405768	236.457978657228	206.766157920176	219.913761637617	202.811836813572	213.569496248312	243.040180282064	221.337011929023	204.118774060754	234.157602978264
3632454L22Rik	49.3992893196339	48.9722847331126	51.5498234648419	43.0971769605636	60.6502747944296	56.0161822797868	31.8960823642903	48.0454628843819	27.2067809939677	42.445466595931	30.3678269446567	25.959383644493	42.3280025451808	39.5527600375682	27.9297272127038	34.1755672278025	37.9221774351415	37.5462519869102	29.7047639777453	36.1982197031037	42.7570687533261	42.5648099863505	32.6590038497206	44.0882516067862
3830403N18Rik	0	3.65464811441139	2.03486145255955	0	0	3.11201012665482	0	0.727961558854272	0	0	3.37420299385074	0	0.920173968373495	0	2.79297272127038	0	1.80581797310198	0	2.0486044122583	1.80991098515518	2.25037203964874	0	0	0
3830406C13Rik	186.957310348153	175.423109491747	196.02498659657	186.975444659676	160.154631879041	154.044501269414	123.831849179009	179.806505037005	135.467097032464	140.882825297133	150.714400392	165.02751031142	149.98835684488	175.941587753321	131.269717899708	127.465629119912	178.775979337096	149.291049567	116.770451498723	153.842433738191	129.396392279803	164.178552804495	165.336206989211	139.122927292525
3830408C21Rik	29.6395735917803	28.5062552924088	25.0966245815678	26.5213396680391	32.2204584845407	24.8960810132386	16.8861612516831	21.8388467656282	18.1378539959784	27.0928510186794	22.4946866256716	24.1051419556006	22.0841752409639	39.5527600375682	30.7226999339742	26.7862553947641	18.0581797310198	33.9704184643473	14.3402308858081	21.7189318218622	36.0059526343799	27.9711608481732	17.3500957951641	31.3516455870479
3830417A13Rik	0	0.730929622882278	0.678287150853183	0	0.947660543662963	0	0	0	0	0	0	0	0.920173968373495	0	0	0	0	0	0	0	0	0	0	0
3930402G23Rik	0	0	2.71314860341273	1.32606698340196	1.89532108732593	1.55600506332741	0	0.727961558854272	0	1.80619006791196	1.12473433128358	0	0	0	0	0	0	1.78791676128144	0	1.80991098515518	0	0	0	0
4430402I18Rik	30.3995626582362	33.6227626525848	29.8446346375401	35.8038085518528	21.7961925042481	34.2321113932031	19.700521460297	27.6625392364623	32.3080524303366	26.1897559847234	30.3678269446567	18.5424168889236	34.9666107981928	24.5499889888355	27.9297272127038	16.6259516243363	23.4756336503257	26.8187514192216	22.5346485348413	21.7189318218622	33.7555805947311	36.4841228454433	23.4736590169867	33.3111234362384
4631405J19Rik	7.59989066455906	3.65464811441139	6.78287150853183	2.65213396680391	1.89532108732593	9.33603037996447	7.5049605563036	8.73553870625126	8.5021190606149	6.32166523769185	1.12473433128358	10.198329288908	7.36139174698796	5.4555531086301	5.58594544254077	6.46564785390858	7.22327189240791	10.7275005676886	10.2430220612915	28.9585757624829	22.5037203964874	7.29682456908866	5.10296935151884	7.83791139676198
4632415L05Rik	183.157365015873	173.2303206231	171.606649165855	173.051741333955	181.003163839626	158.712516459396	153.851691404224	141.952503976583	130.365825596095	123.724019651969	176.583290011522	179.861443822559	131.58487747741	144.572157378698	187.129172325116	169.954172159883	183.290524269851	167.170217179814	147.499517682598	153.842433738191	169.90308899348	141.071941669047	160.233237637692	164.596139332002
4632427E13Rik	65.3590597152079	62.1290179449936	66.4721407836119	68.2924496452007	69.1792196873963	77.8002531663706	46.9060034768975	63.3326556203216	55.547177862684	38.8330864601071	33.7420299385074	40.7933171556318	44.1683504819278	42.2805365918833	36.308645376515	38.7938871234515	59.5919931123652	44.6979190320359	44.0449948635534	52.4874185695003	47.2578128326236	41.3486725581691	52.0502873854922	45.0679905313814
4632428C04Rik	4.55993439873544	0	2.03486145255955	4.64123444190685	2.84298163098889	3.11201012665482	4.69060034768975	4.36776935312563	2.83403968687163	3.61238013582392	10.1226089815522	4.63560422223089	3.68069587349398	1.36388827715753	11.1718908850815	2.77099193738939	6.32036290585692	3.57583352256288	5.12151103064575	1.80991098515518	4.50074407929748	2.43227485636289	1.02059387030377	5.87843354757149
4632428N05Rik	79.0388629114142	79.6713288941683	82.7510324040883	86.1943539211271	86.2371094733296	99.5843240529543	78.8020858411878	86.6274255036583	92.3896937920152	82.1816480899941	97.8518868216715	92.7120844446178	95.6980927108435	83.1971849066091	55.8594544254077	107.145021579056	106.543260413017	68.8347953093353	73.7497588412988	90.4955492577592	90.0148815859497	92.4264445417896	96.956417678858	99.9333703087153
4632434I11Rik	3.79994533227953	8.04022585170506	12.2091687153573	11.9346028506176	8.52894489296667	14.0040455699467	3.7524802781518	16.015154294794	5.66807937374326	9.93404537351577	6.74840598770149	10.198329288908	8.28156571536145	2.72777655431505	11.1718908850815	4.61831989564898	7.22327189240791	8.93958380640719	3.07290661838745	3.61982197031037	10.1266741784193	3.64841228454433	4.08237548121507	6.85817247216674
4732416N19Rik	2.27996719936772	0.730929622882278	2.03486145255955	1.98910047510293	0	1.55600506332741	4.69060034768975	2.91184623541709	0.566807937374326	1.80619006791196	0	1.85424168889236	0.920173968373495	1.36388827715753	5.58594544254077	2.77099193738939	2.70872695965297	0	3.07290661838745	1.80991098515518	2.25037203964874	2.43227485636289	2.04118774060754	1.9594778491905
4732456N10Rik	0	1.46185924576456	2.71314860341273	0.663033491700978	0	0	0	0	0	0	0	0	0	0	0	0	1.80581797310198	0	0	0	0	0	0	0
4732471J01Rik	83.5987973101497	76.7476104026392	71.2201508395842	69.6185166286027	68.2315591437333	82.4682683563528	84.4308062584155	84.4435408270955	98.6245811031328	83.987838157906	97.8518868216715	71.3883050223557	103.059484457831	58.6471959177736	83.7891816381115	92.3663979129797	83.0676267626909	71.5166704512575	87.0656875209777	108.594659109311	100.141555764369	86.3457574008824	71.4415709212638	62.7032911740959
4732490B19Rik	0	0	0.678287150853183	0.663033491700978	0	0	0	0	0	0.903095033955979	1.12473433128358	0	0	0	0	0	0	0	0	0	0	0	0	0
4732491K20Rik	28.8795845253244	43.8557773729367	40.697229051191	48.4014448941714	41.6970639211704	54.4601772164594	18.762401390759	53.1411937963618	29.474012743465	37.0268963921951	26.9936239508059	38.0119546222933	46.0086984186747	35.4610952060957	27.9297272127038	9.23663979129797	50.5629032468554	50.955627696521	34.8262750083911	45.2477746288796	55.1341149713942	62.0230088372536	31.6384099794168	46.0477294559767
4831440E17Rik	63.8390815822961	57.0125105848177	67.8287150853183	64.9772821866958	55.9119720761148	56.0161822797868	67.5446450067324	72.7961558854272	52.7131381758124	51.4764169354908	37.1162329323582	38.0119546222933	57.9709600075302	64.1027490264037	47.4805362615965	53.5725107895282	61.3978110854672	50.0616693158802	41.9963904512951	72.3964394062073	54.0089289515698	54.7261842681649	37.7619732012394	46.0477294559767
4833403I15Rik	12.1598250632945	16.0804517034101	14.92231731877	12.5976363423186	18.0055503295963	6.22402025330965	19.700521460297	13.8312696182312	7.93531112324057	18.0619006791196	14.6215463066866	12.0525709778003	19.3236533358434	13.6388827715753	11.1718908850815	9.23663979129797	15.3494527713668	9.83354218704791	10.2430220612915	3.61982197031037	11.2518601982437	9.72909942545154	7.14415709212638	10.7771281705477
4833411C07Rik	2.27996719936772	4.38557773729367	2.71314860341273	0	3.79064217465185	3.11201012665482	2.81436020861385	2.18388467656282	3.96765556162029	4.5154751697799	3.37420299385074	0.927120844446178	3.68069587349398	6.81944138578763	0	0.923663979129797	0.902908986550989	2.68187514192216	2.0486044122583	1.80991098515518	2.25037203964874	2.43227485636289	4.08237548121507	3.91895569838099
4833412C05Rik	2.27996719936772	2.92371849152911	3.39143575426592	4.64123444190685	0.947660543662963	1.55600506332741	2.81436020861385	4.36776935312563	1.70042381212298	5.41857020373587	1.12473433128358	2.78136253333853	4.60086984186747	4.09166483147258	5.58594544254077	2.77099193738939	3.61163594620395	9.83354218704791	3.07290661838745	3.61982197031037	3.37555805947311	3.64841228454433	3.06178161091131	2.93921677378574
4833417C18Rik	10.6398469303827	5.11650736017595	2.71314860341273	5.9673014253088	10.4242659802926	3.11201012665482	8.44308062584155	9.46350026510553	6.23488731111759	15.3526155772516	4.49893732513432	11.1254501333541	5.52104381024097	13.6388827715753	2.79297272127038	4.61831989564898	8.1261808789589	9.83354218704791	3.07290661838745	12.6693768960863	14.6274182577168	3.64841228454433	7.14415709212638	10.7771281705477
4833418N02Rik	2.27996719936772	5.84743698305822	4.74801005597228	5.9673014253088	5.68596326197778	6.22402025330965	8.44308062584155	2.91184623541709	14.7370063717325	3.61238013582392	7.87314031898507	3.70848337778471	7.36139174698796	5.4555531086301	2.79297272127038	4.61831989564898	3.61163594620395	8.93958380640719	3.07290661838745	5.42973295546555	2.25037203964874	7.29682456908866	2.04118774060754	6.85817247216674
4833419F23Rik	1.51997813291181	2.19278886864683	0.678287150853183	0.663033491700978	0	0	0.93812006953795	0	3.40084762424596	3.61238013582392	0	0.927120844446178	1.84034793674699	5.4555531086301	2.79297272127038	0	0	2.68187514192216	1.02430220612915	0	1.12518601982437	1.21613742818144	0	2.93921677378574
4833420G17Rik	297.155724984259	305.528582364792	312.690376543317	308.310573640955	306.094355603137	311.201012665482	299.260302182606	310.839585630774	307.209902056885	292.602791001737	303.678269446567	322.63805386727	265.010102891567	354.610952060957	360.29348104388	267.862553947641	318.726872252499	321.825017030659	304.217755220358	352.932642105261	360.059526343799	316.195731327175	305.157567220827	307.638022322908
4833422C13Rik	100.31855677218	87.7115547458734	80.7161709515288	72.9336840871076	95.7137149099592	52.904172153132	70.3590052153463	89.5392717390754	60.0816413616786	61.4104623090066	51.7377792390447	54.7001298223245	53.3700901656627	68.1944138578763	47.4805362615965	72.969454351254	65.9123560182222	79.562295877024	63.5067367800073	112.214481079621	87.7645095463009	63.239146265435	60.2150383479224	81.3183307414056
4833423E24Rik	1.51997813291181	4.38557773729367	4.0697229051191	1.32606698340196	0.947660543662963	1.55600506332741	3.7524802781518	2.91184623541709	3.96765556162029	5.41857020373587	4.49893732513432	7.41696675556942	9.20173968373495	16.3666593258903	0	2.77099193738939	4.51454493275494	3.57583352256288	1.02430220612915	5.42973295546555	2.25037203964874	2.43227485636289	4.08237548121507	2.93921677378574
4833424O15Rik	447.633560142529	398.356644470842	466.66155978699	425.667501672028	384.750180727163	345.433124058685	316.146463434289	401.106818928704	265.266114691185	326.920402292064	316.050347090686	315.221087111701	336.783672424699	342.335957566539	393.809153699124	385.167879297125	309.697782386989	305.733766179126	311.387870663262	354.742553090416	288.047621075039	305.250494473542	378.640325882698	380.138702742956
4833427G06Rik	4.55993439873544	1.46185924576456	2.71314860341273	0.663033491700978	1.89532108732593	0	1.8762401390759	12.3753465005226	1.13361587474865	3.61238013582392	5.6236716564179	4.63560422223089	5.52104381024097	0	0	4.61831989564898	0.902908986550989	0.893958380640719	1.02430220612915	3.61982197031037	3.37555805947311	1.21613742818144	2.04118774060754	0.979738924595248
4833428L15Rik	0	2.19278886864683	0.678287150853183	0	0.947660543662963	1.55600506332741	0.93812006953795	0	0	0.903095033955979	0	0.927120844446178	2.76052190512048	0	0	0	0	0	2.0486044122583	0	0	1.21613742818144	0	2.93921677378574
4833439L19Rik	710.589777136272	638.832490399111	684.391735210862	672.315960584792	673.786646544366	711.094313940627	620.097365964585	580.185362406855	641.626585107738	644.809854244569	674.840598770149	720.37289613468	687.369954375001	750.138552436639	664.727507662352	764.793774719472	680.793375859445	691.029828235276	688.331082518789	586.411159190279	573.844870110429	631.175325226169	821.578065594534	680.918552593697
4921501E09Rik	0	2.19278886864683	0.678287150853183	0.663033491700978	0.947660543662963	0	2.81436020861385	0.727961558854272	1.70042381212298	1.80619006791196	2.24946866256716	0.927120844446178	0	0	0	0.923663979129797	0	0	0	0	0	0	0	0
4921504A21Rik	44.0793658544426	48.9722847331126	29.8446346375401	45.0862774356665	40.7494033775074	26.452086076566	30.0198422252144	32.030308589588	34.0084762424596	21.6742808149435	37.1162329323582	24.1051419556006	31.2859149246988	28.641653820308	36.308645376515	30.4809113112833	41.5338133813455	20.5610427547365	32.7776705961328	39.818041673414	31.5052085550824	30.4034357045361	38.7825670715432	20.5745174165002
4921504E06Rik	1.51997813291181	0	1.35657430170637	0	0	0	1.8762401390759	0.727961558854272	0	1.80619006791196	0	0	1.84034793674699	0	0	0	0	0	0	0	1.12518601982437	0	2.04118774060754	0
4921506M07Rik	3.79994533227953	0	4.0697229051191	1.98910047510293	0	0	0.93812006953795	1.45592311770854	1.13361587474865	1.80619006791196	0	0	0.920173968373495	0	0	0	1.80581797310198	0.893958380640719	1.02430220612915	3.61982197031037	0	1.21613742818144	1.02059387030377	0
4921507L20Rik	15.1997813291181	13.156733211881	16.2788916204764	16.5758372925244	10.4242659802926	14.0040455699467	16.8861612516831	16.015154294794	16.4374301838555	18.9649957130756	10.1226089815522	12.9796918222465	7.36139174698796	15.0027710487328	5.58594544254077	17.5496156034661	13.5436347982648	21.4550011353772	26.6318573593579	25.3387537921726	18.0029763171899	7.29682456908866	10.2059387030377	11.756867095143
4921507P07Rik	20.5197047943095	27.0443960466443	25.774911732421	22.5431387178333	35.0634401155296	26.452086076566	19.700521460297	21.8388467656282	12.4697746222352	23.4804708828555	22.4946866256716	11.1254501333541	18.4034793674699	9.54721794010268	19.5508090488927	18.4732795825959	29.7959965561826	16.9852092321737	26.6318573593579	14.4792878812415	32.6303945749068	31.6195731327175	24.4942528872905	18.6150395673097
4921508D12Rik	0	0	0.678287150853183	0	0	0	0.93812006953795	0	0	0	3.37420299385074	0	0	0	0	0	0	0	1.02430220612915	0	0	0	2.04118774060754	0
4921509C19Rik	0	0	0.678287150853183	0.663033491700978	0.947660543662963	0	0	0	0.566807937374326	0	0	0	0	0	0	0	0	0	0	3.61982197031037	0	0	0	0
4921509O07Rik	3.03995626582362	0.730929622882278	1.35657430170637	1.32606698340196	0.947660543662963	0	1.8762401390759	2.91184623541709	0	0.903095033955979	1.12473433128358	0	1.84034793674699	1.36388827715753	8.37891816381115	0.923663979129797	0.902908986550989	2.68187514192216	1.02430220612915	0	1.12518601982437	0	3.06178161091131	0
4921511C10Rik	18.2397375949417	21.1969590635861	19.6703273747423	21.2170717344313	20.8485319605852	14.0040455699467	19.700521460297	16.015154294794	24.9395492444704	15.3526155772516	16.8710149692537	20.3966585778159	21.1640012725904	21.8222124345204	8.37891816381115	7.38931183303837	20.7669066906727	12.5154173289701	25.6075551532287	41.6279526585692	27.0044644757849	23.1066111354474	13.267720313949	21.5542563410955
4921511C20Rik	0	0	0	0	0.947660543662963	0	0	0	0	0	0	0	0	0	0	0	0.902908986550989	0.893958380640719	0	0	0	0	0	0
4921511H03Rik	25.0796391930449	21.9278886864683	21.7051888273019	27.8474066514411	36.0111006591926	24.8960810132386	15.0099211126072	27.6625392364623	19.2714698707271	12.6433304753837	20.2452179631045	12.9796918222465	12.8824355572289	24.5499889888355	30.7226999339742	12.9312957078172	17.1552707444688	28.606668180503	16.3888352980664	38.0081306882589	31.5052085550824	21.890473707266	15.3089080545565	13.7163449443335
4921511I17Rik	20.5197047943095	13.156733211881	19.6703273747423	25.8583061763381	18.9532108732593	15.5600506332741	15.9480411821452	15.2871927359397	26.073165119219	17.1588056451636	13.496811975403	14.8339335111388	10.1219136521084	21.8222124345204	11.1718908850815	12.9312957078172	23.4756336503257	14.3033340902515	21.5103463287121	30.7684867476381	31.5052085550824	13.3775117099959	15.3089080545565	14.6960838689287
4921513I03Rik	0.759989066455906	2.19278886864683	2.03486145255955	2.65213396680391	3.79064217465185	3.11201012665482	4.69060034768975	2.91184623541709	0	3.61238013582392	1.12473433128358	2.78136253333853	5.52104381024097	0	5.58594544254077	1.84732795825959	0.902908986550989	2.68187514192216	5.12151103064575	10.8594659109311	1.12518601982437	3.64841228454433	2.04118774060754	5.87843354757149
4921515E04Rik	0	0	0.678287150853183	1.32606698340196	0	0	0	0	0	1.80619006791196	1.12473433128358	0	0	0	0	0	0	0.893958380640719	0	1.80991098515518	0	0	0	0
4921517D22Rik	0	0	0	0	0.947660543662963	0	0.93812006953795	0	0	0	0	0	0	0	0	0	0	0	1.02430220612915	0	1.12518601982437	0	0	0
4921524J17Rik	94.9986333069883	110.370373055224	107.847656985656	102.770191213652	96.6613754536222	98.0283189896269	75.049605563036	82.2596561505327	73.6850318586624	60.5073672750506	100.101355484239	80.6595134668175	60.7314819126507	62.7388607492462	53.0664817041373	80.3587661842923	70.4269009509771	79.562295877024	80.9198742842028	48.86759659919	58.5096730308673	55.9423216963464	82.6681034946053	81.3183307414056
4921525O09Rik	1.51997813291181	2.92371849152911	1.35657430170637	2.65213396680391	0	0	0.93812006953795	0.727961558854272	1.13361587474865	0	2.24946866256716	0	0.920173968373495	1.36388827715753	0	2.77099193738939	1.80581797310198	2.68187514192216	7.17011544290405	0	0	0	0	2.93921677378574
4921529L05Rik	0	0.730929622882278	0.678287150853183	0	0	0	0	0	0	0	0	0	0	0	0	0	0	0	0	0	0	0	0	0
4921530L21Rik	0	0	0	0	0	1.55600506332741	0	0	0	0	0	0	0	0	0	0	0	0	1.02430220612915	3.61982197031037	0	1.21613742818144	0	0.979738924595248
4921531C22Rik	19.7597157278536	13.8876628347633	11.5308815645041	13.2606698340196	18.0055503295963	10.8920354432919	12.1955609039934	16.015154294794	15.8706222464811	21.6742808149435	12.3720776441194	22.2509002667083	22.0841752409639	17.7305476030478	16.7578363276223	20.3206075408555	12.6407258117138	10.7275005676886	15.3645330919372	10.8594659109311	18.0029763171899	12.1613742818144	27.5560344982018	18.6150395673097
4921531P14Rik	0.759989066455906	0	0	0	0	0	0	0	1.70042381212298	0	0	0	0	0	0	0	0	0	1.02430220612915	0	0	0	0	0
4921534H16Rik	78.2788738449583	68.7073845509341	80.0378838006756	84.2052534460242	78.6558251240259	94.9163088629721	74.1114854934981	48.7734244432362	88.9888461677693	55.0887970713147	49.4883105764776	54.7001298223245	34.0464368298193	54.555531086301	47.4805362615965	72.0457903721242	66.8152650047732	56.3193779803653	71.7011544290405	159.272166693656	101.266741784193	64.4552836936165	39.803160941847	30.3719066624527
4921536K21Rik	4.55993439873544	2.19278886864683	3.39143575426592	4.64123444190685	4.73830271831481	1.55600506332741	4.69060034768975	7.27961558854272	4.53446349899461	7.22476027164783	2.24946866256716	4.63560422223089	4.60086984186747	8.18332966294515	0	2.77099193738939	2.70872695965297	5.36375028384431	6.1458132367749	0	6.75111611894623	6.08068714090721	3.06178161091131	4.89869462297624
4921539E11Rik	1.51997813291181	1.46185924576456	1.35657430170637	0.663033491700978	0	0	1.8762401390759	0.727961558854272	0	0	2.24946866256716	1.85424168889236	0.920173968373495	1.36388827715753	0	1.84732795825959	0.902908986550989	1.78791676128144	1.02430220612915	3.61982197031037	3.37555805947311	1.21613742818144	0	0.979738924595248
4930401C15Rik	0	0	1.35657430170637	0	0	0	0	0.727961558854272	0	0	0	0	0	0	0	0	0	0.893958380640719	1.02430220612915	0	0	1.21613742818144	0	0.979738924595248
4930401O10Rik	0	0	0	0	0	0	0	0.727961558854272	0	0	0	0	0.920173968373495	0	0	0	0	0	0	0	0	0	0	1.9594778491905
4930401O12Rik	0	0.730929622882278	0	1.98910047510293	1.89532108732593	0	0	0	0	0	0	0	2.76052190512048	0	0	0	0	2.68187514192216	2.0486044122583	0	0	0	0	0.979738924595248
4930402F06Rik	0.759989066455906	0	0	0	0	0	0	0	0	1.80619006791196	0	0	0	0	0	0	0	0	0	0	0	0	0	0
4930402F11Rik	0	0	0	0.663033491700978	0	0	0	0.727961558854272	0	0	0	0	0	0	0	0	0	0	0	0	0	0	0	0
4930402H24Rik	877.027382690116	801.829796301859	866.172691639515	798.292324007977	805.511462113518	851.134769640094	847.122422792769	941.254295598573	935.233096667639	933.800265110482	852.548623112954	799.178167912605	809.753092168675	833.335737343248	818.341007332223	852.541852736803	877.627534927561	908.26171473097	956.698260524626	1096.80605700404	1097.05636932876	970.477667688791	863.422414276988	831.798346981366
4930402K13Rik	0	0	0.678287150853183	0	1.89532108732593	0	0	0	0	0	0	0	0	0	0	0	0	0	0	0	0	0	0	0
4930404A10Rik	0	0	0	0.663033491700978	0	0	0	0	0.566807937374326	0	0	0	0	0	0	0	0	0	0	0	0	0	2.04118774060754	0
4930404I05Rik	10.6398469303827	12.4258035889987	10.1743072627977	13.2606698340196	13.2672476112815	6.22402025330965	15.9480411821452	10.1914618239598	8.5021190606149	15.3526155772516	14.6215463066866	18.5424168889236	7.36139174698796	15.0027710487328	8.37891816381115	13.854959686947	9.93199885206087	13.4093757096108	6.1458132367749	14.4792878812415	14.6274182577168	9.72909942545154	11.2265325733415	11.756867095143
4930404N11Rik	17.4797485284858	12.4258035889987	12.2091687153573	14.5867368174215	14.2149081549444	21.7840708865838	20.6386415298349	13.8312696182312	10.7693508101122	15.3526155772516	26.9936239508059	14.8339335111388	14.7227834939759	13.6388827715753	19.5508090488927	24.0152634573747	18.9610887175708	17.8791676128144	23.5589507409704	12.6693768960863	18.0029763171899	25.5388859918103	13.267720313949	19.594778491905
4930405A10Rik	1.51997813291181	2.19278886864683	0	0.663033491700978	0.947660543662963	0	0.93812006953795	0.727961558854272	2.26723174949731	0.903095033955979	0	0	0	0	0	0	0	0.893958380640719	2.0486044122583	0	4.50074407929748	1.21613742818144	0	0
4930405A21Rik	19.7597157278536	20.4660294407038	11.5308815645041	19.8910047510293	11.3719265239556	14.0040455699467	16.8861612516831	21.8388467656282	15.8706222464811	12.6433304753837	14.6215463066866	10.198329288908	10.1219136521084	10.9111062172602	19.5508090488927	17.5496156034661	10.8349078386119	23.2429178966587	12.2916264735498	43.4378636437244	24.7540924361362	12.1613742818144	15.3089080545565	8.81765032135723
4930405D11Rik	0.759989066455906	0.730929622882278	1.35657430170637	0	0	0	0.93812006953795	0.727961558854272	0	0.903095033955979	0	0	0	2.72777655431505	0	0	0	0	0	0	1.12518601982437	1.21613742818144	2.04118774060754	0.979738924595248
4930405J17Rik	24.319650126589	18.273240572057	13.5657430170637	13.9237033257205	16.1102292422704	14.0040455699467	9.3812006953795	20.3829236479196	17.0042381212298	19.8680907470315	13.496811975403	14.8339335111388	9.20173968373495	23.1861007116779	22.3437817701631	11.0839677495576	18.9610887175708	19.6670843740958	14.3402308858081	39.818041673414	30.380022535258	24.3227485636289	20.4118774060754	18.6150395673097
4930407I10Rik	0.759989066455906	0	0	0	0	0	0.93812006953795	0	0	0	1.12473433128358	0	0	0	0	0	0	1.78791676128144	0	0	0	0	0	0
4930412B13Rik	0.759989066455906	0	0.678287150853183	0.663033491700978	0	3.11201012665482	0	0.727961558854272	0.566807937374326	0	0	0	0	8.18332966294515	0	0.923663979129797	0	0.893958380640719	0	1.80991098515518	1.12518601982437	0	0	0
4930412C18Rik	6.07991253164725	6.5783666059405	8.81773296109138	9.28246888381369	4.73830271831481	4.66801518998223	4.69060034768975	8.73553870625126	5.10127143636894	13.5464255093397	1.12473433128358	4.63560422223089	5.52104381024097	1.36388827715753	2.79297272127038	6.46564785390858	4.51454493275494	2.68187514192216	5.12151103064575	3.61982197031037	7.8763021387706	3.64841228454433	2.04118774060754	7.83791139676198
4930412O13Rik	0.759989066455906	0	1.35657430170637	0	0.947660543662963	0	0	0	0.566807937374326	0	0	1.85424168889236	0	0	0	0	0.902908986550989	0	2.0486044122583	0	0	0	0	0
4930413F20Rik	7.59989066455906	4.38557773729367	6.78287150853183	8.61943539211271	9.47660543662963	17.1160556966015	7.5049605563036	12.3753465005226	7.36850318586624	8.12785530560381	12.3720776441194	7.41696675556942	16.5631314307229	10.9111062172602	11.1718908850815	6.46564785390858	7.22327189240791	11.6214589483293	15.3645330919372	12.6693768960863	6.75111611894623	9.72909942545154	4.08237548121507	15.675822793524
4930413G21Rik	15.959770395574	16.0804517034101	18.9920402238891	20.5540382427303	13.2672476112815	21.7840708865838	38.462922851056	35.6701163838593	35.1420921172082	37.0268963921951	37.1162329323582	38.9390754667395	39.5674806400603	32.7333186517806	27.9297272127038	24.9389274365045	39.7279954082435	33.0764600837066	19.4617419164538	30.7684867476381	19.1281623370143	42.5648099863505	31.6384099794168	26.4529509640717
4930414L22Rik	44.8393549208985	45.3176366187012	50.8715363139887	49.7275118775733	36.9587612028555	46.6801518998223	36.5866827119801	39.3099241781307	33.4416683050853	47.8640367996669	52.8625135703283	35.2305920889548	30.3657409563253	34.0972069289381	41.8945908190558	48.0305269147494	38.8250864216925	42.9100022707545	52.2394125125866	48.86759659919	40.5066967136774	38.9163977018062	40.8237548121508	48.0072073051672
4930414N06Rik	6.07991253164725	8.77115547458734	8.81773296109138	5.9673014253088	12.3195870676185	9.33603037996447	3.7524802781518	8.00757714739699	5.10127143636894	11.7402354414277	1.12473433128358	8.3440876000156	15.6429574623494	8.18332966294515	11.1718908850815	5.54198387477878	5.41745391930593	7.15166704512575	6.1458132367749	7.23964394062073	15.7526042775412	10.945236853633	5.10296935151884	2.93921677378574
4930415F15Rik	0.759989066455906	1.46185924576456	1.35657430170637	1.98910047510293	0	0	1.8762401390759	2.91184623541709	2.26723174949731	0.903095033955979	2.24946866256716	0.927120844446178	0.920173968373495	0	8.37891816381115	0	0	0.893958380640719	0	1.80991098515518	1.12518601982437	0	1.02059387030377	0
4930415O20Rik	1.51997813291181	0	0.678287150853183	3.31516745850489	3.79064217465185	0	1.8762401390759	3.63980779427136	2.26723174949731	0	0	0.927120844446178	0	1.36388827715753	0	0	0	4.46979190320359	0	5.42973295546555	3.37555805947311	0	0	0.979738924595248
4930417O13Rik	0	0.730929622882278	0.678287150853183	0	0.947660543662963	1.55600506332741	0	0	0	1.80619006791196	1.12473433128358	0.927120844446178	1.84034793674699	4.09166483147258	0	1.84732795825959	0	0	1.02430220612915	0	0	3.64841228454433	1.02059387030377	0
4930419G24Rik	77.5188847785024	82.5950473856974	78.0030223481161	82.8791864626222	118.45756795787	62.2402025330965	77.8639657716499	72.0681943265729	65.1829127980475	87.60021829373	60.7356538893134	65.8255799556786	59.8113079442772	66.8305255807188	53.0664817041373	65.5801425182156	64.1065380451202	94.7595883479162	81.944176490332	146.60278979757	94.5156256652472	71.7521082627051	60.2150383479224	70.5412025708579
4930425K10Rik	0	1.46185924576456	0.678287150853183	0	0	0	0.93812006953795	0.727961558854272	1.13361587474865	0	0	0	0.920173968373495	0	0	0	0	0.893958380640719	1.02430220612915	0	0	0	2.04118774060754	0.979738924595248
4930425O10Rik	0	2.19278886864683	1.35657430170637	0.663033491700978	0	0	0.93812006953795	0	0	0	0	0.927120844446178	0	0	2.79297272127038	0	1.80581797310198	0	0	0	1.12518601982437	0	1.02059387030377	0
4930426D05Rik	1.51997813291181	2.19278886864683	4.74801005597228	5.30426793360782	5.68596326197778	3.11201012665482	6.56684048676565	5.0957309119799	2.83403968687163	3.61238013582392	0	1.85424168889236	0.920173968373495	0	5.58594544254077	0	1.80581797310198	0.893958380640719	2.0486044122583	0	3.37555805947311	0	2.04118774060754	2.93921677378574
4930426L09Rik	5.31992346519134	5.11650736017595	2.71314860341273	5.30426793360782	5.68596326197778	0	0.93812006953795	2.18388467656282	2.26723174949731	6.32166523769185	7.87314031898507	7.41696675556942	6.44121777861446	0	5.58594544254077	0.923663979129797	2.70872695965297	1.78791676128144	4.0972088245166	1.80991098515518	6.75111611894623	3.64841228454433	10.2059387030377	4.89869462297624
4930427A07Rik	2.27996719936772	2.92371849152911	4.0697229051191	2.65213396680391	6.63362380564074	6.22402025330965	14.0718010430693	3.63980779427136	7.36850318586624	12.6433304753837	11.2473433128358	3.70848337778471	4.60086984186747	8.18332966294515	0	1.84732795825959	13.5436347982648	8.93958380640719	9.21871985516235	14.4792878812415	11.2518601982437	10.945236853633	5.10296935151884	6.85817247216674
4930428D18Rik	0	0	0	0	0	0	0	0	0	0	0	0	0	0	0	0	0	0	0	1.80991098515518	0	0	1.02059387030377	0
4930428E07Rik	21.2796938607654	13.156733211881	10.8525944136509	15.9128038008235	12.3195870676185	14.0040455699467	5.6287204172277	19.6549620890653	13.6033904969838	6.32166523769185	5.6236716564179	6.48984591112325	7.36139174698796	2.72777655431505	8.37891816381115	11.0839677495576	8.1261808789589	10.7275005676886	9.21871985516235	14.4792878812415	18.0029763171899	18.2420614227216	4.08237548121507	13.7163449443335
4930429B21Rik	51.6792565190016	46.0485662415835	65.7938536327588	65.6403156783968	67.2838986000704	38.9001265831853	62.8540446590427	53.8691553552161	43.0774032404488	65.0228424448305	38.2409672636417	50.9916464445398	57.0507860391567	39.5527600375682	58.6524271466781	48.0305269147494	47.8541762872024	46.4858357933174	45.0692970696826	27.1486647773277	31.5052085550824	44.9970848427134	64.2974138291374	50.9464240789529
4930429D17Rik	0	0	0	0	0	0	0	0	0	0	0	0.927120844446178	0	0	0	0	0	0	0	0	0	1.21613742818144	0	0
4930429F24Rik	20.5197047943095	20.4660294407038	14.92231731877	15.9128038008235	13.2672476112815	28.0080911398934	23.4530017384488	22.5668083244824	15.8706222464811	11.7402354414277	12.3720776441194	13.9068126666927	23.9245231777109	20.4583241573629	13.9648636063519	10.1603037704278	15.3494527713668	14.3033340902515	17.4131375041955	23.5288428070174	24.7540924361362	13.3775117099959	29.5972222388093	24.4934731148812
4930430A15Rik	0	0	0.678287150853183	0	0	1.55600506332741	0	0	0	0	1.12473433128358	0	1.84034793674699	0	0	0	0	0.893958380640719	0	0	0	0	0	0
4930430F08Rik	148.197867958902	116.217810038282	101.743072627977	101.44412423025	112.771604695893	110.476359496246	106.007567857788	90.995194856784	116.195627161737	126.433304753837	107.974495803224	88.0764802223869	119.622615888554	129.569386329965	97.7540452444635	91.4427339338499	102.931624466813	129.623965192904	101.405918406786	110.404570094466	110.268229942788	117.9653305336	82.6681034946053	86.2170253643818
4930430F21Rik	0.759989066455906	0	0.678287150853183	0	0	0	0	0	0	0.903095033955979	0	1.85424168889236	0.920173968373495	0	0	0.923663979129797	0.902908986550989	0	0	0	0	0	0	0
4930430J02Rik	0.759989066455906	1.46185924576456	0	2.65213396680391	0.947660543662963	7.78002531663706	4.69060034768975	5.82369247083417	2.83403968687163	2.70928510186794	1.12473433128358	0	2.76052190512048	0	0	0.923663979129797	0.902908986550989	0.893958380640719	2.0486044122583	3.61982197031037	5.62593009912186	6.08068714090721	4.08237548121507	4.89869462297624
4930431F12Rik	1.51997813291181	0	0	1.32606698340196	4.73830271831481	4.66801518998223	0	2.91184623541709	0.566807937374326	1.80619006791196	3.37420299385074	1.85424168889236	0.920173968373495	4.09166483147258	2.79297272127038	0.923663979129797	0	0	0	1.80991098515518	0	0	1.02059387030377	2.93921677378574
4930431P03Rik	2.27996719936772	0.730929622882278	2.03486145255955	1.98910047510293	1.89532108732593	0	2.81436020861385	0	0.566807937374326	2.70928510186794	3.37420299385074	0	0	0	0	0	3.61163594620395	0.893958380640719	0	1.80991098515518	0	1.21613742818144	3.06178161091131	0.979738924595248
4930432J09Rik	0	0.730929622882278	0.678287150853183	0.663033491700978	0	0	0	1.45592311770854	0	0	0	0	0	0	0	0	0	0	0	0	0	0	0	0
4930432K21Rik	15.959770395574	21.1969590635861	21.0269016764487	19.8910047510293	11.3719265239556	21.7840708865838	27.2054820166006	19.6549620890653	18.1378539959784	17.1588056451636	13.496811975403	18.5424168889236	14.7227834939759	16.3666593258903	22.3437817701631	30.4809113112833	16.2523617579178	25.9247930385808	30.7290661838745	36.1982197031037	29.2548365154336	29.1872982763546	18.3706896654678	29.3921677378574
4930432M17Rik	1.51997813291181	0	0	0	0	0	0	0	0	0	0	0	0	0	0	0	0	0	0	0	0	0	0	0
4930433B08Rik	0	0	0	0	0	0	0	0	0	0	1.12473433128358	0	0	0	0	0	0	1.78791676128144	0	0	0	0	0	0
4930433I11Rik	0	0	0	0	0	0	0	0	0	0	0	0	0	2.72777655431505	0	0	0	0	0	0	0	0	0	0
4930433N12Rik	0	1.46185924576456	0	0	0	0	0	0	0.566807937374326	0	0	0	0	0	0	0	0.902908986550989	0	0	1.80991098515518	0	0	1.02059387030377	0.979738924595248
4930434J06Rik	0	0	0	0.663033491700978	0.947660543662963	1.55600506332741	0	0	0	0	0	0	0	0	2.79297272127038	0	0	0	0	0	2.25037203964874	0	0	0
4930438E09Rik	0	0.730929622882278	0	1.98910047510293	0.947660543662963	0	0	0	0	0	0	0	0	0	0	0	0	0	0	0	1.12518601982437	1.21613742818144	0	0
4930440I19Rik	0	0	0.678287150853183	0	0	0	0	0	0	0	0	0	1.84034793674699	0	0	0	0	0	0	0	0	0	0	0
4930442L01Rik	0	0	0	0.663033491700978	0	0	0	0	0.566807937374326	0	0	0	0	0	0	0	0	0	0	1.80991098515518	0	0	0	0
4930443O20Rik	6.07991253164725	3.65464811441139	6.10458435767865	3.31516745850489	2.84298163098889	3.11201012665482	5.6287204172277	2.18388467656282	8.5021190606149	6.32166523769185	10.1226089815522	7.41696675556942	2.76052190512048	2.72777655431505	11.1718908850815	9.23663979129797	6.32036290585692	3.57583352256288	10.2430220612915	12.6693768960863	11.2518601982437	7.29682456908866	2.04118774060754	8.81765032135723
4930444F02Rik	15.1997813291181	10.9639443432342	6.78287150853183	13.2606698340196	10.4242659802926	3.11201012665482	9.3812006953795	23.2947698833367	9.63573493536355	9.03095033955979	3.37420299385074	6.48984591112325	9.20173968373495	15.0027710487328	5.58594544254077	5.54198387477878	12.6407258117138	5.36375028384431	12.2916264735498	21.7189318218622	25.8792784559605	4.86454971272577	5.10296935151884	9.79738924595248
4930444G20Rik	3.79994533227953	1.46185924576456	3.39143575426592	3.31516745850489	3.79064217465185	7.78002531663706	3.7524802781518	2.91184623541709	1.70042381212298	3.61238013582392	2.24946866256716	0.927120844446178	0	1.36388827715753	0	1.84732795825959	6.32036290585692	2.68187514192216	2.0486044122583	7.23964394062073	7.8763021387706	2.43227485636289	3.06178161091131	1.9594778491905
4930444M15Rik	0.759989066455906	0	0.678287150853183	0	0.947660543662963	0	0	2.91184623541709	0	0.903095033955979	0	0.927120844446178	2.76052190512048	0	2.79297272127038	0	0.902908986550989	0	2.0486044122583	5.42973295546555	1.12518601982437	1.21613742818144	0	2.93921677378574
4930444P10Rik	2.27996719936772	4.38557773729367	2.71314860341273	1.98910047510293	4.73830271831481	1.55600506332741	4.69060034768975	2.18388467656282	5.10127143636894	1.80619006791196	2.24946866256716	4.63560422223089	0.920173968373495	1.36388827715753	0	2.77099193738939	1.80581797310198	2.68187514192216	2.0486044122583	5.42973295546555	6.75111611894623	4.86454971272577	8.16475096243015	0.979738924595248
4930447A16Rik	18.9997266613977	13.8876628347633	18.3137530730359	24.5322391929362	23.6915135915741	18.6720607599289	15.0099211126072	23.2947698833367	30.0408206808393	13.5464255093397	15.7462806379701	8.3440876000156	22.0841752409639	24.5499889888355	22.3437817701631	12.0076317286874	23.4756336503257	25.0308346579401	19.4617419164538	36.1982197031037	38.2563246740286	13.3775117099959	10.2059387030377	20.5745174165002
4930447C04Rik	136.798031962063	115.4868804154	120.735112851867	138.573999765504	118.45756795787	144.708470889449	78.8020858411878	195.821659331799	119.596474785983	111.080689176585	76.4819345272835	101.056172044633	90.1770489006025	85.9249614609241	100.547017965734	45.25953497736	87.5821716954459	75.0925039738204	107.551731643561	153.842433738191	156.400856755588	83.9134825445196	83.688697364909	103.852326007096
4930447K03Rik	4.55993439873544	9.50208509746962	3.39143575426592	3.97820095020587	4.73830271831481	3.11201012665482	2.81436020861385	1.45592311770854	3.96765556162029	3.61238013582392	0	2.78136253333853	4.60086984186747	2.72777655431505	2.79297272127038	9.23663979129797	3.61163594620395	2.68187514192216	4.0972088245166	5.42973295546555	3.37555805947311	2.43227485636289	7.14415709212638	1.9594778491905
4930447N08Rik	6.07991253164725	6.5783666059405	6.10458435767865	5.9673014253088	3.79064217465185	4.66801518998223	3.7524802781518	6.55165402968844	2.83403968687163	3.61238013582392	2.24946866256716	1.85424168889236	1.84034793674699	4.09166483147258	0	7.38931183303837	5.41745391930593	5.36375028384431	3.07290661838745	3.61982197031037	3.37555805947311	12.1613742818144	4.08237548121507	10.7771281705477
4930448C13Rik	0	0	0	0	0	0	0	0	0.566807937374326	0	2.24946866256716	0.927120844446178	0	0	0	0	0	0	0	0	0	0	0	0.979738924595248
4930448F12Rik	0	0.730929622882278	0	0.663033491700978	0	0	0	0	0	0	0	0	0	0	0	0	0	0	0	0	0	0	0	0
4930448H16Rik	0	0	0	0	0.947660543662963	0	0	0	0	0	0	0	0	0	2.79297272127038	0	0.902908986550989	0	0	0	0	2.43227485636289	0	0
4930448K20Rik	0	0	0	0	1.89532108732593	0	0	0	0.566807937374326	0	1.12473433128358	0	0	0	0	0.923663979129797	0	0	0	0	0	0	0	0
4930449E01Rik	0	0	0	0	0	0	0	0.727961558854272	1.13361587474865	0	0	0	0	0	0	0.923663979129797	0	0	0	0	0	0	1.02059387030377	0
4930449E18Rik	9.87985786392678	9.50208509746962	14.2440301679168	15.9128038008235	12.3195870676185	4.66801518998223	7.5049605563036	3.63980779427136	2.26723174949731	3.61238013582392	8.99787465026865	4.63560422223089	9.20173968373495	9.54721794010268	5.58594544254077	5.54198387477878	9.02908986550989	8.04562542576647	7.17011544290405	19.909020836707	13.5022322378925	15.8097865663588	6.12356322182261	3.91895569838099
4930451C15Rik	9.11986879747087	5.84743698305822	14.92231731877	9.28246888381369	12.3195870676185	10.8920354432919	11.2574408344554	12.3753465005226	11.3361587474865	8.12785530560381	6.74840598770149	13.9068126666927	14.7227834939759	5.4555531086301	16.7578363276223	12.9312957078172	17.1552707444688	5.36375028384431	8.1944176490332	18.0991098515518	10.1266741784193	7.29682456908866	8.16475096243015	13.7163449443335
4930451G09Rik	15.1997813291181	16.8113813262924	22.383475978155	30.499540618245	18.0055503295963	23.3400759499112	35.6485626424421	26.9345776776081	21.5387016202244	12.6433304753837	22.4946866256716	27.8136253333853	25.7648711144579	16.3666593258903	19.5508090488927	12.9312957078172	16.2523617579178	14.3033340902515	15.3645330919372	25.3387537921726	24.7540924361362	25.5388859918103	17.3500957951641	19.594778491905
4930451I11Rik	0	0	2.03486145255955	0.663033491700978	0	1.55600506332741	0.93812006953795	1.45592311770854	1.70042381212298	0.903095033955979	0	1.85424168889236	0.920173968373495	0	0	0.923663979129797	0.902908986550989	0	1.02430220612915	0	0	1.21613742818144	1.02059387030377	0.979738924595248
4930452A19Rik	0	0	0	0.663033491700978	0.947660543662963	0	0	0	0	0	0	0	0	0	0	0	0	0	0	0	0	0	3.06178161091131	0
4930452B06Rik	106.398469303827	98.6754990891075	83.4293195549415	120.009061997877	94.7660543662963	54.4601772164594	79.7402059107258	76.4359636796985	69.1505683596678	94.8249785653778	86.6045435088357	79.7323926223713	88.3367009638555	117.294391835547	94.9610725231931	45.25953497736	74.941445883732	81.3502126383054	73.7497588412988	56.1072405398107	60.760045070516	86.3457574008824	72.4621647915676	51.9261630035481
4930452G13Rik	0	0.730929622882278	2.03486145255955	1.32606698340196	0.947660543662963	1.55600506332741	0.93812006953795	5.0957309119799	1.13361587474865	1.80619006791196	2.24946866256716	1.85424168889236	2.76052190512048	0	0	1.84732795825959	0	1.78791676128144	2.0486044122583	0	1.12518601982437	1.21613742818144	2.04118774060754	0.979738924595248
4930452N14Rik	0	0	0	0	0	0	0	0	0.566807937374326	0	0	0	0	1.36388827715753	0	0	0	0	1.02430220612915	1.80991098515518	1.12518601982437	2.43227485636289	0	0
4930453H23Rik	0	0	1.35657430170637	0.663033491700978	0	0	0	0	0	1.80619006791196	0	0	0	0	0	0	0	0	0	0	0	0	0	0
4930453L07Rik	1.51997813291181	0	2.03486145255955	0	0	1.55600506332741	0	0	0	0	0	0	0	0	2.79297272127038	0	0.902908986550989	0	0	1.80991098515518	0	0	0	0
4930453N24Rik	148.957857025358	145.454994953573	139.048865924903	136.584899290401	129.829494481826	124.480405066193	118.203128761782	151.416004241689	121.86370653548	134.561160059441	109.099230134507	163.173268622527	144.467313034639	118.658280112705	167.578363276223	117.305325349484	148.979982780913	113.532714341371	115.746149292594	130.313590931173	109.143043922964	152.01717852268	131.656609269186	141.082405141716
4930455C13Rik	13.6798031962063	12.4258035889987	18.9920402238891	6.63033491700978	14.2149081549444	12.4480405066193	19.700521460297	17.4710774125025	15.3038143091068	13.5464255093397	7.87314031898507	22.2509002667083	8.28156571536145	12.2749944944177	11.1718908850815	12.0076317286874	6.32036290585692	11.6214589483293	11.2673242674206	23.5288428070174	23.6289064163118	10.945236853633	9.18534483273392	6.85817247216674
4930455D15Rik	0	0	0	0	0	0	1.8762401390759	1.45592311770854	0	0	0	0.927120844446178	0	0	0	0	0	0	0	0	0	0	0	0
4930455F16Rik	0	0	0.678287150853183	0.663033491700978	0	0	0	0	0	0	0	0	0	0	0	1.84732795825959	0.902908986550989	0	1.02430220612915	3.61982197031037	1.12518601982437	0	0	0
4930455H04Rik	1.51997813291181	2.19278886864683	2.03486145255955	0	0	0	0	2.91184623541709	0.566807937374326	0	2.24946866256716	0	0	1.36388827715753	0	0	0	1.78791676128144	2.0486044122583	1.80991098515518	1.12518601982437	0	1.02059387030377	0.979738924595248
4930456L15Rik	0.759989066455906	0.730929622882278	1.35657430170637	0	0	0	0	0	0	0	0	0	0	0	0	0	0.902908986550989	0	0	0	0	0	0	0
4930461G14Rik	0.759989066455906	2.19278886864683	2.71314860341273	0.663033491700978	0	0	0	1.45592311770854	2.83403968687163	0	1.12473433128358	0.927120844446178	3.68069587349398	0	2.79297272127038	0	1.80581797310198	0.893958380640719	1.02430220612915	3.61982197031037	1.12518601982437	0	0	2.93921677378574
4930463O16Rik	0	0.730929622882278	1.35657430170637	1.32606698340196	1.89532108732593	1.55600506332741	1.8762401390759	0.727961558854272	0	5.41857020373587	1.12473433128358	0	0	0	0	0	0	0	1.02430220612915	0	5.62593009912186	0	0	0.979738924595248
4930465K10Rik	2.27996719936772	0.730929622882278	3.39143575426592	1.32606698340196	2.84298163098889	1.55600506332741	0	0.727961558854272	2.26723174949731	4.5154751697799	1.12473433128358	6.48984591112325	0.920173968373495	0	0	3.69465591651919	4.51454493275494	1.78791676128144	2.0486044122583	3.61982197031037	1.12518601982437	0	3.06178161091131	3.91895569838099
4930467D21Rik	19.7597157278536	16.8113813262924	21.7051888273019	12.5976363423186	18.0055503295963	17.1160556966015	8.44308062584155	19.6549620890653	14.1701984343582	12.6433304753837	11.2473433128358	7.41696675556942	18.4034793674699	9.54721794010268	27.9297272127038	9.23663979129797	10.8349078386119	11.6214589483293	10.2430220612915	9.04955492577592	11.2518601982437	18.2420614227216	10.2059387030377	12.7366060197382
4930467E23Rik	64.599070648752	60.6671586992291	40.697229051191	43.7602104522645	66.3362380564074	66.9082177230787	23.4530017384488	44.4056550901106	55.547177862684	71.3445076825223	40.4904359262089	38.0119546222933	35.8867847665663	53.1916428091435	25.1367544914335	25.8625914156343	56.8832661527123	41.1220855094731	38.9234838329077	65.1567954655866	63.0104171101648	57.1584591245278	32.6590038497206	33.3111234362384
4930467K11Rik	0	0	0	0.663033491700978	1.89532108732593	0	0.93812006953795	0	0	0	0	0	0	0	0	0	0	0.893958380640719	0	0	0	1.21613742818144	0	0
4930469G21Rik	19.7597157278536	16.0804517034101	21.0269016764487	33.8147080767499	23.6915135915741	28.0080911398934	30.0198422252144	17.4710774125025	27.773588931342	10.8371404074717	38.2409672636417	13.9068126666927	19.3236533358434	13.6388827715753	16.7578363276223	15.7022876452065	22.5727246637747	12.5154173289701	25.6075551532287	25.3387537921726	38.2563246740286	14.5936491381773	14.2883141842528	31.3516455870479
4930470H14Rik	2.27996719936772	1.46185924576456	0.678287150853183	4.64123444190685	0.947660543662963	0	0	1.45592311770854	1.13361587474865	0	0	0	0	0	5.58594544254077	2.77099193738939	2.70872695965297	3.57583352256288	6.1458132367749	5.42973295546555	4.50074407929748	0	2.04118774060754	2.93921677378574
4930470P17Rik	0.759989066455906	0.730929622882278	0.678287150853183	1.98910047510293	0.947660543662963	0	0	1.45592311770854	1.70042381212298	0	0	0	0.920173968373495	0	0	0	0	0	1.02430220612915	0	1.12518601982437	1.21613742818144	0	1.9594778491905
4930471C04Rik	3.03995626582362	2.19278886864683	2.71314860341273	1.32606698340196	5.68596326197778	0	0	3.63980779427136	2.26723174949731	0	2.24946866256716	2.78136253333853	0.920173968373495	12.2749944944177	0	2.77099193738939	2.70872695965297	2.68187514192216	1.02430220612915	3.61982197031037	3.37555805947311	2.43227485636289	5.10296935151884	1.9594778491905
4930471G03Rik	5.31992346519134	3.65464811441139	8.1394458102382	6.63033491700978	4.73830271831481	7.78002531663706	7.5049605563036	7.27961558854272	11.3361587474865	6.32166523769185	6.74840598770149	8.3440876000156	7.36139174698796	4.09166483147258	13.9648636063519	5.54198387477878	8.1261808789589	8.04562542576647	10.2430220612915	25.3387537921726	21.3785343766631	3.64841228454433	6.12356322182261	5.87843354757149
4930471M09Rik	0.759989066455906	0.730929622882278	0	4.64123444190685	2.84298163098889	0	1.8762401390759	0	2.26723174949731	2.70928510186794	1.12473433128358	0	0	4.09166483147258	0	1.84732795825959	0.902908986550989	0	1.02430220612915	1.80991098515518	2.25037203964874	0	0	0.979738924595248
4930473A02Rik	23.5596610601331	27.0443960466443	16.9571787713296	24.5322391929362	21.7961925042481	12.4480405066193	24.3911218079867	23.2947698833367	27.2067809939677	25.2866609507674	15.7462806379701	22.2509002667083	22.0841752409639	24.5499889888355	8.37891816381115	28.6335833530237	31.6018145292846	19.6670843740958	21.5103463287121	68.776617435897	38.2563246740286	25.5388859918103	23.4736590169867	16.6555617181192
4930473O22Rik	1.51997813291181	0	0.678287150853183	0	0.947660543662963	0	0.93812006953795	3.63980779427136	0	0	0	0.927120844446178	1.84034793674699	0	0	0	0	0	0	0	3.37555805947311	0	0	0
4930474G06Rik	0	1.46185924576456	0.678287150853183	1.32606698340196	0.947660543662963	0	0	0	0	0	0	0	0	0	0	0	0.902908986550989	0	0	0	1.12518601982437	0	1.02059387030377	0
4930474H20Rik	0	0	0	0.663033491700978	0	0	0	0	0	0	0	0	0	0	0	0.923663979129797	0	0	0	0	0	0	0	0
4930474M22Rik	1.51997813291181	1.46185924576456	4.74801005597228	1.98910047510293	2.84298163098889	0	3.7524802781518	0	0	1.80619006791196	3.37420299385074	0.927120844446178	0	2.72777655431505	0	0	1.80581797310198	4.46979190320359	1.02430220612915	3.61982197031037	5.62593009912186	0	2.04118774060754	1.9594778491905
4930474N09Rik	0	1.46185924576456	0	1.32606698340196	0	0	0.93812006953795	0.727961558854272	0	5.41857020373587	0	2.78136253333853	0	0	0	0	3.61163594620395	0	0	0	1.12518601982437	1.21613742818144	0	2.93921677378574
4930478L05Rik	19.7597157278536	10.9639443432342	12.8874558662105	7.29336840871076	4.73830271831481	6.22402025330965	7.5049605563036	2.91184623541709	6.80169524849192	12.6433304753837	15.7462806379701	8.3440876000156	6.44121777861446	16.3666593258903	8.37891816381115	7.38931183303837	13.5436347982648	8.93958380640719	7.17011544290405	25.3387537921726	20.2533483568387	6.08068714090721	5.10296935151884	6.85817247216674
4930479D17Rik	3.03995626582362	1.46185924576456	3.39143575426592	1.32606698340196	3.79064217465185	0	2.81436020861385	5.82369247083417	2.26723174949731	3.61238013582392	0	1.85424168889236	0	5.4555531086301	0	5.54198387477878	1.80581797310198	0.893958380640719	2.0486044122583	0	5.62593009912186	2.43227485636289	3.06178161091131	2.93921677378574
4930480K15Rik	229.516698069684	183.463335343452	247.574810061412	215.485884802818	267.240273312955	129.148420256175	174.490332934059	195.821659331799	174.010036773918	149.913775636693	185.581164661791	138.141005822481	112.261224141566	162.302704981746	150.820526948601	183.80913184683	172.455616431239	167.170217179814	172.082770629697	271.486647773278	214.910529786455	172.691514801765	136.759578620705	171.454311804168
4930481A15Rik	1.51997813291181	5.11650736017595	1.35657430170637	4.64123444190685	1.89532108732593	18.6720607599289	23.4530017384488	9.46350026510553	10.7693508101122	21.6742808149435	15.7462806379701	24.1051419556006	19.3236533358434	28.641653820308	5.58594544254077	19.3969435617257	18.0581797310198	14.3033340902515	8.1944176490332	18.0991098515518	7.8763021387706	13.3775117099959	11.2265325733415	12.7366060197382
4930482G09Rik	3.03995626582362	1.46185924576456	1.35657430170637	5.30426793360782	5.68596326197778	1.55600506332741	0.93812006953795	8.00757714739699	0.566807937374326	5.41857020373587	4.49893732513432	0	0.920173968373495	5.4555531086301	5.58594544254077	0	1.80581797310198	2.68187514192216	1.02430220612915	1.80991098515518	5.62593009912186	3.64841228454433	1.02059387030377	0.979738924595248
4930483J18Rik	0.759989066455906	0	0.678287150853183	0.663033491700978	0	0	0	0	0	0	0	0	0	0	0	0	0.902908986550989	0	0	0	1.12518601982437	1.21613742818144	7.14415709212638	0
4930483K19Rik	9.87985786392678	14.6185924576456	4.0697229051191	8.61943539211271	9.47660543662963	26.452086076566	7.5049605563036	13.1033080593769	12.4697746222352	14.4495205432957	13.496811975403	12.0525709778003	5.52104381024097	9.54721794010268	5.58594544254077	10.1603037704278	11.7378168251629	13.4093757096108	12.2916264735498	7.23964394062073	20.2533483568387	9.72909942545154	10.2059387030377	12.7366060197382
4930483O08Rik	0	0.730929622882278	1.35657430170637	0.663033491700978	1.89532108732593	0	0	0	0	0.903095033955979	0	0	2.76052190512048	0	0	0	0.902908986550989	0.893958380640719	0	0	0	1.21613742818144	2.04118774060754	0.979738924595248
4930486F22Rik	7.59989066455906	8.04022585170506	2.03486145255955	7.29336840871076	7.5812843493037	1.55600506332741	7.5049605563036	6.55165402968844	5.10127143636894	10.8371404074717	7.87314031898507	8.3440876000156	6.44121777861446	6.81944138578763	0	1.84732795825959	3.61163594620395	6.25770866448503	6.1458132367749	9.04955492577592	10.1266741784193	10.945236853633	2.04118774060754	7.83791139676198
4930486I03Rik	0.759989066455906	0	1.35657430170637	0.663033491700978	0	0	0	0.727961558854272	0	0	0	0	0	0	0	0	0	0	0	1.80991098515518	0	0	0	0.979738924595248
4930486L24Rik	0	0	0	0	0	0	0.93812006953795	0	0.566807937374326	0	0	0	0	0	0	0.923663979129797	0	0	0	0	0	0	0	0
4930487D11Rik	0.759989066455906	0	0.678287150853183	0	0	0	0	0	1.13361587474865	0	0	0	0	0	0	0	0	0	0	0	0	0	0	0
4930487H11Rik	9.87985786392678	11.6948739661164	12.2091687153573	9.94550237551467	10.4242659802926	14.0040455699467	12.1955609039934	14.5592311770854	10.2025428727379	15.3526155772516	14.6215463066866	9.27120844446178	12.8824355572289	6.81944138578763	11.1718908850815	10.1603037704278	9.02908986550989	6.25770866448503	9.21871985516235	9.04955492577592	12.3770462180681	4.86454971272577	6.12356322182261	10.7771281705477
4930488L21Rik	47.1193221202662	53.3578624704063	45.4452391071633	41.1080764854606	53.0689904451259	66.9082177230787	47.8441235464355	53.8691553552161	68.0169524849192	40.6392765280191	50.6130449077611	35.2305920889548	43.2481765135543	38.1888717604107	41.8945908190558	63.732814559956	48.7570852737534	60.7891698835689	72.7254566351696	126.693768960863	135.022322378925	74.184383119068	38.7825670715432	49.9666851543576
4930500J02Rik	0.759989066455906	0.730929622882278	1.35657430170637	0.663033491700978	0	0	3.7524802781518	0.727961558854272	1.70042381212298	0	3.37420299385074	1.85424168889236	3.68069587349398	0	0	4.61831989564898	0.902908986550989	0	1.02430220612915	7.23964394062073	1.12518601982437	0	0	0
4930500L23Rik	0	0.730929622882278	0	0	0	0	0	0	0	0	0	0	0	0	0	0	0	0	1.02430220612915	0	0	0	0	0
4930502E09Rik	2.27996719936772	1.46185924576456	4.74801005597228	3.97820095020587	4.73830271831481	4.66801518998223	3.7524802781518	0.727961558854272	2.26723174949731	0.903095033955979	4.49893732513432	1.85424168889236	2.76052190512048	8.18332966294515	13.9648636063519	6.46564785390858	4.51454493275494	4.46979190320359	1.02430220612915	3.61982197031037	0	1.21613742818144	3.06178161091131	2.93921677378574
4930502E18Rik	3.79994533227953	1.46185924576456	0.678287150853183	0.663033491700978	2.84298163098889	1.55600506332741	4.69060034768975	3.63980779427136	2.26723174949731	1.80619006791196	0	6.48984591112325	0	4.09166483147258	2.79297272127038	0	0.902908986550989	7.15166704512575	3.07290661838745	7.23964394062073	3.37555805947311	6.08068714090721	3.06178161091131	0
4930503B20Rik	0.759989066455906	2.92371849152911	0	0.663033491700978	0	0	0	1.45592311770854	0.566807937374326	0.903095033955979	0	0	0	1.36388827715753	0	0	0	0.893958380640719	0	0	0	0	0	0
4930503E14Rik	0.759989066455906	1.46185924576456	0	0.663033491700978	1.89532108732593	0	1.8762401390759	0	0	0	0	0	0.920173968373495	0	0	0	0	0	2.0486044122583	0	0	0	1.02059387030377	0
4930503E24Rik	0	0	0	0	0	0	0	0.727961558854272	0	0	0	0.927120844446178	0	0	0	0	0.902908986550989	0.893958380640719	1.02430220612915	0	0	1.21613742818144	0	0
4930503H13Rik	0.759989066455906	0.730929622882278	2.03486145255955	0.663033491700978	0.947660543662963	0	0.93812006953795	2.91184623541709	0.566807937374326	0	0	0	2.76052190512048	0	0	0	2.70872695965297	0	2.0486044122583	7.23964394062073	2.25037203964874	1.21613742818144	0	0
4930503L19Rik	90.4386989082528	66.5145956822873	73.933299442997	82.2161529709213	82.4464672986778	62.2402025330965	47.8441235464355	69.8843096500101	68.5837604222935	60.5073672750506	64.1098568831641	71.3883050223557	49.6893942921687	50.4638662548284	64.2383725892188	76.6641102677731	77.650172843385	80.4562542576647	62.4824345738781	59.7270625101211	55.1341149713942	63.239146265435	55.1120689964035	59.7640744003101
4930503O07Rik	0	0	0	0.663033491700978	0	0	0	0	0	0	1.12473433128358	0	0	0	0	0	0	0	1.02430220612915	0	0	0	0	0
4930505A04Rik	7.59989066455906	6.5783666059405	5.42629720682547	5.30426793360782	8.52894489296667	1.55600506332741	4.69060034768975	3.63980779427136	8.5021190606149	6.32166523769185	2.24946866256716	2.78136253333853	2.76052190512048	2.72777655431505	5.58594544254077	6.46564785390858	3.61163594620395	4.46979190320359	7.17011544290405	9.04955492577592	3.37555805947311	4.86454971272577	4.08237548121507	6.85817247216674
4930505G20Rik	3.79994533227953	1.46185924576456	2.03486145255955	1.32606698340196	1.89532108732593	1.55600506332741	0	2.18388467656282	1.70042381212298	1.80619006791196	0	0	1.84034793674699	0	2.79297272127038	0	1.80581797310198	1.78791676128144	0	1.80991098515518	2.25037203964874	2.43227485636289	0	0.979738924595248
4930506C21Rik	34.9594970569717	32.1609034068202	31.8794960900996	35.1407750601518	34.1157795718667	26.452086076566	41.2772830596698	47.3175013255277	34.0084762424596	46.0578467317549	57.3614508954626	28.7407461778315	23.9245231777109	19.0944358802054	22.3437817701631	18.4732795825959	40.6309043947945	33.0764600837066	47.1179014819409	59.7270625101211	29.2548365154336	40.1325351299876	34.7001915903281	35.2706012854289
4930506M07Rik	433.953756946322	480.951691856539	481.58387710576	428.319635638832	519.317977927304	421.677372161729	320.837063781979	536.507668875598	414.336602220633	411.811335483926	365.538657667164	372.702579467364	385.552892748494	411.894259701573	410.566990026747	342.679336257155	371.998502459007	425.524189184982	377.967514061656	526.684096680158	446.698849870275	432.944924432594	390.887452326343	410.510609405409
4930507D05Rik	3.03995626582362	2.92371849152911	9.49602011194456	5.30426793360782	5.68596326197778	1.55600506332741	6.56684048676565	6.55165402968844	8.5021190606149	9.93404537351577	4.49893732513432	11.1254501333541	17.4833053990964	8.18332966294515	11.1718908850815	6.46564785390858	14.4465437848158	8.04562542576647	9.21871985516235	12.6693768960863	6.75111611894623	9.72909942545154	7.14415709212638	9.79738924595248
4930507D10Rik	0	0	0	0	0	0	0	0.727961558854272	0	0	0	0	0	0	0	0.923663979129797	0	0	0	0	0	0	0	0
4930509E16Rik	0	0.730929622882278	0	0	0	0	0	0	0.566807937374326	0	0	0.927120844446178	0	0	0	0	0	0	0	1.80991098515518	0	0	0	0
4930509J09Rik	21.2796938607654	19.7350998178215	26.4531988832741	31.8256076016469	24.639174135237	15.5600506332741	15.0099211126072	27.6625392364623	17.5710460586041	18.9649957130756	22.4946866256716	25.959383644493	11.0420876204819	19.0944358802054	16.7578363276223	11.0839677495576	24.3785426368767	24.1368762772994	21.5103463287121	41.6279526585692	23.6289064163118	10.945236853633	25.5148467575942	19.594778491905
4930511A02Rik	0	0	0.678287150853183	0	1.89532108732593	1.55600506332741	0	0.727961558854272	0	0	0	0	0	0	0	0	0	0.893958380640719	2.0486044122583	0	0	0	1.02059387030377	0
4930511M06Rik	2.27996719936772	3.65464811441139	3.39143575426592	2.65213396680391	2.84298163098889	1.55600506332741	1.8762401390759	0.727961558854272	4.53446349899461	0	5.6236716564179	0.927120844446178	2.76052190512048	0	2.79297272127038	0.923663979129797	1.80581797310198	2.68187514192216	2.0486044122583	1.80991098515518	6.75111611894623	2.43227485636289	0	0.979738924595248
4930512B01Rik	37.9994533227953	29.9681145381734	30.5229217883932	36.4668420435538	43.5923850084963	40.4561316465127	23.4530017384488	30.5743854718794	27.773588931342	30.7052311545033	26.9936239508059	12.9796918222465	26.6850450828314	45.0083131461983	30.7226999339742	34.1755672278025	23.4756336503257	27.7127097998623	23.5589507409704	47.0576856140348	34.8807666145555	42.5648099863505	24.4942528872905	17.6353006427145
4930513D17Rik	2.27996719936772	0	2.71314860341273	0.663033491700978	1.89532108732593	0	0	0	0	0	2.24946866256716	0	3.68069587349398	0	5.58594544254077	0.923663979129797	2.70872695965297	1.78791676128144	0	1.80991098515518	0	0	3.06178161091131	0.979738924595248
4930513N10Rik	12.9198141297504	8.04022585170506	14.2440301679168	6.63033491700978	3.79064217465185	10.8920354432919	8.44308062584155	8.00757714739699	9.06892699798922	8.12785530560381	13.496811975403	13.9068126666927	7.36139174698796	15.0027710487328	13.9648636063519	9.23663979129797	7.22327189240791	15.1972924708922	9.21871985516235	9.04955492577592	7.8763021387706	10.945236853633	6.12356322182261	4.89869462297624
4930515B02Rik	0	0	0.678287150853183	0	0	0	0	0	0	0	0	0.927120844446178	0.920173968373495	0	0	0	0	0	0	0	0	0	1.02059387030377	0
4930515G01Rik	3.79994533227953	4.38557773729367	2.03486145255955	1.98910047510293	4.73830271831481	12.4480405066193	3.7524802781518	7.27961558854272	6.23488731111759	0.903095033955979	5.6236716564179	2.78136253333853	0.920173968373495	2.72777655431505	8.37891816381115	2.77099193738939	4.51454493275494	4.46979190320359	11.2673242674206	7.23964394062073	2.25037203964874	4.86454971272577	2.04118774060754	7.83791139676198
4930515L03Rik	3.03995626582362	0.730929622882278	0	1.32606698340196	0	1.55600506332741	1.8762401390759	2.91184623541709	0	0.903095033955979	0	1.85424168889236	0	4.09166483147258	0	3.69465591651919	0.902908986550989	0.893958380640719	1.02430220612915	0	1.12518601982437	0	2.04118774060754	1.9594778491905
4930517E11Rik	9.11986879747087	7.30929622882278	8.81773296109138	5.9673014253088	4.73830271831481	9.33603037996447	5.6287204172277	2.91184623541709	3.96765556162029	0	6.74840598770149	1.85424168889236	4.60086984186747	4.09166483147258	2.79297272127038	6.46564785390858	0.902908986550989	1.78791676128144	4.0972088245166	10.8594659109311	10.1266741784193	1.21613742818144	1.02059387030377	3.91895569838099
4930519D14Rik	0	0	0	0	0	0	0	0.727961558854272	0	0	1.12473433128358	0.927120844446178	0	0	0	0	0.902908986550989	0	0	0	0	0	0	0.979738924595248
4930519F09Rik	2.27996719936772	1.46185924576456	4.74801005597228	2.65213396680391	4.73830271831481	1.55600506332741	1.8762401390759	1.45592311770854	2.83403968687163	0	0	1.85424168889236	2.76052190512048	4.09166483147258	0	4.61831989564898	3.61163594620395	2.68187514192216	1.02430220612915	1.80991098515518	1.12518601982437	0	0	1.9594778491905
4930519F16Rik	2.27996719936772	3.65464811441139	2.71314860341273	5.9673014253088	0.947660543662963	1.55600506332741	0	5.82369247083417	1.13361587474865	3.61238013582392	1.12473433128358	0	0	4.09166483147258	0	0	0.902908986550989	0	2.0486044122583	3.61982197031037	3.37555805947311	2.43227485636289	0	4.89869462297624
4930519G04Rik	0.759989066455906	0.730929622882278	0	0	0	1.55600506332741	0	0.727961558854272	0.566807937374326	0	0	0.927120844446178	0	0	0	0	0	0.893958380640719	0	0	0	1.21613742818144	0	0
4930519H02Rik	0	0	0	0	0	0	0	0	0	0	0	0.927120844446178	0	0	0	0	0	0	1.02430220612915	0	0	0	0	0
4930520O04Rik	7.59989066455906	4.38557773729367	4.74801005597228	5.9673014253088	5.68596326197778	3.11201012665482	10.3193207649175	8.00757714739699	11.3361587474865	3.61238013582392	3.37420299385074	4.63560422223089	0.920173968373495	4.09166483147258	0	3.69465591651919	3.61163594620395	14.3033340902515	2.0486044122583	0	4.50074407929748	2.43227485636289	5.10296935151884	3.91895569838099
4930521E06Rik	3.79994533227953	2.92371849152911	2.71314860341273	8.61943539211271	0.947660543662963	1.55600506332741	0.93812006953795	4.36776935312563	2.26723174949731	0	6.74840598770149	0.927120844446178	6.44121777861446	0	0	0	0	1.78791676128144	1.02430220612915	5.42973295546555	3.37555805947311	2.43227485636289	4.08237548121507	6.85817247216674
4930523C07Rik	19.7597157278536	19.7350998178215	16.2788916204764	13.9237033257205	14.2149081549444	17.1160556966015	13.1336809735313	12.3753465005226	15.8706222464811	11.7402354414277	15.7462806379701	14.8339335111388	22.0841752409639	20.4583241573629	8.37891816381115	16.6259516243363	9.93199885206087	7.15166704512575	16.3888352980664	18.0991098515518	21.3785343766631	24.3227485636289	7.14415709212638	16.6555617181192
4930524B15Rik	0	0	0.678287150853183	1.32606698340196	0	1.55600506332741	0.93812006953795	1.45592311770854	1.13361587474865	0	0	0	0.920173968373495	1.36388827715753	0	0	0.902908986550989	0	0	0	2.25037203964874	2.43227485636289	1.02059387030377	0
4930524O05Rik	0	0	0	0	0	0	0	0	0	0	0	0	0	1.36388827715753	0	0	0	0	0	0	0	0	1.02059387030377	0
4930524O08Rik	0.759989066455906	0.730929622882278	0	0	0.947660543662963	0	0.93812006953795	0	0.566807937374326	0	0	2.78136253333853	0	0	0	0	0	0	0	1.80991098515518	0	1.21613742818144	0	0
4930525G20Rik	15.1997813291181	12.4258035889987	13.5657430170637	11.9346028506176	11.3719265239556	20.2280658232564	10.3193207649175	18.1990389713568	10.2025428727379	8.12785530560381	11.2473433128358	18.5424168889236	15.6429574623494	32.7333186517806	25.1367544914335	24.0152634573747	19.8639977041217	7.15166704512575	13.3159286796789	10.8594659109311	21.3785343766631	17.0259239945402	19.3912835357716	13.7163449443335
4930526I15Rik	15.1997813291181	10.9639443432342	16.9571787713296	15.2497703091225	17.0578897859333	23.3400759499112	12.1955609039934	13.1033080593769	17.5710460586041	16.2557106112076	15.7462806379701	12.9796918222465	17.4833053990964	12.2749944944177	16.7578363276223	12.0076317286874	23.4756336503257	9.83354218704791	13.3159286796789	9.04955492577592	13.5022322378925	18.2420614227216	22.4530651466829	14.6960838689287
4930526L06Rik	0	0.730929622882278	0	0.663033491700978	0	1.55600506332741	0.93812006953795	0	0	0	0	0	0	1.36388827715753	0	0	0.902908986550989	0	0	0	1.12518601982437	0	2.04118774060754	0
4930527F14Rik	0	0	0	0	0	0	0	0	0	0	0	0	0	0	0	0	0.902908986550989	0.893958380640719	0	0	0	0	0	0
4930528A17Rik	22.0396829272213	16.0804517034101	17.6354659221828	17.9019042759264	26.534495222563	12.4480405066193	14.0718010430693	26.9345776776081	18.7046619333528	11.7402354414277	22.4946866256716	15.761054355585	17.4833053990964	16.3666593258903	13.9648636063519	11.0839677495576	15.3494527713668	16.9852092321737	10.2430220612915	10.8594659109311	5.62593009912186	18.2420614227216	19.3912835357716	23.513734190286
4930528D03Rik	3.03995626582362	2.92371849152911	1.35657430170637	2.65213396680391	4.73830271831481	3.11201012665482	0.93812006953795	0.727961558854272	1.13361587474865	0.903095033955979	3.37420299385074	2.78136253333853	3.68069587349398	4.09166483147258	0	0.923663979129797	2.70872695965297	1.78791676128144	0	1.80991098515518	3.37555805947311	1.21613742818144	3.06178161091131	0.979738924595248
4930528P14Rik	0	0	0	1.32606698340196	0	0	0	0	0.566807937374326	0	0	0	0	0	0	0	0	0	0	0	0	0	0	0
4930529C04Rik	25.8396282595008	24.1206775551152	23.7400502798614	24.5322391929362	31.2727979408778	23.3400759499112	23.4530017384488	22.5668083244824	29.474012743465	18.9649957130756	26.9936239508059	28.7407461778315	28.5253930195783	24.5499889888355	25.1367544914335	29.5572473321535	18.9610887175708	28.606668180503	30.7290661838745	34.3883087179485	24.7540924361362	36.4841228454433	41.8443486824545	24.4934731148812
4930529M08Rik	10.6398469303827	14.6185924576456	23.7400502798614	15.2497703091225	15.1625686986074	12.4480405066193	15.9480411821452	22.5668083244824	20.9718936828501	7.22476027164783	15.7462806379701	11.1254501333541	15.6429574623494	13.6388827715753	16.7578363276223	16.6259516243363	16.2523617579178	7.15166704512575	19.4617419164538	27.1486647773277	10.1266741784193	19.4581988509031	29.5972222388093	14.6960838689287
4930532M18Rik	0	0	1.35657430170637	0	0.947660543662963	0	0	0	0	0	0	0	0	0	0	0	0	0	0	0	0	0	0	0.979738924595248
4930533B01Rik	4.55993439873544	5.84743698305822	7.46115865938502	3.31516745850489	2.84298163098889	1.55600506332741	2.81436020861385	3.63980779427136	5.66807937374326	0	4.49893732513432	4.63560422223089	2.76052190512048	10.9111062172602	5.58594544254077	2.77099193738939	5.41745391930593	3.57583352256288	2.0486044122583	3.61982197031037	10.1266741784193	6.08068714090721	0	5.87843354757149
4930538K18Rik	10.6398469303827	16.0804517034101	16.2788916204764	13.2606698340196	9.47660543662963	14.0040455699467	17.8242813212211	10.1914618239598	12.4697746222352	12.6433304753837	6.74840598770149	12.9796918222465	11.9622615888554	19.0944358802054	11.1718908850815	9.23663979129797	18.0581797310198	12.5154173289701	4.0972088245166	10.8594659109311	16.8777902973656	20.6743362790845	13.267720313949	17.6353006427145
4930539C22Rik	0	0	0	0	0	0	0	0.727961558854272	0	0	0	1.85424168889236	0	0	0	0	0.902908986550989	0	1.02430220612915	0	0	0	1.02059387030377	0
4930539E08Rik	23.5596610601331	13.8876628347633	35.9492189952187	33.8147080767499	22.7438530479111	40.4561316465127	46.9060034768975	46.5895397666734	27.2067809939677	27.0928510186794	42.7399045887761	60.2628548890016	39.5674806400603	42.2805365918833	41.8945908190558	41.5648790608409	46.0483583141004	31.2885433224252	47.1179014819409	38.0081306882589	31.5052085550824	27.9711608481732	36.7413793309357	54.8653797773339
4930539J05Rik	18.9997266613977	23.3897479322329	23.0617631290082	22.5431387178333	13.2672476112815	15.5600506332741	17.8242813212211	16.015154294794	18.1378539959784	15.3526155772516	7.87314031898507	19.4695377333697	13.8026095256024	9.54721794010268	11.1718908850815	7.38931183303837	18.9610887175708	16.0912508515329	15.3645330919372	7.23964394062073	16.8777902973656	12.1613742818144	12.2471264436452	9.79738924595248
4930539M17Rik	0	0	1.35657430170637	0.663033491700978	0.947660543662963	0	0	1.45592311770854	0	0	0	0.927120844446178	0.920173968373495	5.4555531086301	2.79297272127038	0	0.902908986550989	0	0	0	0	1.21613742818144	2.04118774060754	0
4930539N22Rik	59.2791471835607	44.586706995819	48.158387710576	47.7384114024704	54.9643115324518	56.0161822797868	41.2772830596698	46.5895397666734	43.6442111778231	23.4804708828555	46.1141075826268	24.1051419556006	11.0420876204819	34.0972069289381	39.1016180977854	41.5648790608409	43.3396313544474	37.5462519869102	36.8748794206494	43.4378636437244	31.5052085550824	25.5388859918103	33.6795977200244	42.1287737575957
4930540M03Rik	0	0	0	0.663033491700978	0	0	0	0	0	0	0	0	0.920173968373495	0	0	0	0	0	0	0	0	0	0	0
4930542C21Rik	0	0	0.678287150853183	0	0	0	0	0	1.13361587474865	0	0	0	0	0	0	0	0	0	0	0	0	0	0	0
4930542D17Rik	0	0	0	1.32606698340196	0	0	0	0	0	0	0	0	0	1.36388827715753	2.79297272127038	0	0	0	1.02430220612915	0	0	0	1.02059387030377	0
4930543E12Rik	0	0.730929622882278	0.678287150853183	0	0	1.55600506332741	0	0	0	0	0	0	0	0	0	0	0	0	1.02430220612915	0	0	0	0	0
4930544D05Rik	1.51997813291181	0	2.03486145255955	0	0	1.55600506332741	0.93812006953795	1.45592311770854	0	0.903095033955979	1.12473433128358	0	0	2.72777655431505	0	0.923663979129797	0.902908986550989	0.893958380640719	0	5.42973295546555	1.12518601982437	1.21613742818144	2.04118774060754	0.979738924595248
4930545H06Rik	0	0	0	0	0	0	0	0.727961558854272	0.566807937374326	0	0	0	0	2.72777655431505	0	0	0	1.78791676128144	0	0	0	0	1.02059387030377	0
4930545L23Rik	71.4389722468552	55.5506513390531	56.9761206716674	60.336047744789	75.812843493037	26.452086076566	51.5966038245873	67.7004249734473	43.0774032404488	46.9609417657109	61.860388220597	36.1577129334009	36.8069587349398	57.2833076406161	36.308645376515	32.3282392695429	45.1454493275494	47.3797941739581	57.3609235432324	68.776617435897	61.8852310903404	57.1584591245278	29.5972222388093	48.0072073051672
4930546C10Rik	0	0.730929622882278	0.678287150853183	0	1.89532108732593	1.55600506332741	0	0	0	0	1.12473433128358	0	0	0	0	0	0	0	0	1.80991098515518	1.12518601982437	0	0	0
4930546K05Rik	0	0.730929622882278	1.35657430170637	1.98910047510293	3.79064217465185	3.11201012665482	0	0.727961558854272	1.70042381212298	0.903095033955979	1.12473433128358	2.78136253333853	0	0	0	2.77099193738939	1.80581797310198	0	0	1.80991098515518	1.12518601982437	2.43227485636289	2.04118774060754	0
4930547E08Rik	0.759989066455906	0	1.35657430170637	1.98910047510293	0	0	0	0.727961558854272	0	0	0	0	0	0	0	0.923663979129797	0	0	0	0	0	0	5.10296935151884	0.979738924595248
4930547E14Rik	8.35987973101497	8.04022585170506	5.42629720682547	7.29336840871076	6.63362380564074	3.11201012665482	3.7524802781518	4.36776935312563	3.96765556162029	6.32166523769185	1.12473433128358	2.78136253333853	9.20173968373495	8.18332966294515	8.37891816381115	0.923663979129797	4.51454493275494	4.46979190320359	2.0486044122583	18.0991098515518	7.8763021387706	8.5129619972701	5.10296935151884	4.89869462297624
4930548H24Rik	0	0	0.678287150853183	0.663033491700978	0.947660543662963	1.55600506332741	0	0	0	0	1.12473433128358	0	0	1.36388827715753	0	0	0	0	0	0	0	0	0	0
4930548K13Rik	0	0	0	0.663033491700978	0	0	0	0	0	0	0	0	0	0	0	0	0	0	1.02430220612915	0	0	0	0	0
4930549G23Rik	3.79994533227953	2.19278886864683	4.0697229051191	3.97820095020587	0	1.55600506332741	7.5049605563036	2.91184623541709	3.96765556162029	3.61238013582392	2.24946866256716	5.56272506667707	1.84034793674699	4.09166483147258	0	5.54198387477878	0.902908986550989	5.36375028384431	6.1458132367749	0	5.62593009912186	2.43227485636289	2.04118774060754	0
4930550C14Rik	1.51997813291181	2.19278886864683	4.0697229051191	1.32606698340196	0.947660543662963	1.55600506332741	0	2.18388467656282	1.13361587474865	3.61238013582392	1.12473433128358	2.78136253333853	0.920173968373495	0	2.79297272127038	1.84732795825959	0.902908986550989	3.57583352256288	2.0486044122583	3.61982197031037	2.25037203964874	3.64841228454433	1.02059387030377	0.979738924595248
4930552N02Rik	0	0.730929622882278	0	0	0	0	0	0	0.566807937374326	0	0	0	0	0	0	0	0	0	0	0	0	1.21613742818144	0	0
4930552P12Rik	3.79994533227953	1.46185924576456	1.35657430170637	0.663033491700978	0	1.55600506332741	4.69060034768975	3.63980779427136	2.83403968687163	1.80619006791196	2.24946866256716	3.70848337778471	1.84034793674699	1.36388827715753	0	1.84732795825959	0.902908986550989	1.78791676128144	1.02430220612915	1.80991098515518	2.25037203964874	2.43227485636289	1.02059387030377	1.9594778491905
4930553E22Rik	0	0	0	0	0	0	0.93812006953795	0.727961558854272	0	0	0	0	0	0	0	0	0	0	0	0	0	1.21613742818144	0	0
4930555B11Rik	0	0	0	0.663033491700978	0.947660543662963	0	1.8762401390759	0.727961558854272	0.566807937374326	0.903095033955979	0	0	0	0	0	0	0.902908986550989	0	2.0486044122583	0	0	0	0	0.979738924595248
4930555G01Rik	2.27996719936772	3.65464811441139	2.03486145255955	0	1.89532108732593	3.11201012665482	2.81436020861385	2.18388467656282	3.40084762424596	2.70928510186794	7.87314031898507	0	4.60086984186747	12.2749944944177	2.79297272127038	0	2.70872695965297	3.57583352256288	1.02430220612915	3.61982197031037	1.12518601982437	7.29682456908866	2.04118774060754	2.93921677378574
4930556C24Rik	0	0	0	0	0	3.11201012665482	0	0	0	0.903095033955979	0	0	0	0	0	0	0	0	0	0	0	0	0	0
4930556G01Rik	0.759989066455906	0	0.678287150853183	0	0	0	1.8762401390759	1.45592311770854	2.26723174949731	0	1.12473433128358	0	0	0	0	0	0.902908986550989	3.57583352256288	0	0	0	1.21613742818144	1.02059387030377	1.9594778491905
4930556M19Rik	5.31992346519134	2.92371849152911	2.71314860341273	1.98910047510293	4.73830271831481	6.22402025330965	0.93812006953795	5.0957309119799	2.26723174949731	7.22476027164783	2.24946866256716	0.927120844446178	7.36139174698796	4.09166483147258	2.79297272127038	5.54198387477878	1.80581797310198	3.57583352256288	4.0972088245166	3.61982197031037	4.50074407929748	4.86454971272577	1.02059387030377	0.979738924595248
4930557A04Rik	0.759989066455906	0	0	1.32606698340196	1.89532108732593	1.55600506332741	0	1.45592311770854	0.566807937374326	0.903095033955979	2.24946866256716	0	0	0	2.79297272127038	6.46564785390858	6.32036290585692	0	1.02430220612915	1.80991098515518	0	1.21613742818144	0	3.91895569838099
4930557J02Rik	0	0	0	0.663033491700978	0.947660543662963	0	0.93812006953795	0	0	0	0	0	0	0	0	0	0.902908986550989	0	2.0486044122583	1.80991098515518	1.12518601982437	2.43227485636289	0	2.93921677378574
4930558J18Rik	0	0.730929622882278	0.678287150853183	1.32606698340196	0.947660543662963	0	0.93812006953795	0	0	0	0	0	0	0	0	0	0	1.78791676128144	2.0486044122583	0	0	0	2.04118774060754	0.979738924595248
4930558K02Rik	0.759989066455906	2.19278886864683	0.678287150853183	1.98910047510293	1.89532108732593	0	6.56684048676565	2.91184623541709	0.566807937374326	0.903095033955979	0	3.70848337778471	0.920173968373495	1.36388827715753	5.58594544254077	0	0	2.68187514192216	2.0486044122583	3.61982197031037	2.25037203964874	3.64841228454433	2.04118774060754	1.9594778491905
4930562C15Rik	2.27996719936772	4.38557773729367	3.39143575426592	0.663033491700978	4.73830271831481	9.33603037996447	2.81436020861385	2.91184623541709	4.53446349899461	4.5154751697799	4.49893732513432	1.85424168889236	2.76052190512048	1.36388827715753	2.79297272127038	9.23663979129797	6.32036290585692	8.04562542576647	6.1458132367749	3.61982197031037	9.00148815859497	6.08068714090721	1.02059387030377	0
4930562F07Rik	0.759989066455906	0	0.678287150853183	0	0.947660543662963	0	0	0	0	0	0	0.927120844446178	0	0	0	0	0.902908986550989	0	0	0	0	3.64841228454433	0	0.979738924595248
4930563D23Rik	0	1.46185924576456	0	0	0.947660543662963	0	0	1.45592311770854	0	0.903095033955979	0	0	0	0	0	2.77099193738939	0.902908986550989	0	0	0	0	0	0	1.9594778491905
4930563E18Rik	0.759989066455906	5.11650736017595	2.03486145255955	0.663033491700978	0	3.11201012665482	2.81436020861385	3.63980779427136	2.26723174949731	2.70928510186794	2.24946866256716	2.78136253333853	0.920173968373495	1.36388827715753	0	3.69465591651919	0	1.78791676128144	0	5.42973295546555	1.12518601982437	0	0	0.979738924595248
4930563E22Rik	15.959770395574	18.273240572057	16.9571787713296	26.5213396680391	20.8485319605852	18.6720607599289	18.762401390759	29.8464239130251	13.0365825596095	16.2557106112076	20.2452179631045	20.3966585778159	19.3236533358434	23.1861007116779	13.9648636063519	13.854959686947	17.1552707444688	16.9852092321737	18.4374397103247	28.9585757624829	25.8792784559605	19.4581988509031	18.3706896654678	18.6150395673097
4930563F08Rik	18.2397375949417	15.3495220805278	14.2440301679168	16.5758372925244	18.0055503295963	14.0040455699467	14.0718010430693	18.1990389713568	25.5063571818447	18.9649957130756	23.6194209569552	12.9796918222465	12.8824355572289	20.4583241573629	11.1718908850815	14.7786236660767	18.0581797310198	15.1972924708922	28.6804617716162	36.1982197031037	27.0044644757849	20.6743362790845	6.12356322182261	21.5542563410955
4930564C03Rik	6.83990159810316	3.65464811441139	2.03486145255955	1.98910047510293	11.3719265239556	9.33603037996447	0.93812006953795	3.63980779427136	5.10127143636894	8.12785530560381	1.12473433128358	1.85424168889236	2.76052190512048	0	0	5.54198387477878	3.61163594620395	5.36375028384431	4.0972088245166	14.4792878812415	3.37555805947311	4.86454971272577	2.04118774060754	1.9594778491905
4930565N06Rik	53.9592237183693	49.7032143559949	37.3057932969251	47.7384114024704	48.3306877268111	42.0121367098401	48.7822436159734	50.2293475609447	55.547177862684	41.542371561975	33.7420299385074	28.7407461778315	26.6850450828314	53.1916428091435	39.1016180977854	35.0992312069323	53.2716302065083	48.2737525545988	50.1908081003283	61.5369734952762	85.5141375066522	42.5648099863505	38.7825670715432	52.9059019281434
4930567H12Rik	0	0	0	0	0	0	0	0	0	0	0	0	0	0	0	0.923663979129797	0	0	0	0	1.12518601982437	1.21613742818144	1.02059387030377	0
4930567K20Rik	9.11986879747087	8.77115547458734	7.46115865938502	5.30426793360782	6.63362380564074	4.66801518998223	5.6287204172277	5.0957309119799	3.96765556162029	4.5154751697799	3.37420299385074	9.27120844446178	1.84034793674699	5.4555531086301	11.1718908850815	8.31297581216817	5.41745391930593	9.83354218704791	11.2673242674206	9.04955492577592	9.00148815859497	6.08068714090721	5.10296935151884	2.93921677378574
4930568G15Rik	1.51997813291181	0.730929622882278	4.0697229051191	2.65213396680391	0.947660543662963	0	1.8762401390759	1.45592311770854	0	1.80619006791196	2.24946866256716	0.927120844446178	0.920173968373495	0	0	4.61831989564898	0	0.893958380640719	1.02430220612915	1.80991098515518	5.62593009912186	0	1.02059387030377	0.979738924595248
4930570G19Rik	170.997539952579	173.961250245982	210.94730391534	232.061722095342	202.799356343874	191.388622789272	159.480411821452	219.84439077399	162.673878026432	129.142589855705	145.090728735582	129.796918222465	151.828704781627	152.755487041643	198.301063210197	133.007612994691	158.009072646423	143.033340902515	139.305100033564	190.040653441294	172.153461033129	154.449453379043	138.800766361313	193.988307069859
4930571K23Rik	0	0	0.678287150853183	0	0	0	0	0.727961558854272	0	0	0	0	0	0	0	0	0	0	0	0	0	0	0	0
4930572O03Rik	2.27996719936772	2.19278886864683	0.678287150853183	0.663033491700978	3.79064217465185	4.66801518998223	1.8762401390759	0.727961558854272	0.566807937374326	0.903095033955979	1.12473433128358	0	2.76052190512048	1.36388827715753	0	1.84732795825959	2.70872695965297	1.78791676128144	0	0	0	1.21613742818144	2.04118774060754	0.979738924595248
4930572O13Rik	1.51997813291181	2.19278886864683	2.03486145255955	1.98910047510293	0.947660543662963	1.55600506332741	2.81436020861385	0.727961558854272	1.13361587474865	0	0	4.63560422223089	1.84034793674699	0	2.79297272127038	0	0.902908986550989	2.68187514192216	0	3.61982197031037	0	4.86454971272577	0	0
4930577N17Rik	6.83990159810316	12.4258035889987	9.49602011194456	11.9346028506176	12.3195870676185	21.7840708865838	4.69060034768975	14.5592311770854	14.7370063717325	9.03095033955979	7.87314031898507	8.3440876000156	10.1219136521084	6.81944138578763	8.37891816381115	1.84732795825959	5.41745391930593	4.46979190320359	9.21871985516235	7.23964394062073	11.2518601982437	10.945236853633	10.2059387030377	8.81765032135723
4930578C19Rik	4.55993439873544	3.65464811441139	6.78287150853183	2.65213396680391	0.947660543662963	3.11201012665482	3.7524802781518	4.36776935312563	3.96765556162029	2.70928510186794	1.12473433128358	7.41696675556942	2.76052190512048	4.09166483147258	0	1.84732795825959	2.70872695965297	4.46979190320359	5.12151103064575	7.23964394062073	3.37555805947311	1.21613742818144	4.08237548121507	1.9594778491905
4930578E11Rik	0	0	0	0.663033491700978	0	1.55600506332741	0	0	0	1.80619006791196	0	0	0	0	0	0	1.80581797310198	0	0	0	0	0	1.02059387030377	0
4930578I06Rik	0	0	0	0	0	0	1.8762401390759	0	0	0	0	0	0	0	0	0	0	0	0	0	0	0	0	0
4930578M01Rik	5.31992346519134	9.50208509746962	11.5308815645041	4.64123444190685	4.73830271831481	10.8920354432919	2.81436020861385	4.36776935312563	5.66807937374326	13.5464255093397	4.49893732513432	9.27120844446178	4.60086984186747	12.2749944944177	11.1718908850815	6.46564785390858	11.7378168251629	13.4093757096108	4.0972088245166	16.2891988663966	6.75111611894623	4.86454971272577	8.16475096243015	6.85817247216674
4930578N18Rik	0.759989066455906	0	0	0	0	0	0	0	0	0	0	0	0	0	0	0	0	0	0	0	1.12518601982437	0	0	0
4930579F01Rik	0	0	0	0	0.947660543662963	0	0	0	0	0	1.12473433128358	0	0	0	0	0	0	0	0	0	0	0	1.02059387030377	0
4930579G18Rik	21.2796938607654	25.5825368008797	19.6703273747423	30.499540618245	29.3774768535518	12.4480405066193	29.0817221556765	31.3023470307337	20.4050857454758	29.8021361205473	14.6215463066866	23.1780211111545	10.1219136521084	27.2777655431505	13.9648636063519	20.3206075408555	21.6698156772237	16.0912508515329	25.6075551532287	43.4378636437244	57.3844870110429	20.6743362790845	10.2059387030377	26.4529509640717
4930579G24Rik	6.83990159810316	8.04022585170506	10.1743072627977	6.63033491700978	10.4242659802926	3.11201012665482	3.7524802781518	7.27961558854272	10.7693508101122	5.41857020373587	10.1226089815522	7.41696675556942	6.44121777861446	5.4555531086301	5.58594544254077	9.23663979129797	7.22327189240791	12.5154173289701	8.1944176490332	5.42973295546555	2.25037203964874	7.29682456908866	12.2471264436452	11.756867095143
4930579K19Rik	9.11986879747087	6.5783666059405	10.1743072627977	8.61943539211271	13.2672476112815	6.22402025330965	9.3812006953795	10.9194233828141	7.93531112324057	9.93404537351577	4.49893732513432	8.3440876000156	6.44121777861446	4.09166483147258	11.1718908850815	5.54198387477878	3.61163594620395	4.46979190320359	3.07290661838745	9.04955492577592	9.00148815859497	4.86454971272577	8.16475096243015	3.91895569838099
4930581F22Rik	27.3596063924126	27.0443960466443	23.0617631290082	23.2061722095342	23.6915135915741	23.3400759499112	25.3292418775247	21.8388467656282	23.2391254323474	25.2866609507674	25.8688896195224	10.198329288908	28.5253930195783	17.7305476030478	27.9297272127038	21.2442715199853	15.3494527713668	20.5610427547365	24.5832529470996	32.5783977327933	22.5037203964874	30.4034357045361	19.3912835357716	14.6960838689287
4930583K01Rik	0	0.730929622882278	0	0	0	1.55600506332741	0	0	0	0	0	0	2.76052190512048	0	0	0	0	0.893958380640719	0	1.80991098515518	0	0	0	2.93921677378574
4930583P06Rik	5.31992346519134	6.5783666059405	3.39143575426592	5.30426793360782	7.5812843493037	7.78002531663706	11.2574408344554	8.73553870625126	7.93531112324057	2.70928510186794	12.3720776441194	1.85424168889236	7.36139174698796	4.09166483147258	8.37891816381115	4.61831989564898	9.93199885206087	12.5154173289701	9.21871985516235	18.0991098515518	5.62593009912186	9.72909942545154	5.10296935151884	5.87843354757149
4930590J08Rik	9.87985786392678	3.65464811441139	12.8874558662105	9.28246888381369	6.63362380564074	14.0040455699467	5.6287204172277	5.82369247083417	2.83403968687163	7.22476027164783	10.1226089815522	3.70848337778471	2.76052190512048	5.4555531086301	13.9648636063519	6.46564785390858	9.93199885206087	4.46979190320359	8.1944176490332	12.6693768960863	13.5022322378925	7.29682456908866	8.16475096243015	8.81765032135723
4930590L20Rik	5.31992346519134	7.30929622882278	5.42629720682547	11.2715693589166	4.73830271831481	10.8920354432919	6.56684048676565	6.55165402968844	1.70042381212298	2.70928510186794	5.6236716564179	3.70848337778471	7.36139174698796	2.72777655431505	2.79297272127038	3.69465591651919	2.70872695965297	4.46979190320359	5.12151103064575	7.23964394062073	7.8763021387706	3.64841228454433	2.04118774060754	8.81765032135723
4930591A17Rik	0	0	0	0	0	0	0	1.45592311770854	0.566807937374326	0	0	0	0	0	0	0	0	0	0	0	0	0	0	0
4930592A05Rik	2.27996719936772	1.46185924576456	4.0697229051191	0.663033491700978	2.84298163098889	1.55600506332741	1.8762401390759	3.63980779427136	2.26723174949731	2.70928510186794	3.37420299385074	0.927120844446178	0	2.72777655431505	0	4.61831989564898	2.70872695965297	0	1.02430220612915	0	0	0	0	0.979738924595248
4930592I03Rik	6.83990159810316	10.9639443432342	7.46115865938502	7.29336840871076	13.2672476112815	9.33603037996447	9.3812006953795	8.73553870625126	6.80169524849192	7.22476027164783	10.1226089815522	12.9796918222465	2.76052190512048	8.18332966294515	8.37891816381115	7.38931183303837	8.1261808789589	9.83354218704791	8.1944176490332	10.8594659109311	12.3770462180681	6.08068714090721	5.10296935151884	6.85817247216674
4930593A02Rik	3.79994533227953	5.11650736017595	1.35657430170637	1.32606698340196	5.68596326197778	3.11201012665482	1.8762401390759	0.727961558854272	1.13361587474865	1.80619006791196	2.24946866256716	0	4.60086984186747	0	0	0	3.61163594620395	3.57583352256288	1.02430220612915	3.61982197031037	2.25037203964874	1.21613742818144	0	1.9594778491905
4930593C16Rik	4.55993439873544	1.46185924576456	0.678287150853183	0.663033491700978	2.84298163098889	0	0	0.727961558854272	2.83403968687163	0	0	0.927120844446178	1.84034793674699	2.72777655431505	2.79297272127038	0.923663979129797	0	1.78791676128144	1.02430220612915	0	1.12518601982437	0	2.04118774060754	2.93921677378574
4930594C11Rik	57.7591690506489	40.9320588814076	42.0538033528974	55.0317798111812	52.1213299014629	26.452086076566	38.462922851056	61.1487709437588	34.0084762424596	42.445466595931	39.3657015949253	27.8136253333853	23.0043492093374	43.6444248690408	25.1367544914335	29.5572473321535	40.6309043947945	25.0308346579401	37.8991816267785	48.86759659919	65.2607891498135	46.2132222708948	52.0502873854922	25.4732120394765
4930596I21Rik	4.55993439873544	8.77115547458734	5.42629720682547	6.63033491700978	4.73830271831481	3.11201012665482	3.7524802781518	2.91184623541709	4.53446349899461	2.70928510186794	3.37420299385074	3.70848337778471	0.920173968373495	2.72777655431505	0	1.84732795825959	3.61163594620395	2.68187514192216	3.07290661838745	3.61982197031037	7.8763021387706	3.64841228454433	3.06178161091131	0.979738924595248
4930599N23Rik	2.27996719936772	3.65464811441139	3.39143575426592	4.64123444190685	4.73830271831481	0	4.69060034768975	3.63980779427136	2.83403968687163	2.70928510186794	2.24946866256716	1.85424168889236	4.60086984186747	0	0	2.77099193738939	7.22327189240791	7.15166704512575	3.07290661838745	7.23964394062073	6.75111611894623	2.43227485636289	0	1.9594778491905
4931402G19Rik	0.759989066455906	1.46185924576456	2.71314860341273	2.65213396680391	2.84298163098889	3.11201012665482	1.8762401390759	1.45592311770854	5.10127143636894	5.41857020373587	0	1.85424168889236	0	0	0	0.923663979129797	5.41745391930593	0	3.07290661838745	0	3.37555805947311	2.43227485636289	1.02059387030377	2.93921677378574
4931403E22Rik	6.83990159810316	5.11650736017595	4.74801005597228	8.61943539211271	5.68596326197778	3.11201012665482	5.6287204172277	3.63980779427136	5.10127143636894	12.6433304753837	2.24946866256716	3.70848337778471	9.20173968373495	2.72777655431505	0	13.854959686947	4.51454493275494	6.25770866448503	6.1458132367749	5.42973295546555	9.00148815859497	7.29682456908866	6.12356322182261	4.89869462297624
4931403G20Rik	39.5194314557071	35.8155515212316	37.3057932969251	39.1189760103577	42.6447244648333	32.6761063298756	43.1535231987457	42.2217704135478	51.0127143636894	21.6742808149435	34.866764269791	36.1577129334009	30.3657409563253	28.641653820308	25.1367544914335	27.7099193738939	28.8930875696316	43.8039606513952	27.656159565487	68.776617435897	63.0104171101648	34.0518479890804	33.6795977200244	34.2908623608337
4931406B18Rik	0.759989066455906	0	0.678287150853183	1.32606698340196	0	1.55600506332741	0.93812006953795	1.45592311770854	1.70042381212298	0.903095033955979	0	0	0	1.36388827715753	0	0	0	0.893958380640719	1.02430220612915	0	1.12518601982437	1.21613742818144	1.02059387030377	0
4931406C07Rik	145.917900759534	149.840572690867	135.657430170637	129.291530881691	144.992063180433	150.932491142759	133.213049874389	140.496580858874	128.098593846598	128.239494821749	101.226089815522	120.525709778003	121.462963825301	145.936045655855	161.992417833682	117.305325349484	139.950892915403	145.715216044437	117.794753704852	112.214481079621	135.022322378925	144.720353953592	166.356800859514	151.859533312263
4931406H21Rik	31.9195407911481	41.6629885042898	44.0886648054569	27.8474066514411	32.2204584845407	28.0080911398934	27.2054820166006	26.2066161187538	24.9395492444704	25.2866609507674	16.8710149692537	21.3237794222621	16.5631314307229	13.6388827715753	16.7578363276223	25.8625914156343	18.9610887175708	26.8187514192216	29.7047639777453	39.818041673414	64.1356031299891	25.5388859918103	25.5148467575942	20.5745174165002
4931406P16Rik	339.71511270579	346.4606412462	313.368663694171	338.147080767499	326.942887563722	345.433124058685	331.156384546897	323.942893690151	357.089000545826	298.021361205473	332.92136205994	343.961833289532	322.981062899097	301.419309251813	312.812944782283	341.755672278025	344.911232862478	337.916267882192	368.748794206494	363.792108016192	361.184712363623	379.43487759261	277.601532722625	373.28053027079
4931408C20Rik	0	0.730929622882278	0	0	0	0	0	0	1.13361587474865	0	0	0	0	0	0	0	0	0	0	0	0	0	0	0
4931408D14Rik	0.759989066455906	4.38557773729367	1.35657430170637	2.65213396680391	1.89532108732593	1.55600506332741	1.8762401390759	3.63980779427136	6.23488731111759	3.61238013582392	7.87314031898507	6.48984591112325	0	8.18332966294515	11.1718908850815	0.923663979129797	2.70872695965297	1.78791676128144	6.1458132367749	3.61982197031037	7.8763021387706	3.64841228454433	4.08237548121507	2.93921677378574
4931409K22Rik	0.759989066455906	0	0	0	1.89532108732593	0	0	0.727961558854272	0	0	0	0	0.920173968373495	0	0	0.923663979129797	0.902908986550989	0.893958380640719	0	1.80991098515518	1.12518601982437	0	1.02059387030377	0
4931412M21	0	0.730929622882278	0	0	0	0	0	1.45592311770854	0	0	0	0	0	0	0	0	0.902908986550989	0.893958380640719	0	0	1.12518601982437	0	0	0
4931414P19Rik	28.8795845253244	19.7350998178215	26.4531988832741	23.2061722095342	34.1157795718667	26.452086076566	33.7723225033662	26.2066161187538	23.8059333697217	42.445466595931	32.6172956072238	27.8136253333853	15.6429574623494	36.8249834832532	27.9297272127038	35.0992312069323	22.5727246637747	31.2885433224252	18.4374397103247	25.3387537921726	23.6289064163118	32.835710560899	28.5766283685055	26.4529509640717
4931419H13Rik	0	0	0	0.663033491700978	0.947660543662963	0	0	0.727961558854272	0.566807937374326	0.903095033955979	0	0	0	0	2.79297272127038	0	0.902908986550989	0	0	1.80991098515518	0	0	0	0
4931423N10Rik	9.87985786392678	5.84743698305822	4.0697229051191	5.9673014253088	4.73830271831481	6.22402025330965	3.7524802781518	1.45592311770854	2.83403968687163	9.03095033955979	5.6236716564179	1.85424168889236	6.44121777861446	2.72777655431505	11.1718908850815	5.54198387477878	7.22327189240791	5.36375028384431	3.07290661838745	9.04955492577592	10.1266741784193	8.5129619972701	2.04118774060754	4.89869462297624
4931428F04Rik	70.6789831803993	72.3620326653455	81.394458102382	68.9554831369017	67.2838986000704	60.6841974697691	99.4407273710227	86.6274255036583	80.4867271071544	98.4373587012017	82.1056061837014	78.8052717779251	87.416526995482	79.1055200751365	69.8243180317596	78.5114382260327	81.261808789589	75.0925039738204	70.6768522229113	94.1153712280695	93.3904396454228	92.4264445417896	80.6269157539977	86.2170253643818
4931429I11Rik	12.9198141297504	17.5423109491747	16.9571787713296	12.5976363423186	16.1102292422704	7.78002531663706	10.3193207649175	21.1108852067739	13.6033904969838	11.7402354414277	16.8710149692537	7.41696675556942	8.28156571536145	10.9111062172602	11.1718908850815	7.38931183303837	10.8349078386119	12.5154173289701	13.3159286796789	9.04955492577592	6.75111611894623	19.4581988509031	4.08237548121507	11.756867095143
4931429L15Rik	1.51997813291181	0.730929622882278	1.35657430170637	3.31516745850489	0	3.11201012665482	1.8762401390759	0	1.13361587474865	1.80619006791196	1.12473433128358	0.927120844446178	0	0	0	0	0	0.893958380640719	1.02430220612915	0	0	0	1.02059387030377	1.9594778491905
4931429P17Rik	0	0	0.678287150853183	0.663033491700978	0.947660543662963	0	0	0	0	0	0	0	0.920173968373495	2.72777655431505	0	0	0	0	1.02430220612915	0	1.12518601982437	0	0	0
4931430N09Rik	73.7189394462229	35.0846218983493	47.4801005597228	48.4014448941714	55.9119720761148	68.4642227864061	44.0916432682837	87.3553870625126	91.2560779172666	90.3095033955979	46.1141075826268	53.7730089778783	34.9666107981928	49.0999779776709	47.4805362615965	93.2900618921095	60.4949020989162	70.6227120706168	74.7740610474279	110.404570094466	106.892671883315	70.5359708345237	48.9885057745809	53.8856408527386
4931431C16Rik	4.55993439873544	10.2330147203519	6.78287150853183	3.31516745850489	4.73830271831481	12.4480405066193	6.56684048676565	8.00757714739699	5.10127143636894	15.3526155772516	8.99787465026865	10.198329288908	3.68069587349398	13.6388827715753	2.79297272127038	4.61831989564898	13.5436347982648	8.93958380640719	5.12151103064575	18.0991098515518	7.8763021387706	10.945236853633	11.2265325733415	2.93921677378574
4931440F15Rik	34.1995079905158	29.2371849152911	33.9143575426592	38.4559425186567	26.534495222563	57.5721873431142	33.7723225033662	26.9345776776081	43.6442111778231	30.7052311545033	33.7420299385074	46.3560422223089	27.6052190512048	36.8249834832532	39.1016180977854	27.7099193738939	44.2425403409984	42.0160438901138	43.0206926574243	34.3883087179485	40.5066967136774	30.4034357045361	30.6178161091131	31.3516455870479
4931440J10Rik	3.79994533227953	5.84743698305822	6.10458435767865	7.29336840871076	3.79064217465185	3.11201012665482	9.3812006953795	5.0957309119799	5.10127143636894	6.32166523769185	5.6236716564179	3.70848337778471	7.36139174698796	4.09166483147258	0	3.69465591651919	3.61163594620395	2.68187514192216	5.12151103064575	5.42973295546555	1.12518601982437	9.72909942545154	7.14415709212638	3.91895569838099
4931440L10Rik	0	0	0.678287150853183	0.663033491700978	0	0	0	0	0	0	0	0.927120844446178	0	0	0	0	0	0	2.0486044122583	0	0	0	0	0
4931440P22Rik	12.1598250632945	7.30929622882278	7.46115865938502	7.95640190041174	5.68596326197778	1.55600506332741	5.6287204172277	8.00757714739699	9.06892699798922	7.22476027164783	11.2473433128358	3.70848337778471	6.44121777861446	5.4555531086301	5.58594544254077	7.38931183303837	8.1261808789589	5.36375028384431	9.21871985516235	12.6693768960863	5.62593009912186	10.945236853633	7.14415709212638	12.7366060197382
4932411E22Rik	34.1995079905158	49.7032143559949	46.8018134088696	65.6403156783968	37.9064217465185	54.4601772164594	45.0297633378216	59.6928478260503	61.2152572364273	33.4145162563712	40.4904359262089	38.0119546222933	45.0885244503013	34.0972069289381	41.8945908190558	36.9465591651919	50.5629032468554	56.3193779803653	40.972088245166	57.9171515249659	45.0074407929748	53.5100468399835	43.8855364230621	47.0274683805719
4932411N23Rik	1.51997813291181	0	0.678287150853183	2.65213396680391	1.89532108732593	1.55600506332741	0	0	1.70042381212298	0	0	0	0	4.09166483147258	0	0	0	0	0	3.61982197031037	0	0	3.06178161091131	0
4932412D23Rik	0.759989066455906	2.19278886864683	0.678287150853183	0.663033491700978	3.79064217465185	0	0	0	2.26723174949731	0	0	0	3.68069587349398	2.72777655431505	0	0	1.80581797310198	1.78791676128144	0	0	1.12518601982437	0	1.02059387030377	0.979738924595248
4932413F04Rik	51.6792565190016	34.3536922754671	39.3406547494846	33.1516745850489	43.5923850084963	45.1241468364949	45.9678834073596	51.6852706786533	41.9437873657002	54.1857020373587	42.7399045887761	38.0119546222933	34.0464368298193	39.5527600375682	27.9297272127038	41.5648790608409	36.1163594620395	38.4402103675509	56.3366213371032	77.8261723616729	60.760045070516	48.6454971272577	31.6384099794168	38.2098180592147
4932414J04Rik	0	0.730929622882278	0	0.663033491700978	0	0	0	0	0	0	0	0.927120844446178	0	0	0	0	0	0.893958380640719	0	0	0	0	0	0
4932414N04Rik	0	0	0.678287150853183	0	1.89532108732593	0	0	0	0	0	0	0	0	0	0	0	0	0	0	0	0	0	0	0.979738924595248
4932415M13Rik	0.759989066455906	0	0	0	0.947660543662963	0	0	0	1.13361587474865	0	0	0	0.920173968373495	0	0	0.923663979129797	0	0	0	0	0	0	1.02059387030377	0
4932416H05Rik	25.0796391930449	29.2371849152911	24.4183374307146	29.173473634843	37.9064217465185	21.7840708865838	26.2673619470626	18.1990389713568	20.9718936828501	32.5114212224152	33.7420299385074	22.2509002667083	40.4876546084338	17.7305476030478	27.9297272127038	14.7786236660767	23.4756336503257	27.7127097998623	22.5346485348413	25.3387537921726	16.8777902973656	19.4581988509031	21.4324712763791	30.3719066624527
4932416K20Rik	0	0	0	0	0	0	0	0.727961558854272	0	0	0	0	0	0	0	0	0	0	0	0	1.12518601982437	0	0	0
4932418E24Rik	22.0396829272213	13.156733211881	15.6006044696232	21.8801052261323	25.5868346789	24.8960810132386	34.7104425729042	44.4056550901106	27.2067809939677	37.0268963921951	16.8710149692537	28.7407461778315	29.4455669879518	19.0944358802054	11.1718908850815	32.3282392695429	38.8250864216925	43.8039606513952	29.7047639777453	59.7270625101211	82.1385794471791	46.2132222708948	33.6795977200244	33.3111234362384
4932435O22Rik	1.51997813291181	2.19278886864683	2.03486145255955	1.98910047510293	2.84298163098889	1.55600506332741	0.93812006953795	0.727961558854272	1.70042381212298	1.80619006791196	0	1.85424168889236	1.84034793674699	4.09166483147258	0	3.69465591651919	0	0.893958380640719	3.07290661838745	5.42973295546555	0	0	0	0.979738924595248
4932438A13Rik	4339.53756946322	4259.12691253503	4278.63534758188	4312.36983002316	4452.1092341286	3427.87915451029	3495.4353790984	4278.95804294541	3417.85186236719	3494.07468637568	3346.08463556865	3412.73182840638	3331.94993948043	3573.38728615272	3932.5055915487	3532.09105619234	3566.4904968764	3401.51163833793	3350.49251624845	3742.89591730092	3574.71598498203	3396.67183691077	3636.37595989233	3666.18305583542
4932438H23Rik	21.2796938607654	20.4660294407038	16.9571787713296	18.5649377676274	28.4298163098889	9.33603037996447	15.0099211126072	18.1990389713568	21.5387016202244	11.7402354414277	22.4946866256716	16.6881752000312	20.2438273042169	16.3666593258903	22.3437817701631	8.31297581216817	15.3494527713668	22.348959516018	15.3645330919372	16.2891988663966	15.7526042775412	18.2420614227216	15.3089080545565	10.7771281705477
4932441J04Rik	10.6398469303827	11.6948739661164	14.92231731877	13.9237033257205	12.3195870676185	6.22402025330965	4.69060034768975	5.82369247083417	2.83403968687163	9.93404537351577	6.74840598770149	2.78136253333853	5.52104381024097	4.09166483147258	16.7578363276223	1.84732795825959	8.1261808789589	7.15166704512575	16.3888352980664	5.42973295546555	2.25037203964874	4.86454971272577	8.16475096243015	7.83791139676198
4932443I19Rik	5.31992346519134	4.38557773729367	4.74801005597228	4.64123444190685	5.68596326197778	1.55600506332741	2.81436020861385	10.9194233828141	6.80169524849192	7.22476027164783	4.49893732513432	3.70848337778471	4.60086984186747	0	27.9297272127038	2.77099193738939	2.70872695965297	4.46979190320359	3.07290661838745	5.42973295546555	5.62593009912186	7.29682456908866	7.14415709212638	2.93921677378574
4932702P03Rik	2.27996719936772	2.92371849152911	2.71314860341273	3.31516745850489	1.89532108732593	0	2.81436020861385	1.45592311770854	1.13361587474865	0	1.12473433128358	0.927120844446178	0	5.4555531086301	0	0	0	0.893958380640719	1.02430220612915	1.80991098515518	1.12518601982437	2.43227485636289	0	2.93921677378574
4933400A11Rik	0.759989066455906	1.46185924576456	1.35657430170637	0	0	0	0	3.63980779427136	1.13361587474865	0.903095033955979	0	0	0	0	0	0	0	0.893958380640719	0	0	1.12518601982437	0	1.02059387030377	0.979738924595248
4933400B14Rik	0	0	0	0	0	1.55600506332741	0	0	0	0	0	0	0	0	0	0	0	0	1.02430220612915	0	0	0	0	0
4933400C23Rik	0.759989066455906	0	0.678287150853183	0.663033491700978	0	1.55600506332741	0	0.727961558854272	0	0	0	0.927120844446178	0	0	0	1.84732795825959	0.902908986550989	0	0	1.80991098515518	0	0	0	0
4933400F21Rik	40.279420522163	46.7794958644658	44.0886648054569	41.1080764854606	50.226008814137	63.7962075964239	45.9678834073596	61.8767325026131	52.146330238438	31.6083261884593	47.2388419139104	44.5018005334165	62.5718298493977	34.0972069289381	58.6524271466781	35.0992312069323	54.1745391930593	60.7891698835689	58.3852257493615	72.3964394062073	95.6408116850715	40.1325351299876	25.5148467575942	42.1287737575957
4933400L20Rik	0.759989066455906	0.730929622882278	0	0.663033491700978	0	0	0	0	0.566807937374326	0	0	0	0	2.72777655431505	0	0	0	0	0	0	0	0	0	0
4933401D09Rik	0	0.730929622882278	0.678287150853183	0	0.947660543662963	0	0	0	0	0	0	0	0	0	0	0	0.902908986550989	0	0	0	1.12518601982437	1.21613742818144	0	0
4933401H06Rik	1.51997813291181	0.730929622882278	0.678287150853183	0.663033491700978	0	0	3.7524802781518	0	0	0.903095033955979	0	0	1.84034793674699	0	0	0	0	0.893958380640719	0	0	0	0	0	0
4933402D24Rik	15.959770395574	12.4258035889987	11.5308815645041	10.6085358672156	17.0578897859333	15.5600506332741	17.8242813212211	18.9270005302111	9.06892699798922	14.4495205432957	15.7462806379701	10.198329288908	12.8824355572289	8.18332966294515	8.37891816381115	9.23663979129797	6.32036290585692	9.83354218704791	22.5346485348413	14.4792878812415	7.8763021387706	9.72909942545154	5.10296935151884	16.6555617181192
4933402J15Rik	1.51997813291181	0	0.678287150853183	1.32606698340196	3.79064217465185	0	1.8762401390759	0	1.70042381212298	0.903095033955979	0	0	0	0	0	0	0.902908986550989	0.893958380640719	0	0	1.12518601982437	0	1.02059387030377	0
4933402N03Rik	0	0	0	0	0	0	0	0	0	0.903095033955979	0	0	0	0	0	0	0.902908986550989	0	0	0	0	0	0	0
4933402P03Rik	0	0	0	0	0	0	0	0.727961558854272	0	0	0	0	0	0	0	0	0	0.893958380640719	0	0	0	0	0	0
4933403O08Rik	17.4797485284858	10.2330147203519	3.39143575426592	11.2715693589166	7.5812843493037	9.33603037996447	8.44308062584155	9.46350026510553	8.5021190606149	5.41857020373587	5.6236716564179	3.70848337778471	5.52104381024097	5.4555531086301	11.1718908850815	5.54198387477878	5.41745391930593	2.68187514192216	9.21871985516235	0	2.25037203964874	8.5129619972701	7.14415709212638	4.89869462297624
4933404G15Rik	0	0	0	0	0	0	0	0	0	1.80619006791196	0	0	0	0	0	0	0	0	0	0	0	0	0	0
4933404K08Rik	0	0.730929622882278	0	0	0	0	0	0	0	0	0	0	0	0	0	0	0	0	0	1.80991098515518	0	0	0	0
4933404O12Rik	58.5191581171048	63.5908771907582	67.1504279344651	74.9227845622105	72.0222013183852	74.6882430397158	76.9258457021119	87.3553870625126	74.2518397960368	57.7980821731827	75.3572001959999	76.0239092445866	69.9332215963856	73.6499669665064	78.2032361955708	85.9007500590711	73.1356279106301	75.9864623544611	90.1385941393652	81.4459943319833	84.3889514868278	96.074856826334	73.4827586618714	73.4804193446436
4933405D12Rik	0	1.46185924576456	0.678287150853183	1.98910047510293	0.947660543662963	4.66801518998223	3.7524802781518	0.727961558854272	1.70042381212298	0	2.24946866256716	2.78136253333853	0.920173968373495	5.4555531086301	0	0.923663979129797	0.902908986550989	0.893958380640719	1.02430220612915	3.61982197031037	0	1.21613742818144	3.06178161091131	3.91895569838099
4933405E24Rik	0	0	0	0.663033491700978	0.947660543662963	3.11201012665482	0	0	0	0	0	0	0	0	0	0	0	0	0	0	0	0	0	0
4933405L10Rik	1.51997813291181	0.730929622882278	2.03486145255955	0	1.89532108732593	0	0.93812006953795	0	1.70042381212298	0	0	0	0.920173968373495	0	2.79297272127038	0.923663979129797	0	0	0	1.80991098515518	0	0	0	0
4933405O20Rik	7.59989066455906	10.2330147203519	15.6006044696232	9.94550237551467	14.2149081549444	18.6720607599289	18.762401390759	14.5592311770854	5.66807937374326	11.7402354414277	6.74840598770149	12.9796918222465	28.5253930195783	9.54721794010268	13.9648636063519	8.31297581216817	7.22327189240791	10.7275005676886	9.21871985516235	28.9585757624829	16.8777902973656	12.1613742818144	8.16475096243015	5.87843354757149
4933406C10Rik	13.6798031962063	8.77115547458734	11.5308815645041	10.6085358672156	18.0055503295963	4.66801518998223	15.9480411821452	16.7431158536482	13.6033904969838	11.7402354414277	19.1204836318209	17.6152960444774	17.4833053990964	15.0027710487328	16.7578363276223	3.69465591651919	8.1261808789589	22.348959516018	10.2430220612915	12.6693768960863	11.2518601982437	23.1066111354474	16.3295019248603	10.7771281705477
4933406F09Rik	0.759989066455906	1.46185924576456	1.35657430170637	0.663033491700978	0	0	3.7524802781518	0.727961558854272	1.70042381212298	1.80619006791196	0	0	2.76052190512048	0	0	2.77099193738939	2.70872695965297	1.78791676128144	3.07290661838745	1.80991098515518	1.12518601982437	0	0	0.979738924595248
4933406G16Rik	2.27996719936772	0	0.678287150853183	0	0.947660543662963	0	0	0	0	0	0	0	0	0	0	0	0	0	0	0	0	0	0	0
4933406I18Rik	83.5987973101497	68.7073845509341	86.1424681583543	78.9009855124164	74.8651829493741	56.0161822797868	72.2352453544222	128.121234358352	73.1182239212881	83.0847431239501	80.9808718524178	88.0764802223869	74.5340914382531	77.741631797979	117.304854293356	104.374029641667	77.650172843385	75.9864623544611	87.0656875209777	76.0162613765177	57.3844870110429	97.2909942545154	74.5033525321751	73.4804193446436
4933406J10Rik	4.55993439873544	5.84743698305822	2.71314860341273	6.63033491700978	6.63362380564074	6.22402025330965	4.69060034768975	12.3753465005226	6.80169524849192	9.03095033955979	6.74840598770149	9.27120844446178	6.44121777861446	6.81944138578763	5.58594544254077	11.0839677495576	8.1261808789589	7.15166704512575	7.17011544290405	18.0991098515518	13.5022322378925	3.64841228454433	8.16475096243015	2.93921677378574
4933406M09Rik	0	0	0	0	1.89532108732593	1.55600506332741	0	1.45592311770854	0	1.80619006791196	0	0	0	0	0	0.923663979129797	0	0	0	0	1.12518601982437	0	0	0
4933407E24Rik	3.03995626582362	4.38557773729367	0	2.65213396680391	0.947660543662963	6.22402025330965	4.69060034768975	2.91184623541709	3.96765556162029	3.61238013582392	2.24946866256716	0.927120844446178	2.76052190512048	4.09166483147258	0	1.84732795825959	2.70872695965297	8.93958380640719	5.12151103064575	14.4792878812415	4.50074407929748	2.43227485636289	1.02059387030377	3.91895569838099
4933407G14Rik	0	0.730929622882278	0	0	0.947660543662963	0	0	2.18388467656282	0.566807937374326	0.903095033955979	0	0	0	0	0	0	0	0	0	0	0	0	1.02059387030377	0
4933407I05Rik	0.759989066455906	1.46185924576456	2.03486145255955	1.98910047510293	1.89532108732593	7.78002531663706	7.5049605563036	3.63980779427136	2.26723174949731	0	2.24946866256716	2.78136253333853	2.76052190512048	1.36388827715753	2.79297272127038	1.84732795825959	6.32036290585692	1.78791676128144	3.07290661838745	7.23964394062073	3.37555805947311	2.43227485636289	2.04118774060754	3.91895569838099
4933407K13Rik	118.558294367121	70.1692437966987	115.308815645041	102.107157721951	124.143531219848	122.924400002866	79.7402059107258	104.826464475015	99.1913890405071	105.66211897285	88.8540121714029	76.9510300890328	98.458614615964	42.2805365918833	69.8243180317596	80.3587661842923	86.6792627088949	105.487088915605	100.381616200657	186.420831470984	211.534971726982	131.342842243596	68.3797893103525	88.1765032135723
4933407L21Rik	11.3998359968386	11.6948739661164	8.81773296109138	6.63033491700978	10.4242659802926	20.2280658232564	22.5148816689108	14.5592311770854	28.9072048060906	23.4804708828555	19.1204836318209	14.8339335111388	19.3236533358434	19.0944358802054	5.58594544254077	19.3969435617257	12.6407258117138	12.5154173289701	12.2916264735498	9.04955492577592	12.3770462180681	10.945236853633	15.3089080545565	23.513734190286
4933408B17Rik	18.9997266613977	10.2330147203519	10.1743072627977	15.2497703091225	7.5812843493037	9.33603037996447	5.6287204172277	8.73553870625126	7.36850318586624	8.12785530560381	7.87314031898507	11.1254501333541	8.28156571536145	5.4555531086301	8.37891816381115	10.1603037704278	13.5436347982648	8.93958380640719	8.1944176490332	16.2891988663966	19.1281623370143	12.1613742818144	4.08237548121507	7.83791139676198
4933408J17Rik	1.51997813291181	1.46185924576456	1.35657430170637	3.31516745850489	1.89532108732593	9.33603037996447	9.3812006953795	2.91184623541709	3.96765556162029	2.70928510186794	5.6236716564179	2.78136253333853	1.84034793674699	5.4555531086301	0	2.77099193738939	2.70872695965297	4.46979190320359	3.07290661838745	0	3.37555805947311	3.64841228454433	0	3.91895569838099
4933408N05Rik	7.59989066455906	6.5783666059405	11.5308815645041	8.61943539211271	6.63362380564074	10.8920354432919	8.44308062584155	11.6473849416683	5.66807937374326	3.61238013582392	2.24946866256716	6.48984591112325	7.36139174698796	27.2777655431505	8.37891816381115	3.69465591651919	2.70872695965297	12.5154173289701	8.1944176490332	16.2891988663966	18.0029763171899	12.1613742818144	5.10296935151884	13.7163449443335
4933409K07Rik	126.918174098136	122.06524702134	106.49108268395	126.639396914887	151.625686986074	157.156511396069	156.666051612838	192.909813096382	151.337719278945	213.130428013611	131.593916760179	143.703730889158	158.269922560241	122.749944944177	187.129172325116	147.786236660767	140.853801901954	151.078966328281	218.176369905509	367.411929986502	300.424667293107	181.204476799035	141.862547972224	175.373267502549
4933411E08Rik	0	0	0	0	0	0	0	2.18388467656282	0	0	0	0	0	0	0	0	0	0.893958380640719	1.02430220612915	0	0	1.21613742818144	0	0
4933411G11Rik	0	0	0	0	0	0	0	0.727961558854272	0	0	0	0	0	2.72777655431505	0	0	0	0	0	0	1.12518601982437	1.21613742818144	0	0
4933411K16Rik	0.759989066455906	1.46185924576456	0	0.663033491700978	0.947660543662963	1.55600506332741	0	0	1.70042381212298	3.61238013582392	1.12473433128358	0	0	1.36388827715753	2.79297272127038	0	0.902908986550989	3.57583352256288	3.07290661838745	1.80991098515518	1.12518601982437	1.21613742818144	1.02059387030377	0
4933411K20Rik	481.073079066589	486.799128839597	503.967353083915	452.188841340067	516.474996296315	362.549179755287	284.250381069999	401.106818928704	347.453265610462	307.955406578989	341.919236710209	355.087283422886	299.976713689759	373.705387941162	377.051317371502	374.083911547568	300.668692521479	310.203558082329	281.683106685516	358.362375060726	351.058038185204	375.786465308066	285.766283685055	340.949145759146
4933412E12Rik	12.1598250632945	8.04022585170506	8.1394458102382	9.94550237551467	10.4242659802926	10.8920354432919	12.1955609039934	15.2871927359397	8.5021190606149	10.8371404074717	8.99787465026865	8.3440876000156	11.9622615888554	16.3666593258903	16.7578363276223	7.38931183303837	9.02908986550989	9.83354218704791	12.2916264735498	7.23964394062073	12.3770462180681	12.1613742818144	10.2059387030377	6.85817247216674
4933412O06Rik	31.1595517246922	48.2413551102304	39.3406547494846	41.7711099771616	44.5400455521592	26.452086076566	49.7203636855114	45.1336166489648	44.2110191151975	31.6083261884593	47.2388419139104	36.1577129334009	44.1683504819278	58.6471959177736	27.9297272127038	15.7022876452065	30.6989055427336	40.2281271288323	24.5832529470996	54.2973295546555	54.0089289515698	36.4841228454433	33.6795977200244	33.3111234362384
4933413G19Rik	13.6798031962063	18.273240572057	9.49602011194456	11.9346028506176	10.4242659802926	20.2280658232564	7.5049605563036	9.46350026510553	13.6033904969838	18.0619006791196	13.496811975403	10.198329288908	16.5631314307229	5.4555531086301	11.1718908850815	11.0839677495576	7.22327189240791	14.3033340902515	26.6318573593579	10.8594659109311	23.6289064163118	19.4581988509031	9.18534483273392	20.5745174165002
4933413J09Rik	3.03995626582362	6.5783666059405	6.78287150853183	3.31516745850489	16.1102292422704	9.33603037996447	4.69060034768975	7.27961558854272	5.10127143636894	7.22476027164783	2.24946866256716	8.3440876000156	6.44121777861446	0	5.58594544254077	7.38931183303837	12.6407258117138	9.83354218704791	2.0486044122583	5.42973295546555	5.62593009912186	4.86454971272577	0	3.91895569838099
4933413L06Rik	20.5197047943095	24.1206775551152	14.92231731877	21.8801052261323	33.1681190282037	24.8960810132386	27.2054820166006	20.3829236479196	18.7046619333528	19.8680907470315	15.7462806379701	22.2509002667083	11.9622615888554	23.1861007116779	25.1367544914335	27.7099193738939	18.9610887175708	21.4550011353772	18.4374397103247	48.86759659919	24.7540924361362	20.6743362790845	17.3500957951641	16.6555617181192
4933415F23Rik	0	0.730929622882278	0	0	0	0	0	0	0	0	0	0	0.920173968373495	0	0	0	0	0	0	0	0	0	0	0
4933416C03Rik	15.959770395574	15.3495220805278	16.9571787713296	15.2497703091225	12.3195870676185	7.78002531663706	13.1336809735313	15.2871927359397	12.4697746222352	13.5464255093397	12.3720776441194	8.3440876000156	10.1219136521084	6.81944138578763	5.58594544254077	17.5496156034661	9.93199885206087	6.25770866448503	20.486044122583	32.5783977327933	16.8777902973656	14.5936491381773	7.14415709212638	2.93921677378574
4933416I08Rik	0.759989066455906	0	0	0	0	0	0	0.727961558854272	0	0	0	0	0	0	2.79297272127038	0	0	0.893958380640719	0	1.80991098515518	0	0	0	0
4933416M06Rik	0	0	0	0	0	0	0	0	0	3.61238013582392	0	0	0	0	0	0	0	0	0	0	0	1.21613742818144	0	0
4933416M07Rik	0.759989066455906	0	1.35657430170637	0	0.947660543662963	1.55600506332741	0	0	0	0	0	0	2.76052190512048	0	0	0	0.902908986550989	1.78791676128144	0	0	0	0	0	0
4933417D19Rik	3.03995626582362	2.92371849152911	2.71314860341273	1.32606698340196	2.84298163098889	9.33603037996447	0.93812006953795	2.91184623541709	0	1.80619006791196	10.1226089815522	3.70848337778471	2.76052190512048	2.72777655431505	2.79297272127038	10.1603037704278	4.51454493275494	2.68187514192216	8.1944176490332	9.04955492577592	3.37555805947311	1.21613742818144	4.08237548121507	2.93921677378574
4933417E11Rik	0	0	0.678287150853183	0	0	0	0	0	0	0	0	0	0	0	0	0	0.902908986550989	0	2.0486044122583	0	1.12518601982437	0	0	0
4933417G07Rik	15.959770395574	13.156733211881	14.2440301679168	12.5976363423186	7.5812843493037	7.78002531663706	10.3193207649175	17.4710774125025	11.3361587474865	18.0619006791196	14.6215463066866	9.27120844446178	9.20173968373495	10.9111062172602	2.79297272127038	20.3206075408555	11.7378168251629	12.5154173289701	17.4131375041955	28.9585757624829	10.1266741784193	8.5129619972701	8.16475096243015	13.7163449443335
4933417O13Rik	1.51997813291181	0.730929622882278	0	0.663033491700978	1.89532108732593	0	4.69060034768975	0.727961558854272	0.566807937374326	0	0	0	0	5.4555531086301	0	0.923663979129797	0	0	0	1.80991098515518	0	0	0	0
4933421I07Rik	0	0	0.678287150853183	0.663033491700978	0.947660543662963	1.55600506332741	0	0	0	0	0	0	1.84034793674699	0	0	0.923663979129797	0	1.78791676128144	0	0	0	0	0	0
4933421O10Rik	75.9989066455906	71.6311030424633	85.4641810075011	80.8900859875193	83.3941278423407	84.0242734196802	71.2971252848842	62.6046940614674	48.7454826141921	74.9568878183463	70.8582628708656	41.720438000078	68.0928736596386	47.7360897005134	58.6524271466781	52.6488468103984	66.8152650047732	66.1529201674132	61.458132367749	72.3964394062073	84.3889514868278	69.3198334063422	63.2768199588337	52.9059019281434
4933422A05Rik	0	0	0	0.663033491700978	0.947660543662963	0	0.93812006953795	0.727961558854272	0	1.80619006791196	2.24946866256716	0	0	0	0	0.923663979129797	0.902908986550989	0.893958380640719	0	0	1.12518601982437	1.21613742818144	0	1.9594778491905
4933422H20Rik	0	0	0	0	0	0	0	0	0	0.903095033955979	0	0	0	0	0	0	0	0	0	1.80991098515518	0	0	0	0
4933424G05Rik	32.679529857604	27.0443960466443	21.7051888273019	22.5431387178333	29.3774768535518	38.9001265831853	27.2054820166006	37.8540010604221	22.6723174949731	24.3835659168114	24.7441552882388	25.959383644493	25.7648711144579	10.9111062172602	19.5508090488927	34.1755672278025	43.3396313544474	29.5006265611437	27.656159565487	61.5369734952762	40.5066967136774	25.5388859918103	25.5148467575942	25.4732120394765
4933424G06Rik	12.9198141297504	18.273240572057	12.2091687153573	16.5758372925244	14.2149081549444	12.4480405066193	15.0099211126072	10.1914618239598	14.7370063717325	15.3526155772516	13.496811975403	10.198329288908	11.0420876204819	12.2749944944177	16.7578363276223	13.854959686947	18.0581797310198	16.0912508515329	10.2430220612915	12.6693768960863	22.5037203964874	18.2420614227216	15.3089080545565	6.85817247216674
4933425L06Rik	0.759989066455906	2.92371849152911	0.678287150853183	3.31516745850489	0.947660543662963	3.11201012665482	0	1.45592311770854	1.70042381212298	2.70928510186794	2.24946866256716	1.85424168889236	0	1.36388827715753	0	0.923663979129797	4.51454493275494	0.893958380640719	0	0	2.25037203964874	1.21613742818144	2.04118774060754	0.979738924595248
4933426M11Rik	244.716479398802	256.55629763168	252.322820117384	243.333291454259	262.501970594641	297.196967095536	261.735499401088	210.380890508885	259.031227380067	246.544944269982	214.824257275164	221.581881822637	219.001404472892	279.597096817293	220.64484498036	250.312938344175	213.989429812584	245.838554676198	215.103463287121	204.519941322536	207.034227647684	227.41769906993	234.736590169867	240.036036525836
4933427D06Rik	0	1.46185924576456	0	1.32606698340196	0	0	0	0	0	1.80619006791196	0	0.927120844446178	0	0	0	0	0.902908986550989	0	0	0	0	0	0	0
4933427D14Rik	318.435418845025	263.13466423762	302.51606928052	297.039004282038	305.146695059474	259.852845575678	290.817221556765	353.789317603176	324.214140178115	298.021361205473	371.162329323582	311.512603733916	241.085579713856	360.066505169587	290.46916301212	368.541927672789	301.57160150803	301.263974275922	301.14484860197	437.998458407554	429.82105957291	304.034357045361	287.807471425663	304.698805549122
4933427E11Rik	2.27996719936772	2.92371849152911	2.03486145255955	2.65213396680391	5.68596326197778	0	0.93812006953795	0.727961558854272	1.13361587474865	0	5.6236716564179	6.48984591112325	3.68069587349398	1.36388827715753	5.58594544254077	0.923663979129797	1.80581797310198	2.68187514192216	0	5.42973295546555	1.12518601982437	3.64841228454433	2.04118774060754	4.89869462297624
4933427E13Rik	0	0.730929622882278	0	0	0	0	0.93812006953795	0	0	0	0	0	0	0	0	0	0	0.893958380640719	1.02430220612915	0	0	0	0	0
4933427G17Rik	0.759989066455906	3.65464811441139	3.39143575426592	5.30426793360782	5.68596326197778	3.11201012665482	5.6287204172277	5.0957309119799	7.36850318586624	9.03095033955979	4.49893732513432	4.63560422223089	9.20173968373495	2.72777655431505	8.37891816381115	6.46564785390858	5.41745391930593	2.68187514192216	8.1944176490332	10.8594659109311	7.8763021387706	7.29682456908866	2.04118774060754	3.91895569838099
4933427I22Rik	0.759989066455906	1.46185924576456	0.678287150853183	0.663033491700978	0	0	1.8762401390759	0	0	0	1.12473433128358	0.927120844446178	0	6.81944138578763	0	0.923663979129797	2.70872695965297	3.57583352256288	0	0	3.37555805947311	0	0	0
4933428C19Rik	0	0	0.678287150853183	1.98910047510293	1.89532108732593	0	0.93812006953795	1.45592311770854	1.70042381212298	0	1.12473433128358	4.63560422223089	0.920173968373495	0	2.79297272127038	1.84732795825959	0	0	1.02430220612915	1.80991098515518	1.12518601982437	0	1.02059387030377	0
4933428G20Rik	13.6798031962063	19.0041701949392	20.3486145255955	13.9237033257205	14.2149081549444	17.1160556966015	15.9480411821452	19.6549620890653	13.0365825596095	14.4495205432957	11.2473433128358	12.0525709778003	17.4833053990964	12.2749944944177	8.37891816381115	12.0076317286874	13.5436347982648	22.348959516018	10.2430220612915	28.9585757624829	42.7570687533261	23.1066111354474	19.3912835357716	6.85817247216674
4933429O19Rik	0.759989066455906	2.92371849152911	0.678287150853183	1.32606698340196	0	0	0	0.727961558854272	0	2.70928510186794	1.12473433128358	0.927120844446178	1.84034793674699	5.4555531086301	0	0	1.80581797310198	0	2.0486044122583	0	3.37555805947311	0	0	0
4933430H16Rik	0	0	0	0	0	0	0	0	0.566807937374326	0.903095033955979	0	0.927120844446178	0	0	0	0	0.902908986550989	0	0	0	1.12518601982437	0	0	0
4933430I17Rik	2.27996719936772	3.65464811441139	3.39143575426592	3.31516745850489	4.73830271831481	3.11201012665482	4.69060034768975	2.18388467656282	0.566807937374326	0.903095033955979	2.24946866256716	4.63560422223089	6.44121777861446	2.72777655431505	2.79297272127038	4.61831989564898	2.70872695965297	6.25770866448503	3.07290661838745	10.8594659109311	9.00148815859497	4.86454971272577	5.10296935151884	4.89869462297624
4933431E20Rik	592.031482769151	583.281839060058	541.27314638084	602.697443956189	601.764445225981	459.021493681586	464.369434421285	489.190167550071	488.021634079295	487.671318336229	422.900108562626	496.936772623151	469.288723870482	516.913657042702	505.52806254994	503.396868625739	534.522120038185	502.404609920084	513.175405270704	452.477746288796	447.8240358901	400.109213871695	529.688218687656	525.140063583053
4933431G14Rik	28.1195954588685	23.3897479322329	31.2012089392464	25.1952726846372	18.0055503295963	35.7881164565305	19.700521460297	34.2141932661508	29.474012743465	24.3835659168114	23.6194209569552	31.5221087111701	15.6429574623494	23.1861007116779	33.5156726552446	30.4809113112833	31.6018145292846	28.606668180503	36.8748794206494	41.6279526585692	29.2548365154336	18.2420614227216	14.2883141842528	12.7366060197382
4933432I03Rik	2.27996719936772	5.11650736017595	9.49602011194456	1.98910047510293	2.84298163098889	1.55600506332741	2.81436020861385	3.63980779427136	0	0.903095033955979	2.24946866256716	3.70848337778471	2.76052190512048	4.09166483147258	8.37891816381115	3.69465591651919	2.70872695965297	2.68187514192216	2.0486044122583	5.42973295546555	3.37555805947311	1.21613742818144	3.06178161091131	1.9594778491905
4933432I09Rik	9.11986879747087	3.65464811441139	4.74801005597228	4.64123444190685	2.84298163098889	12.4480405066193	7.5049605563036	7.27961558854272	9.63573493536355	2.70928510186794	10.1226089815522	7.41696675556942	5.52104381024097	9.54721794010268	8.37891816381115	16.6259516243363	1.80581797310198	3.57583352256288	4.0972088245166	10.8594659109311	11.2518601982437	4.86454971272577	3.06178161091131	1.9594778491905
4933432K03Rik	0.759989066455906	0	0	0	0	0	0.93812006953795	0	0.566807937374326	0	0	0.927120844446178	0.920173968373495	0	0	0	0	0	0	0	1.12518601982437	1.21613742818144	0	0
4933433C11Rik	0.759989066455906	0.730929622882278	0.678287150853183	0.663033491700978	0	1.55600506332741	0	0	0	0	0	0	0	0	0	0	0	0.893958380640719	2.0486044122583	0	1.12518601982437	1.21613742818144	0	0
4933433F19Rik	0	0	0.678287150853183	0	0	0	0	0	0	0	0	0	0	2.72777655431505	2.79297272127038	0	0	2.68187514192216	0	0	1.12518601982437	0	0	0
4933433G08Rik	0	0	0	0	0	0	0	1.45592311770854	0	0	0	0	0	0	0	0	0.902908986550989	0	0	0	0	0	0	0
4933433G15Rik	2.27996719936772	2.19278886864683	3.39143575426592	4.64123444190685	4.73830271831481	3.11201012665482	0.93812006953795	2.91184623541709	3.40084762424596	0.903095033955979	5.6236716564179	2.78136253333853	4.60086984186747	0	0	0.923663979129797	0	4.46979190320359	2.0486044122583	7.23964394062073	7.8763021387706	3.64841228454433	7.14415709212638	3.91895569838099
4933433G19Rik	14.4397922626622	10.9639443432342	10.8525944136509	7.95640190041174	5.68596326197778	7.78002531663706	13.1336809735313	6.55165402968844	7.36850318586624	13.5464255093397	12.3720776441194	12.0525709778003	8.28156571536145	9.54721794010268	5.58594544254077	8.31297581216817	13.5436347982648	17.8791676128144	14.3402308858081	9.04955492577592	6.75111611894623	10.945236853633	7.14415709212638	8.81765032135723
4933433H22Rik	0.759989066455906	0.730929622882278	0	0	0	0	0	0	0	0	0	0	0	0	0	1.84732795825959	0	0	0	0	0	0	0	0
4933434E20Rik	240.156545000066	277.022327072383	244.183374307146	241.344190979156	289.984126360867	292.528951905553	324.589544060131	345.053778896925	292.472895685152	376.590629159643	300.304066452716	306.876999511685	311.018801310241	323.241521686334	287.67619029085	337.137352382376	332.270507050764	316.461266746814	335.971123610361	322.164155357623	285.79724903539	314.979593898994	277.601532722625	310.577239096694
4933436E23Rik	0	0	0	0.663033491700978	0	0	0	0	0	0	0	0	0	0	0	0	0.902908986550989	0	0	3.61982197031037	0	1.21613742818144	2.04118774060754	0
4933438K21Rik	0.759989066455906	0	0	0	0	1.55600506332741	0	1.45592311770854	2.26723174949731	1.80619006791196	0	0	0	0	0	0	0	0	0	0	2.25037203964874	0	0	0
4933439C10Rik	39.5194314557071	50.4341439788772	46.8018134088696	52.3796458443773	38.8540822901815	62.2402025330965	56.287204172277	50.2293475609447	64.0492969232989	57.7980821731827	67.4840598770149	40.7933171556318	54.2902641340362	55.9194193634586	53.0664817041373	45.25953497736	48.7570852737534	61.6831282642096	62.4824345738781	66.9667064507418	84.3889514868278	55.9423216963464	48.9885057745809	52.9059019281434
4933439K11Rik	0.759989066455906	1.46185924576456	2.71314860341273	3.31516745850489	3.79064217465185	1.55600506332741	2.81436020861385	5.82369247083417	3.40084762424596	1.80619006791196	3.37420299385074	5.56272506667707	1.84034793674699	4.09166483147258	0	0	1.80581797310198	8.04562542576647	2.0486044122583	9.04955492577592	3.37555805947311	4.86454971272577	1.02059387030377	2.93921677378574
4933440M02Rik	0	0	0	0	0	0	0.93812006953795	0	0	0	2.24946866256716	0	0	1.36388827715753	0	0	0.902908986550989	0	0	0	0	0	0	0
5031410I06Rik	507.672696392545	393.240137110666	364.918487159013	347.429549651312	529.742243907596	420.121367098401	271.116700096468	412.754203870372	388.263437101414	374.784439091731	285.68252014603	248.468386311576	285.253930195783	357.338728615272	265.332408520686	275.251865780679	392.76540914968	387.977937198072	349.28705229004	392.750683778675	466.952198227114	437.809474145319	245.963122743208	281.185071358836
5031414D18Rik	8.35987973101497	11.6948739661164	8.1394458102382	7.29336840871076	5.68596326197778	10.8920354432919	5.6287204172277	11.6473849416683	15.8706222464811	22.5773758488995	14.6215463066866	13.9068126666927	9.20173968373495	9.54721794010268	11.1718908850815	18.4732795825959	9.02908986550989	14.3033340902515	8.1944176490332	7.23964394062073	7.8763021387706	8.5129619972701	10.2059387030377	4.89869462297624
5031425E22Rik	123.878217832313	97.9445694662253	114.630528494188	116.030861047671	130.777155025489	108.920354432919	119.14124883132	117.929772534392	116.195627161737	102.952833870982	127.094979435045	132.578280755803	82.8156571536145	91.3805145695542	111.718908850815	127.465629119912	98.4170795340577	109.956880818808	105.503127231302	173.751454574898	135.022322378925	121.613742818144	102.059387030377	107.771281705477
5031425F14Rik	0	1.46185924576456	0	0	0	1.55600506332741	0	0	0.566807937374326	0.903095033955979	0	0.927120844446178	0.920173968373495	0	2.79297272127038	0.923663979129797	0.902908986550989	0.893958380640719	0	1.80991098515518	0	0	0	0
5031426D15Rik	607.991253164725	468.52588826754	527.707403363777	569.54576937114	646.304490778141	494.809610138117	516.904158315411	661.717056998533	482.920362642926	422.648475891398	425.149577225194	374.556821156256	348.745934013555	518.27754531986	477.598335337236	380.549559401476	475.833035912371	410.32689671409	468.106108201022	843.418519082315	555.841893793239	412.270588153509	285.766283685055	411.490348330004
5031434C07Rik	6.07991253164725	2.19278886864683	4.74801005597228	3.31516745850489	1.89532108732593	1.55600506332741	3.7524802781518	5.0957309119799	3.40084762424596	0.903095033955979	2.24946866256716	3.70848337778471	1.84034793674699	2.72777655431505	0	2.77099193738939	0.902908986550989	0.893958380640719	4.0972088245166	1.80991098515518	2.25037203964874	0	1.02059387030377	7.83791139676198
5031434O11Rik	8.35987973101497	9.50208509746962	6.10458435767865	3.97820095020587	1.89532108732593	10.8920354432919	16.8861612516831	16.7431158536482	8.5021190606149	12.6433304753837	20.2452179631045	6.48984591112325	11.0420876204819	16.3666593258903	0	5.54198387477878	9.93199885206087	11.6214589483293	8.1944176490332	19.909020836707	14.6274182577168	14.5936491381773	12.2471264436452	8.81765032135723
5031439G07Rik	520.592510522296	503.61051016589	440.208360903716	456.167042290273	487.097519442763	451.241468364949	581.634443113529	462.983551431317	552.070931002594	527.407499830292	547.745619335104	483.029959956459	537.381597530121	514.185880488387	449.668608124532	519.099156270946	529.104666118879	606.103782074407	567.463422195549	577.361604264504	634.604915180945	600.771889521633	559.285440926465	555.511970245506
5033404E19Rik	4.55993439873544	2.19278886864683	2.03486145255955	0.663033491700978	2.84298163098889	1.55600506332741	0	3.63980779427136	2.83403968687163	4.5154751697799	1.12473433128358	1.85424168889236	2.76052190512048	2.72777655431505	2.79297272127038	1.84732795825959	0.902908986550989	2.68187514192216	1.02430220612915	1.80991098515518	3.37555805947311	9.72909942545154	2.04118774060754	2.93921677378574
5033406O09Rik	1.51997813291181	2.19278886864683	2.71314860341273	0.663033491700978	0.947660543662963	1.55600506332741	1.8762401390759	0	2.26723174949731	1.80619006791196	0	0	1.84034793674699	4.09166483147258	0	0	0.902908986550989	3.57583352256288	4.0972088245166	3.61982197031037	3.37555805947311	1.21613742818144	1.02059387030377	0
5330411J11Rik	0	1.46185924576456	1.35657430170637	0.663033491700978	0.947660543662963	3.11201012665482	0.93812006953795	0.727961558854272	2.26723174949731	1.80619006791196	1.12473433128358	0.927120844446178	0.920173968373495	0	0	0.923663979129797	0	0	0	1.80991098515518	0	1.21613742818144	0	0
5330413P13Rik	15.959770395574	12.4258035889987	21.7051888273019	14.5867368174215	9.47660543662963	15.5600506332741	11.2574408344554	18.1990389713568	16.4374301838555	10.8371404074717	16.8710149692537	27.8136253333853	12.8824355572289	21.8222124345204	11.1718908850815	14.7786236660767	13.5436347982648	15.1972924708922	10.2430220612915	18.0991098515518	20.2533483568387	13.3775117099959	13.267720313949	16.6555617181192
5330417C22Rik	253.836348196273	273.367678957972	253.67939441909	276.484966039308	271.97857603127	231.844754435784	242.973098010329	206.013121155759	222.75551938811	223.967568421083	221.572663262865	246.614144622683	243.846101618976	238.680448502567	220.64484498036	242.923626511137	246.49415332842	246.732513056838	228.4193919668	291.395668609985	258.792784559605	248.092035349014	234.736590169867	230.238647279883
5330426P16Rik	45.5993439873544	49.7032143559949	62.4024178784929	47.7384114024704	45.4877060958222	49.7921620264772	43.1535231987457	45.8615782078191	33.4416683050853	27.9959460526354	42.7399045887761	50.9916464445398	39.5674806400603	38.1888717604107	27.9297272127038	47.1068629356196	39.7279954082435	34.864376844988	52.2394125125866	32.5783977327933	33.7555805947311	26.7550234199917	23.4736590169867	42.1287737575957
5330434G04Rik	504.632740126722	437.826844106485	429.355766490065	424.341434688626	500.364767054044	306.5329974755	307.703382808448	353.789317603176	397.332364099403	361.238013582392	237.318943900836	299.460032756116	300.896887658133	351.883175506642	287.67619029085	329.748040549337	425.270132665516	398.705437765761	262.221364769062	361.982197031037	407.317339176422	346.599167031711	295.972222388093	308.617761247503
5330439B14Rik	0.759989066455906	0	0	0.663033491700978	0	0	0	0	0	0	0	0.927120844446178	0	0	0	0	0	0	0	0	1.12518601982437	0	1.02059387030377	0
5430401F13Rik	0	0.730929622882278	0	0	0	0	0	0	0	0	0	0	0	0	0	0	0	0	0	0	0	0	3.06178161091131	0
5430402O13Rik	6.07991253164725	4.38557773729367	5.42629720682547	5.9673014253088	2.84298163098889	6.22402025330965	4.69060034768975	13.1033080593769	3.96765556162029	4.5154751697799	8.99787465026865	5.56272506667707	7.36139174698796	17.7305476030478	16.7578363276223	6.46564785390858	8.1261808789589	4.46979190320359	6.1458132367749	12.6693768960863	6.75111611894623	8.5129619972701	7.14415709212638	9.79738924595248
5430403N17Rik	0	0	1.35657430170637	0.663033491700978	0	0	0	1.45592311770854	0	0	1.12473433128358	0	0	0	0	1.84732795825959	0	0	1.02430220612915	0	0	0	0	0
5430405H02Rik	24.319650126589	14.6185924576456	16.9571787713296	23.2061722095342	17.0578897859333	29.5640962032208	13.1336809735313	14.5592311770854	13.6033904969838	17.1588056451636	11.2473433128358	14.8339335111388	10.1219136521084	19.0944358802054	16.7578363276223	9.23663979129797	17.1552707444688	14.3033340902515	10.2430220612915	16.2891988663966	18.0029763171899	15.8097865663588	15.3089080545565	14.6960838689287
5430416N02Rik	14.4397922626622	16.0804517034101	19.6703273747423	24.5322391929362	17.0578897859333	15.5600506332741	19.700521460297	22.5668083244824	19.8382778081014	17.1588056451636	16.8710149692537	17.6152960444774	14.7227834939759	17.7305476030478	11.1718908850815	15.7022876452065	10.8349078386119	21.4550011353772	16.3888352980664	18.0991098515518	19.1281623370143	18.2420614227216	21.4324712763791	15.675822793524
5430416O09Rik	3.03995626582362	5.84743698305822	5.42629720682547	3.97820095020587	4.73830271831481	4.66801518998223	7.5049605563036	5.82369247083417	4.53446349899461	6.32166523769185	2.24946866256716	0	0.920173968373495	2.72777655431505	2.79297272127038	3.69465591651919	2.70872695965297	3.57583352256288	2.0486044122583	9.04955492577592	4.50074407929748	4.86454971272577	1.02059387030377	0.979738924595248
5430417L22Rik	258.396282595008	252.170719894386	263.175414531035	239.355090504053	271.030915487607	210.060683549201	227.025056828184	171.070966330754	204.050857454758	177.909721689328	203.576913962328	228.998848578206	220.841752409639	248.22766644267	229.023763144172	252.160266302435	196.834159068115	244.050637914916	191.544512546151	204.519941322536	212.660157746806	209.175637647208	223.510057596525	202.805957391216
5430419D17Rik	0.759989066455906	0	0.678287150853183	0.663033491700978	0	0	0	0.727961558854272	0	0	0	0.927120844446178	0	2.72777655431505	0	0	1.80581797310198	0	1.02430220612915	0	0	0	0	0
5430421F17Rik	2.27996719936772	1.46185924576456	0	1.98910047510293	0.947660543662963	1.55600506332741	0.93812006953795	0.727961558854272	1.70042381212298	0	0	1.85424168889236	3.68069587349398	0	0	0	1.80581797310198	0.893958380640719	1.02430220612915	0	0	0	0	0
5430425K12Rik	0.759989066455906	0	0	0.663033491700978	0	0	0	0.727961558854272	0	0	1.12473433128358	0.927120844446178	0.920173968373495	0	0	0	0	0	2.0486044122583	0	0	0	0	0
5430427M07Rik	2.27996719936772	1.46185924576456	1.35657430170637	1.98910047510293	1.89532108732593	0	0.93812006953795	0.727961558854272	0	3.61238013582392	1.12473433128358	0	0.920173968373495	4.09166483147258	0	0.923663979129797	1.80581797310198	0	4.0972088245166	7.23964394062073	1.12518601982437	0	0	1.9594778491905
5430427O19Rik	6.83990159810316	5.11650736017595	3.39143575426592	3.97820095020587	0.947660543662963	3.11201012665482	1.8762401390759	4.36776935312563	3.96765556162029	0.903095033955979	1.12473433128358	1.85424168889236	0.920173968373495	1.36388827715753	5.58594544254077	2.77099193738939	3.61163594620395	2.68187514192216	1.02430220612915	0	3.37555805947311	6.08068714090721	2.04118774060754	2.93921677378574
5430428K19Rik	3.03995626582362	5.11650736017595	2.71314860341273	1.32606698340196	0.947660543662963	1.55600506332741	0.93812006953795	0	2.26723174949731	3.61238013582392	0	2.78136253333853	0.920173968373495	0	0	1.84732795825959	1.80581797310198	4.46979190320359	1.02430220612915	5.42973295546555	3.37555805947311	2.43227485636289	3.06178161091131	0.979738924595248
5430435G22Rik	10.6398469303827	10.9639443432342	14.92231731877	5.30426793360782	15.1625686986074	4.66801518998223	10.3193207649175	11.6473849416683	10.7693508101122	12.6433304753837	11.2473433128358	12.9796918222465	8.28156571536145	17.7305476030478	11.1718908850815	5.54198387477878	11.7378168251629	9.83354218704791	12.2916264735498	14.4792878812415	11.2518601982437	12.1613742818144	14.2883141842528	9.79738924595248
5430437J10Rik	0	0.730929622882278	0	0.663033491700978	0	1.55600506332741	1.8762401390759	2.18388467656282	0.566807937374326	0	0	2.78136253333853	0	5.4555531086301	5.58594544254077	0	0.902908986550989	1.78791676128144	1.02430220612915	0	1.12518601982437	2.43227485636289	2.04118774060754	1.9594778491905
5430440P10Rik	0	0.730929622882278	0	0.663033491700978	0	3.11201012665482	0	0.727961558854272	0	0	0	0.927120844446178	0	0	0	0	0	0	0	0	0	0	0	0
5530401A14Rik	37.2394642563394	27.7753256695266	30.5229217883932	31.162574109946	36.9587612028555	37.3441215198579	35.6485626424421	48.0454628843819	40.2433635535772	40.6392765280191	51.7377792390447	44.5018005334165	28.5253930195783	23.1861007116779	39.1016180977854	41.5648790608409	37.9221774351415	33.0764600837066	55.3123191309741	77.8261723616729	92.2652536255984	44.9970848427134	29.5972222388093	35.2706012854289
5530601H04Rik	63.8390815822961	82.5950473856974	79.3595966498224	89.509521379632	81.4988067550148	66.9082177230787	79.7402059107258	81.5316945916784	59.5148334243043	70.4414126485664	73.1077315334328	66.7527008001248	59.8113079442772	69.5583021350338	72.61729075303	85.9007500590711	74.941445883732	93.8656299672755	69.6525500167822	86.8757272874488	67.5111611894623	62.0230088372536	64.2974138291374	61.7235522495006
5730403I07Rik	2.27996719936772	1.46185924576456	2.71314860341273	1.98910047510293	3.79064217465185	1.55600506332741	0.93812006953795	0.727961558854272	0	0.903095033955979	4.49893732513432	0	0	2.72777655431505	2.79297272127038	0	2.70872695965297	0	0	0	1.12518601982437	1.21613742818144	0	0.979738924595248
5730405O15Rik	50.1592783860898	51.1650736017595	33.9143575426592	43.7602104522645	39.8017428338444	49.7921620264772	41.2772830596698	34.2141932661508	36.2757079919569	41.542371561975	38.2409672636417	38.9390754667395	34.0464368298193	38.1888717604107	22.3437817701631	40.6412150817111	44.2425403409984	40.2281271288323	29.7047639777453	34.3883087179485	40.5066967136774	38.9163977018062	27.5560344982018	32.3313845116432
5730408K05Rik	14.4397922626622	13.156733211881	14.2440301679168	12.5976363423186	15.1625686986074	174.27256709267	141.656130500231	45.8615782078191	82.1871509192773	157.13853590834	191.204836318209	187.278410578128	240.165405745482	186.852693970581	181.543226882575	138.54959686947	125.504349130587	142.139382521874	163.888352980664	57.9171515249659	63.0104171101648	132.558979671777	197.995210838931	128.345799121978
5730409E04Rik	511.472641724825	581.089050191411	583.326949733737	509.209721626351	560.067381304811	427.901392415038	459.678834073596	454.97597428392	433.60807209136	428.067046095134	481.386293789373	485.811322489797	394.754632432229	454.174796293456	438.49671723945	356.534295944102	461.386492127555	429.100022707545	457.86308613973	316.734422402157	418.569199374666	429.296512148049	454.164272285177	446.760949615433
5730412P04Rik	2.27996719936772	1.46185924576456	2.03486145255955	0.663033491700978	1.89532108732593	3.11201012665482	0.93812006953795	0.727961558854272	0.566807937374326	0	0	0.927120844446178	0.920173968373495	4.09166483147258	2.79297272127038	0.923663979129797	0	0	0	0	3.37555805947311	2.43227485636289	0	1.9594778491905
5730416F02Rik	0	0	0	0	0	0	0	0	0	0	0	0.927120844446178	1.84034793674699	0	0	0	0	0	0	0	0	0	0	0
5730420D15Rik	3.79994533227953	2.92371849152911	2.71314860341273	0.663033491700978	0.947660543662963	0	0.93812006953795	2.91184623541709	0	3.61238013582392	0	1.85424168889236	1.84034793674699	1.36388827715753	0	0	0	0.893958380640719	2.0486044122583	0	0	4.86454971272577	0	0.979738924595248
5730422E09Rik	22.0396829272213	9.50208509746962	10.1743072627977	13.2606698340196	17.0578897859333	12.4480405066193	18.762401390759	16.7431158536482	13.0365825596095	12.6433304753837	11.2473433128358	8.3440876000156	4.60086984186747	9.54721794010268	5.58594544254077	12.0076317286874	16.2523617579178	10.7275005676886	9.21871985516235	25.3387537921726	33.7555805947311	9.72909942545154	7.14415709212638	9.79738924595248
5730435O14Rik	0	0.730929622882278	0	0	0	0	0	2.18388467656282	1.70042381212298	0	0	1.85424168889236	1.84034793674699	0	0	0	0	0	0	0	1.12518601982437	0	0	0
5730455P16Rik	580.631646772312	635.1778422847	642.337931857964	620.599348232115	673.786646544366	530.597726594647	579.758202974453	652.253556733427	556.605394501589	541.857020373587	533.124073028417	581.304769467754	540.142119435242	570.105299851846	670.313453104892	509.862516479648	585.987932271592	611.467532358252	511.126800858446	541.1633845614	587.347102348322	569.152316388915	660.324234086538	598.620482927697
5730480H06Rik	48.639300253178	54.0887920932886	34.5926446935123	45.0862774356665	50.226008814137	26.452086076566	26.2673619470626	37.1260395015679	30.6076286182136	22.5773758488995	20.2452179631045	25.959383644493	36.8069587349398	34.0972069289381	50.2735089828669	26.7862553947641	37.0192684485905	39.3341687481916	33.8019728022619	54.2973295546555	40.5066967136774	27.9711608481732	26.535440627898	34.2908623608337
5730507C01Rik	25.0796391930449	16.8113813262924	17.6354659221828	21.8801052261323	28.4298163098889	17.1160556966015	6.56684048676565	18.1990389713568	20.9718936828501	18.0619006791196	11.2473433128358	14.8339335111388	11.0420876204819	17.7305476030478	8.37891816381115	12.0076317286874	18.9610887175708	13.4093757096108	15.3645330919372	18.0991098515518	19.1281623370143	21.890473707266	20.4118774060754	5.87843354757149
5730508B09Rik	13.6798031962063	8.77115547458734	9.49602011194456	7.95640190041174	10.4242659802926	10.8920354432919	3.7524802781518	8.00757714739699	10.7693508101122	18.9649957130756	6.74840598770149	13.9068126666927	11.0420876204819	17.7305476030478	11.1718908850815	8.31297581216817	6.32036290585692	7.15166704512575	23.5589507409704	7.23964394062073	13.5022322378925	7.29682456908866	2.04118774060754	11.756867095143
5730522E02Rik	37.9994533227953	40.9320588814076	52.2281106156951	39.7820095020587	35.0634401155296	23.3400759499112	31.8960823642903	41.4938088546935	35.7089000545826	24.3835659168114	39.3657015949253	41.720438000078	25.7648711144579	40.9166483147258	30.7226999339742	23.0915994782449	45.1454493275494	31.2885433224252	34.8262750083911	57.9171515249659	36.0059526343799	27.9711608481732	25.5148467575942	31.3516455870479
5730559C18Rik	6.83990159810316	8.77115547458734	11.5308815645041	9.94550237551467	9.47660543662963	12.4480405066193	15.0099211126072	2.91184623541709	4.53446349899461	1.80619006791196	10.1226089815522	8.3440876000156	14.7227834939759	6.81944138578763	11.1718908850815	8.31297581216817	7.22327189240791	16.9852092321737	15.3645330919372	10.8594659109311	6.75111611894623	10.945236853633	4.08237548121507	12.7366060197382
5830403L16Rik	2.27996719936772	7.30929622882278	3.39143575426592	6.63033491700978	6.63362380564074	4.66801518998223	13.1336809735313	16.015154294794	5.10127143636894	8.12785530560381	10.1226089815522	14.8339335111388	4.60086984186747	6.81944138578763	16.7578363276223	8.31297581216817	6.32036290585692	8.04562542576647	4.0972088245166	10.8594659109311	10.1266741784193	9.72909942545154	9.18534483273392	3.91895569838099
5830415F09Rik	7.59989066455906	8.77115547458734	5.42629720682547	3.97820095020587	9.47660543662963	4.66801518998223	15.9480411821452	4.36776935312563	3.40084762424596	7.22476027164783	10.1226089815522	5.56272506667707	7.36139174698796	4.09166483147258	0	4.61831989564898	4.51454493275494	8.04562542576647	11.2673242674206	12.6693768960863	5.62593009912186	7.29682456908866	8.16475096243015	12.7366060197382
5830416I19Rik	0	0.730929622882278	1.35657430170637	0	0	3.11201012665482	1.8762401390759	0	0	1.80619006791196	0	0	0.920173968373495	0	0	0.923663979129797	1.80581797310198	0	0	0	0	0	2.04118774060754	0
5830416P10Rik	1.51997813291181	2.19278886864683	2.71314860341273	1.32606698340196	4.73830271831481	4.66801518998223	3.7524802781518	2.18388467656282	6.80169524849192	6.32166523769185	4.49893732513432	0.927120844446178	0.920173968373495	5.4555531086301	0	3.69465591651919	1.80581797310198	6.25770866448503	1.02430220612915	3.61982197031037	5.62593009912186	1.21613742818144	1.02059387030377	0
5830417I10Rik	393.674336424159	380.083403898785	451.060955317367	443.569405947954	412.232336493389	376.553225325234	413.710950666236	363.980779427136	427.373184780242	407.295860314147	374.536532317432	375.483942000702	365.309065444277	268.685990600033	424.531853633098	431.351078253615	396.377045095884	462.176482791252	383.089025092302	483.246233036434	452.324779969397	419.567412722598	384.763889104521	389.936091988909
5830418K08Rik	593.551460902063	622.752038695701	685.070022361715	615.958113790208	669.996004369715	529.04172153132	458.740714004058	613.671594114151	480.653130893429	476.834177928757	502.756246083761	504.353739378721	412.237937831326	529.18865153712	594.903189630592	423.961766420577	502.01739652235	494.358984494317	423.036811131339	571.931871309038	537.838917476049	470.645184706218	489.885057745809	478.112595202481
5830418P13Rik	8.35987973101497	4.38557773729367	8.1394458102382	5.30426793360782	3.79064217465185	4.66801518998223	6.56684048676565	5.0957309119799	7.36850318586624	2.70928510186794	3.37420299385074	2.78136253333853	13.8026095256024	0	0	4.61831989564898	6.32036290585692	2.68187514192216	6.1458132367749	14.4792878812415	6.75111611894623	14.5936491381773	3.06178161091131	3.91895569838099
5830428M24Rik	0	0.730929622882278	0	0	0	3.11201012665482	0	0.727961558854272	0	3.61238013582392	0	1.85424168889236	0	1.36388827715753	0	0	0.902908986550989	0	3.07290661838745	0	0	2.43227485636289	1.02059387030377	0.979738924595248
5830432E09Rik	8.35987973101497	8.04022585170506	8.81773296109138	3.97820095020587	7.5812843493037	4.66801518998223	4.69060034768975	10.9194233828141	7.93531112324057	7.22476027164783	6.74840598770149	4.63560422223089	9.20173968373495	9.54721794010268	0	5.54198387477878	7.22327189240791	7.15166704512575	3.07290661838745	14.4792878812415	9.00148815859497	6.08068714090721	11.2265325733415	4.89869462297624
5830444B04Rik	11.3998359968386	8.77115547458734	8.1394458102382	9.28246888381369	16.1102292422704	12.4480405066193	8.44308062584155	10.9194233828141	13.6033904969838	8.12785530560381	11.2473433128358	10.198329288908	5.52104381024097	8.18332966294515	5.58594544254077	12.9312957078172	12.6407258117138	11.6214589483293	10.2430220612915	28.9585757624829	14.6274182577168	10.945236853633	5.10296935151884	15.675822793524
5830454E08Rik	0.759989066455906	0	1.35657430170637	0.663033491700978	2.84298163098889	0	3.7524802781518	2.18388467656282	4.53446349899461	4.5154751697799	4.49893732513432	2.78136253333853	5.52104381024097	9.54721794010268	0	4.61831989564898	3.61163594620395	1.78791676128144	2.0486044122583	3.61982197031037	2.25037203964874	1.21613742818144	1.02059387030377	1.9594778491905
5830473C10Rik	0	1.46185924576456	0	0.663033491700978	1.89532108732593	3.11201012665482	0	1.45592311770854	1.70042381212298	1.80619006791196	2.24946866256716	0	0	0	0	1.84732795825959	0.902908986550989	0	0	1.80991098515518	0	0	1.02059387030377	0
5930403L14Rik	100.31855677218	126.450824758634	121.41340000272	134.595798815299	122.248210132522	94.9163088629721	136.965530152541	117.201810975538	128.098593846598	112.886879244497	124.845510772477	136.286764133588	122.383137793675	110.47495044976	128.476745178438	131.160285036431	99.3199885206087	109.956880818808	123.940566941627	139.363145856949	160.901600834885	114.316918249056	104.100574770984	120.507887725216
5930412G12Rik	18.2397375949417	16.0804517034101	25.0966245815678	19.8910047510293	21.7961925042481	24.8960810132386	37.524802781518	20.3829236479196	23.8059333697217	19.8680907470315	21.369952294388	19.4695377333697	13.8026095256024	21.8222124345204	22.3437817701631	24.0152634573747	16.2523617579178	16.0912508515329	21.5103463287121	19.909020836707	12.3770462180681	7.29682456908866	26.535440627898	20.5745174165002
5930430L01Rik	60.7991253164725	57.7434402077	63.7589921801992	41.7711099771616	53.0689904451259	43.5681417731675	43.1535231987457	60.4208093849046	35.7089000545826	51.4764169354908	57.3614508954626	60.2628548890016	56.1306120707832	21.8222124345204	44.6875635403261	34.1755672278025	45.1454493275494	50.0616693158802	36.8748794206494	48.86759659919	47.2578128326236	48.6454971272577	55.1120689964035	47.0274683805719
5930438M14Rik	1.51997813291181	1.46185924576456	0.678287150853183	1.32606698340196	0.947660543662963	1.55600506332741	0	0	0.566807937374326	0	1.12473433128358	0	0.920173968373495	0	0	0.923663979129797	0	0.893958380640719	1.02430220612915	0	0	3.64841228454433	1.02059387030377	0
6030407O03Rik	7.59989066455906	2.92371849152911	6.10458435767865	5.30426793360782	2.84298163098889	4.66801518998223	1.8762401390759	5.82369247083417	5.66807937374326	5.41857020373587	5.6236716564179	0.927120844446178	1.84034793674699	0	5.58594544254077	0	2.70872695965297	4.46979190320359	3.07290661838745	1.80991098515518	2.25037203964874	3.64841228454433	1.02059387030377	7.83791139676198
6030408B16Rik	0.759989066455906	1.46185924576456	2.71314860341273	2.65213396680391	1.89532108732593	6.22402025330965	0	1.45592311770854	0	1.80619006791196	0	0.927120844446178	0	0	2.79297272127038	2.77099193738939	0	2.68187514192216	2.0486044122583	3.61982197031037	0	2.43227485636289	0	1.9594778491905
6030419C18Rik	251.556380996905	271.174890089325	255.035968720797	246.648458912764	254.920686245337	311.201012665482	303.950902530296	218.388467656282	294.74012743465	323.30802215624	312.676144096836	311.512603733916	368.069587349398	274.141543708663	293.26213573339	369.465591651919	285.319239750112	328.082725695144	281.683106685516	275.106469743588	293.673551174161	254.172722489922	370.475574920268	249.833425771788
6030440G07Rik	0	0	0.678287150853183	0.663033491700978	0	9.33603037996447	0.93812006953795	0.727961558854272	3.40084762424596	0	0	0	0.920173968373495	1.36388827715753	0	0	0	1.78791676128144	2.0486044122583	0	0	1.21613742818144	0	0
6030443J06Rik	10.6398469303827	16.0804517034101	16.2788916204764	11.2715693589166	16.1102292422704	17.1160556966015	14.0718010430693	7.27961558854272	13.6033904969838	10.8371404074717	10.1226089815522	11.1254501333541	5.52104381024097	8.18332966294515	11.1718908850815	8.31297581216817	9.93199885206087	15.1972924708922	11.2673242674206	21.7189318218622	15.7526042775412	17.0259239945402	14.2883141842528	13.7163449443335
6030458C11Rik	397.474281756439	347.922500491964	346.604734085977	363.342353452136	367.69229094123	401.449306338472	363.052466911187	363.252817868282	343.485610048842	367.559678820083	366.663391998447	335.617745689516	311.018801310241	319.149856854861	393.809153699124	326.053384632818	333.173416037315	338.810226262832	347.238447877782	437.998458407554	401.6914090773	369.705778167159	339.857758811155	364.462879949432
6030466F02Rik	0	0	0.678287150853183	0	0	9.33603037996447	0	0	1.13361587474865	0	0	0	0	0	0	0.923663979129797	3.61163594620395	0	0	0	0	0	0	0
6030468B19Rik	0.759989066455906	0	0	0	0	0	0.93812006953795	0	0	0	0	0	0	0	0	0	0	0	0	0	1.12518601982437	0	0	0
6030498E09Rik	0	0	1.35657430170637	0	0.947660543662963	0	0	0.727961558854272	0.566807937374326	0	3.37420299385074	0.927120844446178	0.920173968373495	0	0	0	0	0	0	1.80991098515518	0	0	1.02059387030377	0
6230400D17Rik	18.9997266613977	23.3897479322329	19.6703273747423	22.5431387178333	18.0055503295963	28.0080911398934	18.762401390759	29.8464239130251	17.0042381212298	20.7711857809875	20.2452179631045	18.5424168889236	10.1219136521084	9.54721794010268	5.58594544254077	14.7786236660767	18.0581797310198	21.4550011353772	28.6804617716162	32.5783977327933	19.1281623370143	14.5936491381773	26.535440627898	23.513734190286
6330403A02Rik	1541.25782677258	1676.02162526906	1615.67999333228	1651.61642782714	1524.78581475371	1422.18862788125	1643.58636183049	1007.49879745431	1580.827337337	1519.90894214791	1565.63018914674	1631.73268622527	1631.46844592621	1614.84372015451	1416.03716968408	1563.76311666675	1381.45074942301	1608.23112677265	1476.0194790321	1444.30896615384	1347.9728517496	1315.86069729232	1716.63888985094	1548.96723978509
6330403K07Rik	542.632193449517	536.502343195592	545.342869285959	527.774659393978	594.183160876678	823.126678500201	777.701537646961	671.180557263638	708.509921717908	729.700787436431	779.440891579522	803.813772134836	753.622480097892	774.688541425475	659.141562219811	701.060960159516	698.851555590465	762.546498686533	729.303170763955	713.104928151142	682.987914033393	824.541176307018	660.324234086538	752.439494089151
6330407A03Rik	5.31992346519134	1.46185924576456	1.35657430170637	3.31516745850489	5.68596326197778	0	4.69060034768975	4.36776935312563	1.70042381212298	2.70928510186794	7.87314031898507	3.70848337778471	7.36139174698796	4.09166483147258	0	7.38931183303837	1.80581797310198	0	3.07290661838745	10.8594659109311	6.75111611894623	8.5129619972701	5.10296935151884	1.9594778491905
6330408A02Rik	69.1590050474875	81.1331881399329	79.3595966498224	62.3251482198919	60.6502747944296	57.5721873431142	75.987725632574	53.8691553552161	53.846754050561	77.6661729202142	56.236716564179	52.8458881334321	57.9709600075302	76.3777435208214	58.6524271466781	43.4122070191004	59.5919931123652	47.3797941739581	51.2151103064575	54.2973295546555	69.761533229111	49.8616345554392	55.1120689964035	44.0882516067862
6330409D20Rik	11.3998359968386	15.3495220805278	22.383475978155	21.8801052261323	12.3195870676185	20.2280658232564	17.8242813212211	9.46350026510553	11.3361587474865	2.70928510186794	8.99787465026865	14.8339335111388	6.44121777861446	21.8222124345204	11.1718908850815	6.46564785390858	14.4465437848158	6.25770866448503	12.2916264735498	18.0991098515518	6.75111611894623	9.72909942545154	18.3706896654678	6.85817247216674
6330410L21Rik	0.759989066455906	1.46185924576456	4.0697229051191	0	0.947660543662963	0	1.8762401390759	2.91184623541709	3.40084762424596	1.80619006791196	0	0	0	0	0	4.61831989564898	0.902908986550989	0.893958380640719	1.02430220612915	1.80991098515518	3.37555805947311	0	1.02059387030377	1.9594778491905
6330415B21Rik	108.678436503195	85.5187658772265	113.273954192482	113.378727080867	119.405228501533	112.032364559574	110.698168205478	138.312696182312	98.0577731657585	86.697123259774	86.6045435088357	76.0239092445866	79.1349612801206	111.838838726917	89.3751270806523	121.923645245133	99.3199885206087	92.077713205994	111.648940468077	171.941543589742	127.146020240154	96.074856826334	82.6681034946053	112.669976328454
6330416G13Rik	58.5191581171048	59.2052994534645	59.6892692750801	59.673014253088	52.1213299014629	68.4642227864061	58.1634443113529	58.2369247083417	70.8509921717908	93.0187884974658	71.9829972021492	73.2425467112481	70.8533955647591	75.0138552436639	61.4453998679485	55.4198387477878	47.8541762872024	62.5770866448503	79.8955720780737	74.2063503913625	74.2622773084085	91.2103071136082	60.2150383479224	60.7438133249054
6330418K02Rik	5.31992346519134	3.65464811441139	3.39143575426592	7.29336840871076	7.5812843493037	6.22402025330965	7.5049605563036	12.3753465005226	7.36850318586624	1.80619006791196	10.1226089815522	6.48984591112325	5.52104381024097	1.36388827715753	8.37891816381115	7.38931183303837	5.41745391930593	2.68187514192216	5.12151103064575	5.42973295546555	4.50074407929748	4.86454971272577	8.16475096243015	5.87843354757149
6330419J24Rik	85.8787645095174	77.4785400255215	98.3516368737116	78.9009855124164	98.5566965409481	105.808344306264	85.3689263279535	74.98004056199	88.4220382303949	100.243548769114	79.8561375211342	102.910413733526	82.8156571536145	99.5638442324994	89.3751270806523	84.0534221008115	92.0967166282008	100.12333863176	105.503127231302	79.6360833468281	97.8911837247203	81.4812076881567	80.6269157539977	87.1967642889771
6330549D23Rik	37.2394642563394	35.8155515212316	39.3406547494846	29.173473634843	35.0634401155296	21.7840708865838	20.6386415298349	32.030308589588	29.474012743465	35.2207063242832	39.3657015949253	25.0322628000468	26.6850450828314	35.4610952060957	22.3437817701631	34.1755672278025	34.3105414889376	31.2885433224252	38.9234838329077	41.6279526585692	34.8807666145555	27.9711608481732	25.5148467575942	28.4124288132622
6430503K07Rik	6.07991253164725	0.730929622882278	3.39143575426592	2.65213396680391	4.73830271831481	4.66801518998223	5.6287204172277	2.18388467656282	5.66807937374326	0.903095033955979	1.12473433128358	2.78136253333853	2.76052190512048	1.36388827715753	5.58594544254077	10.1603037704278	0.902908986550989	13.4093757096108	6.1458132367749	7.23964394062073	10.1266741784193	8.5129619972701	2.04118774060754	3.91895569838099
6430531B16Rik	2.27996719936772	3.65464811441139	0.678287150853183	1.32606698340196	6.63362380564074	1.55600506332741	4.69060034768975	4.36776935312563	3.96765556162029	5.41857020373587	0	3.70848337778471	4.60086984186747	1.36388827715753	2.79297272127038	2.77099193738939	10.8349078386119	4.46979190320359	0	5.42973295546555	0	2.43227485636289	3.06178161091131	0.979738924595248
6430548M08Rik	1182.54298740539	1275.47219192958	1047.95364806817	1181.52568221114	1260.38852307174	1330.38432914494	1451.27174757521	974.012565747016	1401.14922118933	1404.31277780155	1246.20563906221	1389.75414582482	1364.61799509789	1307.96885779407	1307.11123355454	1367.94635309123	1319.15002935099	1426.75757550259	1404.31832460306	1178.25205133602	1242.20536588611	1443.55512725137	1465.57279775621	1355.95867163982
6430550D23Rik	15.959770395574	5.84743698305822	7.46115865938502	8.61943539211271	7.5812843493037	4.66801518998223	10.3193207649175	3.63980779427136	6.23488731111759	11.7402354414277	11.2473433128358	7.41696675556942	7.36139174698796	6.81944138578763	19.5508090488927	9.23663979129797	14.4465437848158	8.04562542576647	9.21871985516235	19.909020836707	18.0029763171899	6.08068714090721	9.18534483273392	9.79738924595248
6430562O15Rik	3.79994533227953	0.730929622882278	2.03486145255955	1.32606698340196	3.79064217465185	1.55600506332741	3.7524802781518	0.727961558854272	4.53446349899461	3.61238013582392	1.12473433128358	4.63560422223089	2.76052190512048	0	5.58594544254077	4.61831989564898	0	4.46979190320359	2.0486044122583	1.80991098515518	3.37555805947311	1.21613742818144	4.08237548121507	4.89869462297624
6430571L13Rik	23.5596610601331	19.0041701949392	7.46115865938502	19.8910047510293	19.9008714169222	7.78002531663706	31.8960823642903	26.2066161187538	20.4050857454758	22.5773758488995	32.6172956072238	25.959383644493	25.7648711144579	32.7333186517806	11.1718908850815	12.0076317286874	14.4465437848158	21.4550011353772	33.8019728022619	10.8594659109311	31.5052085550824	35.2679854172618	21.4324712763791	27.4326898886669
6430573F11Rik	66.1190487816638	73.0929622882278	69.8635765378779	57.6839137779851	78.6558251240259	56.0161822797868	55.3490841027391	50.957309119799	62.3488731111759	67.7321275466984	43.8646389200597	63.0442174223401	56.1306120707832	40.9166483147258	30.7226999339742	64.6564785390858	57.7861751392633	62.5770866448503	64.5310389861364	77.8261723616729	49.5081848722723	47.4293596990763	46.9473180339734	46.0477294559767
6430584L05Rik	53.9592237183693	41.6629885042898	59.0109821242269	69.6185166286027	58.7549537071037	51.3481670898046	56.287204172277	53.8691553552161	44.7778270525718	41.542371561975	51.7377792390447	54.7001298223245	49.6893942921687	61.3749724720887	44.6875635403261	56.3435027269176	38.8250864216925	41.1220855094731	56.3366213371032	77.8261723616729	82.1385794471791	44.9970848427134	50.0090996448847	65.6425079478816
6430710C18Rik	1.51997813291181	0.730929622882278	0.678287150853183	0.663033491700978	0	0	0	0	0	0	1.12473433128358	0	0.920173968373495	0	0	0.923663979129797	0.902908986550989	0	3.07290661838745	0	0	1.21613742818144	0	0.979738924595248
6530402F18Rik	123.118228765857	122.06524702134	134.979143019783	140.563100240607	113.719265239556	126.03641012952	136.027410083003	138.312696182312	141.701984343582	149.010680602737	148.464931729433	175.225839600328	129.744529540663	144.572157378698	114.511881572086	163.488524305974	141.756710888505	180.579592889425	159.791144156147	186.420831470984	159.776414815061	162.962415376313	161.253831507995	139.122927292525
6530411M01Rik	2.27996719936772	5.84743698305822	2.71314860341273	5.30426793360782	5.68596326197778	0	4.69060034768975	4.36776935312563	3.96765556162029	6.32166523769185	4.49893732513432	3.70848337778471	5.52104381024097	0	5.58594544254077	3.69465591651919	5.41745391930593	1.78791676128144	1.02430220612915	12.6693768960863	4.50074407929748	2.43227485636289	1.02059387030377	15.675822793524
6720416L17Rik	0	0	0	0	0	0	0	0	0	0	1.12473433128358	0	1.84034793674699	0	0	0	0	0	0	0	0	0	0	0
6720468P15Rik	3.03995626582362	0.730929622882278	2.03486145255955	1.98910047510293	1.89532108732593	3.11201012665482	3.7524802781518	1.45592311770854	0.566807937374326	4.5154751697799	0	2.78136253333853	0	6.81944138578763	0	0	0	0.893958380640719	0	1.80991098515518	6.75111611894623	2.43227485636289	4.08237548121507	0
6720483E21Rik	3.03995626582362	2.19278886864683	4.0697229051191	1.98910047510293	3.79064217465185	3.11201012665482	3.7524802781518	2.18388467656282	3.96765556162029	2.70928510186794	8.99787465026865	0.927120844446178	10.1219136521084	1.36388827715753	5.58594544254077	5.54198387477878	3.61163594620395	1.78791676128144	3.07290661838745	0	3.37555805947311	7.29682456908866	6.12356322182261	0.979738924595248
6720489N17Rik	94.2386442405324	87.7115547458734	92.9253396668861	85.5313204294262	100.452017628274	52.904172153132	41.2772830596698	66.2445018557387	62.9156810485502	55.0887970713147	51.7377792390447	42.6475588445242	53.3700901656627	68.1944138578763	67.0313453104892	58.1908306851772	71.3298099375281	56.3193779803653	51.2151103064575	81.4459943319833	56.2593009912186	74.184383119068	47.9679119042771	51.9261630035481
6820408C15Rik	21.2796938607654	17.5423109491747	22.383475978155	14.5867368174215	10.4242659802926	17.1160556966015	17.8242813212211	10.1914618239598	14.7370063717325	17.1588056451636	13.496811975403	12.0525709778003	9.20173968373495	8.18332966294515	25.1367544914335	16.6259516243363	12.6407258117138	2.68187514192216	18.4374397103247	28.9585757624829	20.2533483568387	13.3775117099959	20.4118774060754	14.6960838689287
6820431F20Rik	5676.35833735916	5262.6932847524	5067.48330402413	5386.48408657874	5959.83715909637	3793.54034439223	3200.86567726349	3995.05303499224	3587.89424357949	3448.01683964393	3189.74656352024	3047.44621569459	3327.34906963856	3694.77334281974	3323.63753831176	3642.00706970879	4090.17770907598	3393.46601291217	3297.22880152973	4550.11621668013	4167.68901742947	3793.13263849792	3097.50239637194	3558.41177412994
7420461P10Rik	0	0	1.35657430170637	0.663033491700978	0	0	0	2.91184623541709	0.566807937374326	0.903095033955979	1.12473433128358	0	0	0	0	3.69465591651919	0	0	3.07290661838745	0	1.12518601982437	0	0	0
7420700N18Rik	0	0.730929622882278	0	0.663033491700978	0.947660543662963	0	0	0	0	0.903095033955979	1.12473433128358	0.927120844446178	0	0	0	0	0	0	0	0	0	0	1.02059387030377	0
7420701I03Rik	0	0	0.678287150853183	0	0.947660543662963	0	0.93812006953795	0	0	1.80619006791196	0	0	0	0	0	0	0	0	0	0	0	0	0	0
7530416G11Rik	0	0.730929622882278	0	0.663033491700978	0	0	0.93812006953795	0	0	0	0	0	0	0	2.79297272127038	0	0	0	0	0	0	0	0	0
7630403G23Rik	0.759989066455906	5.84743698305822	1.35657430170637	0.663033491700978	4.73830271831481	1.55600506332741	0	0	3.40084762424596	1.80619006791196	0	0	3.68069587349398	1.36388827715753	0	2.77099193738939	0	4.46979190320359	0	1.80991098515518	3.37555805947311	1.21613742818144	0	0
8030423F21Rik	0.759989066455906	2.92371849152911	0.678287150853183	0	0.947660543662963	0	0.93812006953795	0	0.566807937374326	0.903095033955979	0	3.70848337778471	0	2.72777655431505	2.79297272127038	0	0.902908986550989	3.57583352256288	1.02430220612915	0	1.12518601982437	2.43227485636289	1.02059387030377	2.93921677378574
8030423J24Rik	1.51997813291181	0.730929622882278	0.678287150853183	0	0.947660543662963	0	0	0.727961558854272	0	0	0	0	0	0	0	0.923663979129797	0	0	1.02430220612915	5.42973295546555	0	1.21613742818144	1.02059387030377	0.979738924595248
8030442B05Rik	1.51997813291181	1.46185924576456	0.678287150853183	3.31516745850489	3.79064217465185	0	0.93812006953795	1.45592311770854	3.40084762424596	1.80619006791196	0	2.78136253333853	3.68069587349398	1.36388827715753	0	0	0.902908986550989	0.893958380640719	2.0486044122583	5.42973295546555	4.50074407929748	2.43227485636289	2.04118774060754	2.93921677378574
8030443G20Rik	0.759989066455906	0.730929622882278	0	0	0	0	0	0	0	0	0	0	0	0	0	0	0	0	0	0	0	0	0	0
8030462N17Rik	434.713746012778	412.975236928487	375.771081572663	425.004468180327	420.761281386355	364.105184818614	372.433667606566	431.681204400583	319.112868741746	339.563732767448	340.794502378925	394.953479734072	330.342454646085	360.066505169587	430.117799075639	414.725126629279	358.454867660742	327.188767314503	407.672278039402	352.932642105261	349.932852165379	318.628006183538	354.146072995408	363.483141024837
8430408G22Rik	5.31992346519134	4.38557773729367	0.678287150853183	0	2.84298163098889	1.55600506332741	3.7524802781518	2.18388467656282	5.10127143636894	3.61238013582392	6.74840598770149	0.927120844446178	1.84034793674699	2.72777655431505	0	0.923663979129797	2.70872695965297	9.83354218704791	0	7.23964394062073	2.25037203964874	2.43227485636289	1.02059387030377	7.83791139676198
8430419L09Rik	790.388629114142	787.211203844214	680.322012305743	742.597510705095	767.605040367	756.218460777122	823.66942105432	705.394750529789	804.867271071544	845.296951782796	797.436640880059	787.125596934805	774.786481370483	788.32742419705	678.692371268703	778.648734406419	811.715178909339	758.076706783329	830.709089170741	758.352702780022	776.378353678816	769.814992038853	768.507184338738	834.737563755151
8430423G03Rik	0	2.19278886864683	0	0	0	0	0	0	0	0.903095033955979	0	0	0	0	0	0	0	0.893958380640719	0	0	0	0	1.02059387030377	0
8430426J06Rik	0	2.19278886864683	0	1.98910047510293	2.84298163098889	6.22402025330965	0	0	0.566807937374326	3.61238013582392	0	0.927120844446178	0	2.72777655431505	0	1.84732795825959	0	0.893958380640719	3.07290661838745	3.61982197031037	1.12518601982437	0	0	0.979738924595248
8430427H17Rik	486.39300253178	459.754732792953	536.525136324868	479.373214499807	489.940501073752	421.677372161729	516.904158315411	408.386434517246	430.207224467114	373.881344057775	408.27856225594	450.580730400843	426.040547356928	407.8025948701	337.949699273716	561.587699310916	490.279579697187	438.039606513952	422.01250892521	539.353473576245	477.078872405533	439.025611573501	474.576149691252	422.267476500552
8430429K09Rik	47.8793111867221	62.1290179449936	61.7241307276397	60.336047744789	78.6558251240259	42.0121367098401	48.7822436159734	46.5895397666734	48.1786746768177	55.0887970713147	48.363576245194	52.8458881334321	35.8867847665663	43.6444248690408	67.0313453104892	38.7938871234515	44.2425403409984	50.955627696521	38.9234838329077	47.0576856140348	52.8837429317454	58.3745965527093	48.9885057745809	61.7235522495006
8430431K14Rik	84.3587863766056	70.900173419581	84.1076067057947	82.8791864626222	71.0745407747222	57.5721873431142	61.9159245895047	66.972463414593	61.7820651738016	55.0887970713147	49.4883105764776	42.6475588445242	31.2859149246988	62.7388607492462	33.5156726552446	62.8091505808262	65.0094470316712	62.5770866448503	64.5310389861364	108.594659109311	95.6408116850715	52.293909411802	38.7825670715432	61.7235522495006
8430436N08Rik	0.759989066455906	0	0	0.663033491700978	0	0	0	0	0	0	3.37420299385074	0	0	0	0	0	0	0.893958380640719	0	0	0	1.21613742818144	0	0
9030025P20Rik	237.876577800699	247.785142157092	520.924531855245	573.523970321346	230.2815121101	220.952718992492	481.255595672969	685.739788440724	251.095916256827	233.901613794599	556.743493985373	598.920065512231	191.396185421687	300.055420974656	505.52806254994	504.320532604869	214.892338799135	256.566055243886	556.196097928128	756.542791794867	289.172807094863	242.011348208107	493.967433227024	534.937452829005
9030204H09Rik	9.11986879747087	5.84743698305822	6.10458435767865	7.95640190041174	5.68596326197778	1.55600506332741	3.7524802781518	6.55165402968844	3.40084762424596	10.8371404074717	4.49893732513432	3.70848337778471	5.52104381024097	4.09166483147258	0	5.54198387477878	8.1261808789589	6.25770866448503	0	16.2891988663966	7.8763021387706	7.29682456908866	10.2059387030377	6.85817247216674
9030404E10Rik	0	0	0	0	0	1.55600506332741	0	0	0	0	0	0	0.920173968373495	2.72777655431505	0	0	0	0	1.02430220612915	0	0	0	0	0
9030612E09Rik	12.9198141297504	14.6185924576456	9.49602011194456	5.30426793360782	15.1625686986074	12.4480405066193	14.0718010430693	8.00757714739699	12.4697746222352	9.03095033955979	12.3720776441194	6.48984591112325	8.28156571536145	2.72777655431505	8.37891816381115	10.1603037704278	12.6407258117138	12.5154173289701	8.1944176490332	23.5288428070174	13.5022322378925	15.8097865663588	7.14415709212638	5.87843354757149
9030617O03Rik	62.3191034493843	57.7434402077	64.4372793310524	58.3469472696861	59.7026142507667	37.3441215198579	74.1114854934981	45.1336166489648	73.6850318586624	77.6661729202142	58.4861852267462	62.1170965778939	52.4499161972892	45.0083131461983	33.5156726552446	30.4809113112833	74.0385368971811	59.0012531222874	59.4095279554907	61.5369734952762	66.3859751696379	59.5907339808907	45.9267241636696	49.9666851543576
9030624G23Rik	14.4397922626622	14.6185924576456	12.2091687153573	13.9237033257205	16.1102292422704	6.22402025330965	13.1336809735313	10.9194233828141	20.4050857454758	11.7402354414277	7.87314031898507	15.761054355585	8.28156571536145	9.54721794010268	25.1367544914335	15.7022876452065	17.1552707444688	29.5006265611437	14.3402308858081	19.909020836707	13.5022322378925	10.945236853633	16.3295019248603	5.87843354757149
9030624J02Rik	314.635473512745	306.259511987675	312.012089392464	312.288774591161	326.942887563722	353.213149375322	360.238106702573	335.590278631819	351.987729109457	358.528728480524	313.800878428119	356.014404267332	329.422280677711	364.158170001059	343.535644716257	373.160247568438	334.076325023866	343.280018166036	364.651585381977	396.370505748985	410.692897235895	384.299427305336	355.166666865712	325.273322965622
9030625G05Rik	0	0	0	0	0	0	0	0.727961558854272	1.13361587474865	0	0	0	0	0	0	0	0	0	0	0	0	0	0	0
9130008F23Rik	0.759989066455906	2.19278886864683	0	1.32606698340196	0	0	0.93812006953795	0.727961558854272	0.566807937374326	0	0	0	0	0	0	3.69465591651919	0.902908986550989	0.893958380640719	2.0486044122583	0	0	0	1.02059387030377	2.93921677378574
9130011E15Rik	189.237277547521	173.2303206231	182.459243579506	190.290612118181	183.846145470615	186.720607599289	176.366573073135	206.013121155759	205.751281266881	125.530209719881	185.581164661791	167.808872844758	151.828704781627	158.211040150273	153.613499669871	175.496156034661	152.591618727117	159.124591754048	188.471605927764	211.759585263156	182.280135211548	182.420614227216	194.93342922802	153.819011161454
9130019O22Rik	41.7993986550748	46.0485662415835	39.3406547494846	43.7602104522645	36.9587612028555	32.6761063298756	24.3911218079867	37.8540010604221	48.1786746768177	34.3176112903272	40.4904359262089	52.8458881334321	36.8069587349398	46.3722014233559	36.308645376515	46.1831989564898	50.5629032468554	40.2281271288323	37.8991816267785	54.2973295546555	50.6333708920967	40.1325351299876	44.9061302933658	48.0072073051672
9130019P16Rik	18.2397375949417	16.8113813262924	17.6354659221828	25.1952726846372	20.8485319605852	48.2361569631498	22.5148816689108	18.9270005302111	13.0365825596095	13.5464255093397	17.9957493005373	20.3966585778159	20.2438273042169	27.2777655431505	2.79297272127038	20.3206075408555	27.0872695965297	18.7731259934551	20.486044122583	39.818041673414	34.8807666145555	26.7550234199917	16.3295019248603	15.675822793524
9130023H24Rik	21.2796938607654	22.6588183093506	27.1314860341273	21.8801052261323	25.5868346789	31.1201012665482	20.6386415298349	26.9345776776081	34.0084762424596	27.9959460526354	28.1183582820895	25.0322628000468	25.7648711144579	27.2777655431505	16.7578363276223	26.7862553947641	22.5727246637747	33.9704184643473	37.8991816267785	32.5783977327933	23.6289064163118	29.1872982763546	23.4736590169867	34.2908623608337
9130024F11Rik	94.9986333069883	97.9445694662253	105.812795533097	117.356928031073	104.242659802926	88.6922886096625	94.750127023333	123.025503446372	79.3531112324057	69.5383176146104	85.4798091775522	86.2222385334946	79.1349612801206	90.0166262923967	111.718908850815	81.2824301634221	77.650172843385	65.2589617867725	60.4338301616198	90.4955492577592	74.2622773084085	105.803956251786	73.4827586618714	93.0751978365486
9130221F21Rik	0	0.730929622882278	0	0	0	0	0	0.727961558854272	0	0	0	0	0	0	0	0	0.902908986550989	0	1.02430220612915	3.61982197031037	0	0	0	0
9130221H12Rik	23.5596610601331	22.6588183093506	17.6354659221828	23.2061722095342	28.4298163098889	37.3441215198579	28.1436020861385	33.4862317072965	26.6399730565933	34.3176112903272	26.9936239508059	18.5424168889236	40.4876546084338	21.8222124345204	11.1718908850815	24.0152634573747	25.2814516234277	36.6522936062695	36.8748794206494	28.9585757624829	15.7526042775412	15.8097865663588	24.4942528872905	23.513734190286
9130227L01Rik	1.51997813291181	0.730929622882278	2.71314860341273	2.65213396680391	0	0	0	5.82369247083417	0.566807937374326	0	2.24946866256716	0.927120844446178	0.920173968373495	0	0	0	1.80581797310198	0.893958380640719	1.02430220612915	1.80991098515518	0	1.21613742818144	0	7.83791139676198
9130401M01Rik	65.3590597152079	78.940399271286	88.855616761767	89.509521379632	78.6558251240259	104.252339242937	89.1214066061053	69.1563480911558	86.1548064808976	89.4064083616419	83.230340514985	81.5866343112637	72.6937435015061	85.9249614609241	80.9962089168411	87.7480780173307	96.6112615609558	92.077713205994	104.478825025173	85.0658163022936	74.2622773084085	85.129619972701	67.3591954400487	81.3183307414056
9130409I23Rik	1.51997813291181	0.730929622882278	0	0.663033491700978	0	0	0	0.727961558854272	0	0	0	0	0	0	0	0	0	0	0	5.42973295546555	0	0	0	0
9230009I02Rik	0.759989066455906	0.730929622882278	0	1.32606698340196	0	0	0	0.727961558854272	1.70042381212298	0.903095033955979	0	0	0	0	0	0	0	0.893958380640719	0	0	0	0	1.02059387030377	0
9230102K24Rik	0	0	0	1.32606698340196	0	0	0.93812006953795	0	0.566807937374326	1.80619006791196	0	0.927120844446178	7.36139174698796	0	0	0	0	0.893958380640719	0	0	0	0	1.02059387030377	0
9230104L09Rik	0	0	0	0	0	0	1.8762401390759	0	0	0	0	0	0	0	0	0.923663979129797	0	0	0	0	1.12518601982437	0	0	0
9230105E05Rik	0	0	0.678287150853183	0	0	0	0	0.727961558854272	0	0	0	0	0.920173968373495	0	0	0	0	0	0	0	0	1.21613742818144	0	0
9230110C19Rik	54.7192127848252	47.5104254873481	61.0458435767865	57.6839137779851	58.7549537071037	68.4642227864061	56.287204172277	77.1639252385528	73.1182239212881	54.1857020373587	66.3593255457313	63.9713382667863	56.1306120707832	77.741631797979	78.2032361955708	72.0457903721242	78.553081829936	50.0616693158802	54.2880169248449	57.9171515249659	60.760045070516	75.4005205472495	67.3591954400487	57.8045965511196
9230110F15Rik	1.51997813291181	2.92371849152911	1.35657430170637	0.663033491700978	1.89532108732593	4.66801518998223	0.93812006953795	1.45592311770854	2.83403968687163	0	0	0.927120844446178	0	1.36388827715753	2.79297272127038	0.923663979129797	0.902908986550989	4.46979190320359	0	0	1.12518601982437	0	0	1.9594778491905
9230112J17Rik	10.6398469303827	12.4258035889987	8.1394458102382	9.28246888381369	6.63362380564074	10.8920354432919	11.2574408344554	9.46350026510553	16.4374301838555	10.8371404074717	6.74840598770149	9.27120844446178	4.60086984186747	2.72777655431505	2.79297272127038	5.54198387477878	4.51454493275494	7.15166704512575	9.21871985516235	16.2891988663966	15.7526042775412	7.29682456908866	3.06178161091131	7.83791139676198
9230114K14Rik	32.679529857604	35.0846218983493	31.8794960900996	28.5104401431421	41.6970639211704	10.8920354432919	15.9480411821452	33.4862317072965	22.6723174949731	18.0619006791196	13.496811975403	20.3966585778159	26.6850450828314	20.4583241573629	13.9648636063519	19.3969435617257	31.6018145292846	25.0308346579401	20.486044122583	21.7189318218622	11.2518601982437	34.0518479890804	19.3912835357716	15.675822793524
9230116L04Rik	2.27996719936772	1.46185924576456	8.81773296109138	4.64123444190685	5.68596326197778	4.66801518998223	1.8762401390759	2.91184623541709	3.96765556162029	1.80619006791196	2.24946866256716	3.70848337778471	2.76052190512048	1.36388827715753	5.58594544254077	2.77099193738939	2.70872695965297	3.57583352256288	5.12151103064575	9.04955492577592	3.37555805947311	2.43227485636289	4.08237548121507	0.979738924595248
9230116N13Rik	3.03995626582362	2.19278886864683	2.71314860341273	2.65213396680391	3.79064217465185	4.66801518998223	4.69060034768975	5.0957309119799	2.83403968687163	1.80619006791196	3.37420299385074	1.85424168889236	1.84034793674699	5.4555531086301	2.79297272127038	1.84732795825959	6.32036290585692	3.57583352256288	6.1458132367749	3.61982197031037	4.50074407929748	10.945236853633	3.06178161091131	6.85817247216674
9330020H09Rik	11.3998359968386	13.156733211881	15.6006044696232	15.2497703091225	10.4242659802926	12.4480405066193	16.8861612516831	12.3753465005226	19.2714698707271	16.2557106112076	16.8710149692537	18.5424168889236	15.6429574623494	8.18332966294515	13.9648636063519	21.2442715199853	17.1552707444688	12.5154173289701	17.4131375041955	9.04955492577592	29.2548365154336	14.5936491381773	16.3295019248603	14.6960838689287
9330102E08Rik	165.677616487388	168.113813262924	156.684331847085	171.062640858852	168.683576772007	219.396713929165	185.747773768514	171.070966330754	189.880659020399	159.847821010208	175.458555680239	187.278410578128	208.879490820783	125.477721498492	142.44160878479	146.862572681638	207.669066906727	219.913761637617	161.839748568406	179.181187530363	171.028275013304	182.420614227216	181.665708914071	202.805957391216
9330111N05Rik	1.51997813291181	1.46185924576456	2.03486145255955	0.663033491700978	1.89532108732593	1.55600506332741	1.8762401390759	2.18388467656282	3.40084762424596	2.70928510186794	4.49893732513432	0	0.920173968373495	0	0	0.923663979129797	1.80581797310198	2.68187514192216	3.07290661838745	3.61982197031037	1.12518601982437	0	3.06178161091131	1.9594778491905
9330117O12Rik	84.3587863766056	88.4424843687556	77.3247351972629	86.1943539211271	104.242659802926	71.5762329130609	38.462922851056	73.5241174442814	57.8144096121813	58.7011772071386	32.6172956072238	55.6272506667707	74.5340914382531	62.7388607492462	53.0664817041373	56.3435027269176	75.844354870283	53.6375028384431	36.8748794206494	45.2477746288796	84.3889514868278	72.9682456908866	59.1944444776186	51.9261630035481
9330133O14Rik	36.4794751898835	29.9681145381734	50.1932491631356	41.7711099771616	35.0634401155296	38.9001265831853	37.524802781518	37.8540010604221	29.474012743465	26.1897559847234	39.3657015949253	39.8661963111857	49.6893942921687	42.2805365918833	58.6524271466781	23.0915994782449	47.8541762872024	59.0012531222874	25.6075551532287	63.3468844804314	37.1311386542042	46.2132222708948	37.7619732012394	52.9059019281434
9330151L19Rik	115.518338101298	120.603387775576	105.812795533097	125.313329931485	106.137980890252	84.0242734196802	109.76004813594	136.856773064603	100.89181285263	76.7630778862582	92.2282151652536	98.2748095112949	133.425225414157	128.205498052807	156.406472391142	95.1373898503691	139.950892915403	115.320631102653	101.405918406786	79.6360833468281	100.141555764369	103.371681395423	129.615421528579	115.609193102239
9330158H04Rik	3.03995626582362	2.19278886864683	6.10458435767865	5.30426793360782	3.79064217465185	10.8920354432919	0.93812006953795	8.00757714739699	5.10127143636894	1.80619006791196	10.1226089815522	0.927120844446178	4.60086984186747	0	2.79297272127038	2.77099193738939	5.41745391930593	4.46979190320359	5.12151103064575	7.23964394062073	7.8763021387706	6.08068714090721	3.06178161091131	3.91895569838099
9330159F19Rik	1253.22197058579	1187.7606371837	1189.03737544563	1241.19869646423	1200.68590882097	897.814921539917	847.122422792769	1141.4437242835	915.394818859537	849.812426952576	845.800217125253	883.546164757208	840.118833125001	1018.82454303667	985.919370608446	1137.03035830878	1001.32606608505	832.275252376509	888.070012713973	1055.17810434547	902.399187899146	829.405726019744	948.131705512201	842.575475151913
9330159M07Rik	54.7192127848252	71.6311030424633	56.9761206716674	50.3905453692743	64.4409169690815	54.4601772164594	55.3490841027391	49.5013860020905	58.3812175495556	37.9299914261511	44.9893732513432	55.6272506667707	51.5297422289157	46.3722014233559	36.308645376515	57.2671667060474	60.4949020989162	59.0012531222874	32.7776705961328	45.2477746288796	77.6378353678816	57.1584591245278	47.9679119042771	43.1085126821909
9330162012Rik	22.7996719936772	26.313466423762	21.0269016764487	11.9346028506176	16.1102292422704	21.7840708865838	21.5767615993729	25.4786545598995	16.4374301838555	26.1897559847234	19.1204836318209	23.1780211111545	19.3236533358434	17.7305476030478	16.7578363276223	27.7099193738939	23.4756336503257	32.1825017030659	29.7047639777453	12.6693768960863	28.1296504956093	32.835710560899	18.3706896654678	16.6555617181192
9330162B11Rik	9.11986879747087	4.38557773729367	5.42629720682547	6.63033491700978	5.68596326197778	4.66801518998223	9.3812006953795	2.91184623541709	8.5021190606149	4.5154751697799	7.87314031898507	3.70848337778471	0.920173968373495	5.4555531086301	0	1.84732795825959	4.51454493275494	8.93958380640719	12.2916264735498	16.2891988663966	9.00148815859497	4.86454971272577	1.02059387030377	3.91895569838099
9330175E14Rik	0.759989066455906	0.730929622882278	0	0	0	0	0	0	0.566807937374326	0	0	0	0	0	0	0	0	0.893958380640719	0	0	0	1.21613742818144	0	0
9330175M20Rik	18.9997266613977	16.8113813262924	23.0617631290082	18.5649377676274	17.0578897859333	14.0040455699467	8.44308062584155	23.2947698833367	10.2025428727379	14.4495205432957	11.2473433128358	10.198329288908	9.20173968373495	16.3666593258903	11.1718908850815	22.1679354991151	15.3494527713668	16.0912508515329	13.3159286796789	25.3387537921726	19.1281623370143	12.1613742818144	12.2471264436452	14.6960838689287
9330178D15Rik	0	0.730929622882278	0	0	0	0	0	0	0	0	0	0.927120844446178	0	0	0	0	0	0.893958380640719	0	0	0	0	0	0
9330179D12Rik	18.9997266613977	21.1969590635861	13.5657430170637	11.2715693589166	15.1625686986074	7.78002531663706	14.0718010430693	22.5668083244824	7.36850318586624	23.4804708828555	24.7441552882388	12.9796918222465	10.1219136521084	20.4583241573629	11.1718908850815	5.54198387477878	18.0581797310198	19.6670843740958	25.6075551532287	18.0991098515518	18.0029763171899	14.5936491381773	12.2471264436452	15.675822793524
9330182L06Rik	828.388082436938	775.516329878097	766.464480464097	851.335003344056	921.1260484404	757.774465840449	767.382216882043	810.949176563659	631.990850172374	654.743899618085	603.982335899283	676.79821644571	715.895347394579	722.860786893489	857.442625430008	711.221263929944	737.676642012158	659.74128491285	733.400379588471	756.542791794867	637.980473240418	715.088807770688	707.271552120512	790.649312148365
9330182O14Rik	0	1.46185924576456	0.678287150853183	0	0	0	0	0.727961558854272	0	0	0	0	0	0	0	0	0	0	0	0	1.12518601982437	0	0	0
9330188P03Rik	16.7197594620299	21.1969590635861	12.8874558662105	19.2279712593284	10.4242659802926	21.7840708865838	15.0099211126072	11.6473849416683	13.6033904969838	12.6433304753837	20.2452179631045	9.27120844446178	21.1640012725904	19.0944358802054	11.1718908850815	7.38931183303837	10.8349078386119	12.5154173289701	14.3402308858081	25.3387537921726	22.5037203964874	17.0259239945402	15.3089080545565	21.5542563410955
9430008C03Rik	31.9195407911481	43.1248477500544	44.0886648054569	41.7711099771616	36.0111006591926	34.2321113932031	49.7203636855114	40.7658472958392	44.7778270525718	27.9959460526354	33.7420299385074	57.481492355663	28.5253930195783	45.0083131461983	30.7226999339742	25.8625914156343	31.6018145292846	47.3797941739581	28.6804617716162	76.0162613765177	59.6348590506917	47.4293596990763	48.9885057745809	33.3111234362384
9430014N10Rik	3.03995626582362	2.92371849152911	1.35657430170637	1.32606698340196	4.73830271831481	1.55600506332741	0.93812006953795	1.45592311770854	2.26723174949731	3.61238013582392	2.24946866256716	1.85424168889236	0	1.36388827715753	0	0	1.80581797310198	6.25770866448503	1.02430220612915	5.42973295546555	2.25037203964874	1.21613742818144	0	0
9430015G10Rik	75.2389175791347	76.0166807797569	80.0378838006756	93.4877223298379	91.9230727353074	79.356258229698	94.750127023333	91.7231564156382	96.3573493536355	75.8599828523022	129.344448097612	75.0967884001404	91.097222868976	79.1055200751365	69.8243180317596	118.228989328614	92.9996256147518	81.3502126383054	104.478825025173	130.313590931173	78.763021387706	81.4812076881567	103.079980900681	99.9333703087153
9430016H08Rik	79.0388629114142	75.2857511568746	81.394458102382	63.6512152032939	84.3417883860037	74.6882430397158	65.6684048676565	69.1563480911558	73.1182239212881	74.0537927843903	59.6109195580298	76.9510300890328	80.0551352484941	70.9221904121913	64.2383725892188	86.8244140382009	59.5919931123652	71.5166704512575	76.8226654596862	48.86759659919	66.3859751696379	75.4005205472495	71.4415709212638	82.2980696660008
9430018G01Rik	16.7197594620299	10.2330147203519	16.9571787713296	18.5649377676274	18.9532108732593	6.22402025330965	19.700521460297	18.1990389713568	18.7046619333528	4.5154751697799	14.6215463066866	18.5424168889236	8.28156571536145	10.9111062172602	13.9648636063519	12.0076317286874	11.7378168251629	13.4093757096108	16.3888352980664	23.5288428070174	24.7540924361362	26.7550234199917	13.267720313949	18.6150395673097
9430020K01Rik	836.747962167953	725.08218589922	822.762313984911	899.736448238227	754.337792755718	725.098359510574	748.619815491284	981.292181335558	664.298902602711	651.131519482261	878.417512732477	790.83408031259	853.00126868223	615.113612998044	893.751270806523	967.999850128027	803.58899803038	767.910248970377	798.955720780737	763.782435735487	669.485681795501	811.163664597022	893.019636515798	824.940174509199
9430021M05Rik	63.8390815822961	81.1331881399329	87.4990424600606	87.5204209045291	71.0745407747222	49.7921620264772	65.6684048676565	79.3478099151156	50.4459064263151	55.0887970713147	58.4861852267462	55.6272506667707	44.1683504819278	53.1916428091435	41.8945908190558	57.2671667060474	55.0774481796103	64.3650034061317	67.6039456045239	81.4459943319833	72.0119052687597	70.5359708345237	65.3180076994412	59.7640744003101
9430037G07Rik	54.7192127848252	83.3259770085797	63.080705029346	53.7057128277792	65.3885775127444	99.5843240529543	60.9778045199668	78.6198483562613	71.9846080465395	66.8290325127424	58.4861852267462	51.918767288986	77.2946133433736	84.5610731837666	75.4102634743004	60.9618226225666	77.650172843385	75.0925039738204	81.944176490332	88.685638272604	90.0148815859497	76.6166579754309	61.2356322182261	92.0954589119533
9430038I01Rik	6.83990159810316	9.50208509746962	10.1743072627977	11.9346028506176	4.73830271831481	15.5600506332741	5.6287204172277	10.1914618239598	11.3361587474865	7.22476027164783	10.1226089815522	14.8339335111388	4.60086984186747	10.9111062172602	11.1718908850815	5.54198387477878	4.51454493275494	8.04562542576647	5.12151103064575	3.61982197031037	10.1266741784193	9.72909942545154	10.2059387030377	13.7163449443335
9430041J12Rik	40.279420522163	36.5464811441139	34.5926446935123	50.3905453692743	29.3774768535518	35.7881164565305	37.524802781518	47.3175013255277	36.2757079919569	38.8330864601071	31.4925612759403	40.7933171556318	37.7271327033133	46.3722014233559	41.8945908190558	32.3282392695429	37.9221774351415	37.5462519869102	35.8505772145202	65.1567954655866	56.2593009912186	55.9423216963464	24.4942528872905	36.2503402100242
9430060I03Rik	2.27996719936772	2.19278886864683	5.42629720682547	0.663033491700978	1.89532108732593	12.4480405066193	7.5049605563036	2.91184623541709	1.13361587474865	6.32166523769185	3.37420299385074	4.63560422223089	1.84034793674699	4.09166483147258	2.79297272127038	5.54198387477878	4.51454493275494	7.15166704512575	5.12151103064575	7.23964394062073	7.8763021387706	2.43227485636289	3.06178161091131	4.89869462297624
9430069I07Rik	1.51997813291181	1.46185924576456	2.03486145255955	1.32606698340196	0.947660543662963	1.55600506332741	0.93812006953795	2.91184623541709	0.566807937374326	0.903095033955979	1.12473433128358	0	0	0	2.79297272127038	0	1.80581797310198	0.893958380640719	2.0486044122583	3.61982197031037	5.62593009912186	2.43227485636289	0	0
9430076C15Rik	6.83990159810316	3.65464811441139	6.78287150853183	5.9673014253088	2.84298163098889	1.55600506332741	4.69060034768975	9.46350026510553	3.96765556162029	2.70928510186794	11.2473433128358	5.56272506667707	2.76052190512048	2.72777655431505	5.58594544254077	4.61831989564898	7.22327189240791	1.78791676128144	3.07290661838745	5.42973295546555	2.25037203964874	2.43227485636289	4.08237548121507	0
[truncated: 19,611 more rows]
