# Supplementary material for: Forced turnover of aged microglia induces an intermediate phenotype but does not rebalance CNS environmental cues driving priming to immune challenge
Source: Acta Neuropathol Commun. 2018 Nov 26;6:129. doi: 10.1186/s40478-018-0636-8 (PMC6260864; doi:10.1186/s40478-018-0636-8)
Supplement: Supplementary file 1 — Adult (6–8 weeks old) and aged (16–18 weeks old) male BALB/c mice were provided diets formulated with vehicle or CSF1R antagonist (PLX5622) for 21 d. After 21 d, all mice were provided vehicle diet for an additional 21 d to allow for repopulation of microglia (Repop). After 21 d of repopulation, a 1-mm coronal brain section was isolated from each brain, Percoll-enriched microglia were sorted from the remaining tissue, and RNA was collected and sequenced. Counts were normalized using DESeq2 in R. Three CSV files are provided that describe sample groups (sample_key.csv), normalized microglia counts (microglia_norm_counts.csv), and normalized coronal brain section counts (brain_norm_counts.csv). (ZIP 5420 kb) [file 40478_2018_636_MOESM1_ESM.zip › microglia_norm_counts.csv]

	MGL_143	MGL_144	MGL_145	MGL_146	MGL_147	MGL_148	MGL_149	MGL_150	MGL_151	MGL_152	MGL_153	MGL_154	MGL_155	MGL_156	MGL_157	MGL_158	MGL_159	MGL_160	MGL_161	MGL_162	MGL_163	MGL_164	MGL_165	MGL_166
0610005C13Rik	23.6472616111667	8.72505685354374	1.85481068224788	8.61865917387649	6.46318606331475	0	0	0	23.0994541281245	0	24.7077988516733	12.719431546155	11.3372444154895	7.18780146985133	5.10730925122307	14.5059523576256	0	9.6047714787619	6.53745373524082	16.7296495495541	15.96860869466	22.2072784412776	9.68291186361621	12.0810340267456
0610007P14Rik	76.8536002362918	42.7527785823643	80.6842646777829	46.7870069439009	50.6282908292989	97.1183479750507	28.3658417257038	0	81.2463558989207	155.810176314944	101.077358938663	68.3669445605832	80.1165272027923	56.4755829774033	75.7584205598089	51.3287544962137	57.275165400937	51.6256466983452	89.3452010482912	75.6471110066795	75.2805838462543	72.9667720213408	84.5054126279232	73.5844799810866
0610009B22Rik	55.176943759389	73.2904775697674	27.8221602337182	48.0182439687404	71.0950466964622	71.7450858914789	0	3.79085548346339	62.9260991766151	24.4844562780627	64.0156606611535	46.1079393548119	55.1745894887155	57.5024117588107	75.7584205598089	75.8772892552724	81.9820994954588	72.0357860907143	76.2702935778096	52.3710768507781	60.4525900583557	61.0700157135135	53.6961476073262	53.8155152100484
0610009L18Rik	14.7795385069792	34.0277217288206	64.9183738786759	36.937110745185	34.470325671012	163.613793435446	88.6432553928244	155.425074821999	0	0	21.3385535537178	24.6438986206753	38.5466310126642	34.9121785678493	31.4950737158756	30.1277472042993	28.0760614710475	28.8143144362857	10.8957562254014	26.185538425389	31.93721738932	42.8283227081783	21.1263531569808	43.9310328245293
0610009O20Rik	227.60489300748	262.624211291666	237.415767327729	261.022249265974	177.737616741156	178.48777465685	270.65740646609	87.189676119658	195.150560737604	82.3568074807563	224.61635319703	235.309483603868	218.430909071764	245.412078756353	270.687390314823	216.473442875336	227.977619144906	219.709147576679	256.050271296932	292.405179083511	217.857447191433	198.279271797122	243.833326020154	269.077576050242
0610010B08Rik	0.985302567131946	0.872505685354374	0	1.2312370248395	6.46318606331475	0	0	0	23.0994541281245	0	0	9.53957365961626	9.06979553239158	6.160972688444	3.40487283414871	5.57921244524062	1.1230424588419	15.6077536529881	4.35830249016055	5.81900853897534	2.28122981352286	8.72428795907336	7.0421177189936	10.9827582061323
0610010F05Rik	205.928236530577	180.608676868355	148.384854579831	206.847820173036	192.818384222223	155.73933278882	0	235.980753845596	154.527382788143	348.347037046983	169.585346663758	153.428143025495	180.640094353466	179.695036746283	154.070495745229	171.839743313411	270.653232580898	268.933601405333	149.271860287999	172.388127967145	189.342074522397	195.106803448368	161.088442821979	210.868957557741
0610010K14Rik	94.5890464446668	111.68072772536	99.2323715002617	112.042569260394	95.8705932725021	69.120265675937	0	135.523083533816	160.103113094932	84.5826671423984	75.246478321005	95.3957365961626	129.24458633658	99.6023917965113	125.129076654965	91.4990841019461	152.733774402499	75.63757539525	114.405440366714	122.926555385854	110.639645955859	121.346914339839	99.4699127807847	115.318961164389
0610011F06Rik	32.5149847153542	21.8126421338593	28.7495655748422	25.8559775216295	33.3931279937929	83.1193068254939	0	4.73856935432924	65.3156978795245	160.261895638229	49.4155977033466	21.4640407341366	37.0349984239323	28.7512058794053	28.9414190902641	24.5485347590587	16.8456368826285	24.0119286969048	26.1498149409633	27.6402905601329	28.5153726690357	28.5522151387855	20.2460884421066	32.948274618397
0610012G03Rik	52.2210360579932	84.6330514793742	68.6279952431716	13.5436072732345	47.3966977976415	51.6214642389909	8.27337050333028	177.222493851914	157.713514392023	93.4861057889666	50.5386794693317	72.3417669187566	92.9654042070137	84.1999600754013	74.0559841427345	64.7188643647911	99.9507788369292	69.6345932210238	65.3745373524082	58.1900853897534	82.1242732868229	81.6910599804142	61.618530041194	69.1913766986336
0610030E20Rik	394.121026852779	305.376989874031	453.501211809607	302.884308110517	289.766175171945	573.960687131831	120.554827334241	201.863054494426	498.629596007102	533.093388963274	341.416856859486	407.02180947696	420.233859667477	413.811998907155	393.262812344177	387.197343699699	369.480968958985	511.454081244071	404.232555962391	437.880392557895	476.777031026277	440.973100476799	428.688916143736	327.286194542743
0610031J06Rik	366.532554973084	286.181864796235	329.228896098999	309.040493234714	300.538151944136	565.211286413358	499.94796041553	121.307375470829	453.227220651822	619.901915767314	336.924529795545	323.550539955318	346.919679113978	350.148614459901	315.801955367293	294.582417108704	359.373586829408	300.149108711309	358.470379815705	371.68917042705	269.185117995697	397.351660681432	316.895297354712	295.436195744959
0610037L13Rik	178.339764650882	131.74835848851	186.408473565912	179.760605626567	202.513163317195	288.73022370961	92.1889856085374	162.05907191806	219.843080667668	74.5662986650091	277.401196198332	195.561260022133	189.709889885857	201.258441155837	192.375315129402	220.936812831528	251.561510780586	208.903779663071	232.079607601049	215.303315942088	196.185763962966	229.210838197473	221.826708148299	243.817232176138
0610038B21Rik	0	0.872505685354374	0	0	0	0	0	0	0	0	15.7231447237921	0	3.77908147182983	0	0	0	0	0	0	0.727376067371918	0	1.58623417437698	0	0
0610039K10Rik	69.9564822663682	136.983392600637	143.747827874211	92.3427768629624	105.565372367474	137.365591280027	68.5507841704509	3.79085548346339	165.678843401721	46.7430528944833	207.770126707253	141.503675950974	167.035401054878	127.326768894509	154.921713953766	171.839743313411	145.995519649447	94.8471183527738	120.942894101955	140.38358100278	118.623950303189	107.863923857634	133.800236660878	142.77585667972
0610040B10Rik	4.92651283565973	20.0676307631506	24.1125388692225	20.9310294222715	21.5439535443825	0	0	0	7.1687961087283	3.33878949246309	26.9539623836436	12.719431546155	13.6046932985874	15.40243172111	14.470709545132	16.7376373357218	5.61521229420951	4.80238573938095	13.0749074704816	10.1832649432069	3.42184472028429	17.4485759181467	18.4855590123582	7.68793074429263
0610040F04Rik	0	0	0	0	0	0	0	0	0	0	0	0	0	0	0	0	0	1.20059643484524	0	0	0	0.793117087188488	0	0
0610040J01Rik	357.664831868896	464.173024608527	657.530386856874	616.849749444589	543.984826995658	510.090061886978	765.877726594003	711.733117020252	493.850398601283	529.754599470811	615.448807759862	606.557891857267	570.641302246304	508.28024679663	589.043000307728	620.408423910756	494.138681890436	517.457063418297	540.429508779908	635.726682883056	560.041919219862	517.112340846894	580.974711816972	700.699973551242
0610043K17Rik	14.7795385069792	13.0875852803156	9.27405341123941	0	3.23159303165737	0	0	0	0	0	0	10.3345381312509	5.29071406056176	3.080486344222	4.25609104268589	8.92673991238498	3.3691273765257	10.8053679136071	3.26872686762041	8.0011367410911	4.56245962704572	5.55181961031941	6.1618530041194	25.2603438741043
1010001N08Rik	0	0	0	0	0	0	0	0	0	1.11292983082103	0	0	0.755816294365965	0	0	1.11584248904812	0	0	0	1.45475213474384	0	2.37935126156546	0	0
1100001G20Rik	0	0	0	0	0	0	0	0	0.796532900969811	0	0	0	0	3.080486344222	1.70243641707436	0	51.6599531067274	1.20059643484524	0	0	1.14061490676143	9.51740504626185	0	0
1110001J03Rik	1.97060513426389	9.59756253889811	4.6370267056197	3.69371107451849	5.38598838609563	13.1241010777096	0	0	3.98266450484905	54.5335617102305	8.9846541278812	9.53957365961626	4.53489776619579	3.080486344222	2.55365462561154	4.46336995619249	0	4.80238573938095	6.53745373524082	2.90950426948767	6.84368944056857	3.17246834875395	3.5210588594968	2.19655164122646
1110002L01Rik	49.2651283565973	84.6330514793742	58.4265364908083	43.0932958693824	29.0843372849164	0	0	0	22.3029212271547	33.3878949246309	33.6924529795545	66.7770156173138	42.3257124844941	48.2609527261447	32.3462919244128	56.9079669414543	60.6442927774627	49.2244538286548	55.568356749547	40.0056837054555	36.4996770163657	34.8971518362934	71.3014419048102	39.5379295420764
1110004E09Rik	40.3974052524098	27.92018193134	33.3865922804619	19.699792397432	56.0142792153945	11.3742209340149	225.744823733726	0	82.0428887998905	50.0818423869464	30.323207681599	16.6942539043284	40.0582636013962	37.9926649120713	16.1731459622064	30.1277472042993	25.8299765533637	19.2095429575238	23.970663695883	22.5486580885295	27.3747577622743	38.8627372722359	16.7250295826098	31.8499987977837
1110004F10Rik	196.075210859257	179.736171183001	171.569988107929	196.99792397432	203.590360994415	87.4940071847304	308.478528767029	287.157302872352	204.708955549241	258.199720750479	244.831824984763	209.075656039923	220.698357954862	260.814510477463	218.763079594055	245.485347590587	294.237124216578	201.700201054	268.035603144874	239.306726165361	231.54482607257	219.693433151211	213.904325714431	242.718956355524
1110006O24Rik	0	13.0875852803156	11.1288640934873	6.15618512419749	14.0035698038486	0	0	0	3.18613160387924	0	3.36924529795545	7.94964471634688	6.80234664929369	14.3756029397027	9.36340029390897	10.0425824014331	38.1834436006246	24.0119286969048	18.5227855831823	12.3653931453226	10.2655341608529	3.17246834875395	9.68291186361621	26.3586196947176
1110007C09Rik	24.6325641782987	74.1629832551218	49.1524830795689	55.4056661177774	54.9370815381754	61.2458050293113	7.09146043142595	0	44.6058424543094	11.1292983082103	58.4002518312278	78.7014826918341	83.8956086746221	65.7170420100693	67.2462384744371	80.3406592114649	94.3355665427197	72.0357860907143	91.5243522933715	68.3733503329603	57.0307453380714	67.4149524110214	64.2593241858166	76.8793074429263
1110008F13Rik	48.2798257894654	86.378062850083	91.8131287712701	102.192673061678	64.6318606331475	95.3684678313561	1.18191007190433	254.935031262913	50.1815727610981	151.35845699166	84.2311324488862	63.597157730775	52.9071406056176	49.287781507552	88.5266936878666	74.7614467662242	44.921698353676	32.4161037408214	63.1953861073279	53.8258289855219	39.92152173665	65.035601149456	81.8646184833006	73.5844799810866
1110008L16Rik	155.677805606847	198.931296260797	144.675233215335	160.060813229135	108.796965399132	31.4978425865029	69.7326942423552	247.353320295986	96.3804810173471	41.1784037403782	139.262138982159	124.809422046646	132.267851514044	151.970659648285	132.7900405318	114.931776371957	169.579411285127	114.056661310298	112.226289121634	125.10868358797	103.79595651529	163.382119960828	121.47653065264	117.515512805616
1110008P14Rik	6.89711796992362	6.10753979748062	6.49183738786759	0	6.46318606331475	0	0	0	35.0474476426717	5.56464915410516	0	3.17985788653875	6.80234664929369	7.18780146985133	5.95852745976025	2.23168497809625	0	4.80238573938095	4.35830249016055	0.727376067371918	4.56245962704572	7.13805378469639	2.6407941446226	6.58965492367939
1110012L19Rik	29.5590770139584	13.0875852803156	18.5481068224788	14.774844298074	25.852744253259	0	82.7337050333028	0	6.37226320775849	0	11.2308176598515	17.4892183759631	24.1861214197109	20.5365756281467	13.6194913365949	18.9693223138181	10.1073821295771	20.410139392369	22.8810880733429	17.457025616926	27.3747577622743	19.8279271797122	14.9645001528614	19.7689647710382
1110017D15Rik	0	1.74501137070875	0	0	7.54038374053387	0	0	0	18.3202567223056	0	4.4923270639406	3.17985788653875	8.31397923802562	6.160972688444	0.851218208537179	1.11584248904812	3.3691273765257	6.00298217422619	0	2.18212820211575	1.14061490676143	4.75870252313092	1.7605294297484	3.2948274618397
1110019D14Rik	47.2945232223334	54.0953524919712	50.0798884206928	29.549688596148	38.7791163798885	2.62482021554191	0	0	70.8914281863132	57.8723512026936	92.0927048107823	65.9820511456791	49.8838754281537	45.1804663819227	40.0072558012474	55.7921244524062	56.1521229420951	60.0298217422619	69.7328398425687	63.2817178613569	30.7966024825586	29.345332225974	50.1750887478294	56.0120668512748
1110020A21Rik	7.88242053705557	16.5776080217331	18.5481068224788	11.0811332235555	9.69477909497212	0.874940071847304	1.18191007190433	0	0	0	3.36924529795545	4.76978682980813	12.8488770042214	8.21463025125867	2.55365462561154	3.34752746714437	24.7069340945218	3.60178930453571	4.35830249016055	5.09163247160343	4.56245962704572	7.13805378469639	7.9223824338678	8.78620656490586
1110028F11Rik	0	0	8.34664807011547	0	0	0	0	0	0	0	4.4923270639406	0	0	0	0	0	15.7225944237866	2.40119286969048	1.08957562254014	0	0	4.75870252313092	1.7605294297484	0
1110028F18Rik	0	0	0	0	0	0	0	0	0	0	0	0	0	0	0	0	0	0	0	0	1.14061490676143	0.793117087188488	0	0
1110032A03Rik	61.0887591621807	123.895807320321	107.579019570377	107.117621161036	114.182953785227	76.9947263225627	7.09146043142595	2.84314161259754	46.198908256249	11.1292983082103	86.4772959808565	65.1870866740444	74.8258131422306	97.5487342336966	86.8242572707922	69.1822343209836	96.5816514604035	85.2423468740119	59.9266592397075	98.1957690952089	103.79595651529	84.0704112419797	92.427795061791	94.451720572738
1110032F04Rik	0	0	7.41924272899153	0	0	0	0	0	0	0	0	0.794964471634688	0	0	0	0	2.2460849176838	0	0	0	1.14061490676143	0.793117087188488	1.7605294297484	0
1110034G24Rik	94.5890464446668	80.2705230526024	74.1924272899153	60.3306142171354	60.323069924271	0	72.0965143861638	40.7516964472315	65.3156978795245	26.7103159397048	59.5233335972129	96.1907010677972	71.0467316704007	57.5024117588107	51.9243107207679	64.7188643647911	103.319906213455	63.6316110467976	70.8224154651089	85.8303759498863	43.3433664569343	51.5526106672517	70.421177189936	65.8965492367939
1110037F02Rik	786.271448571293	842.840492052325	965.428960110022	949.283746151253	758.347164762264	489.96644023449	508.22133091886	873.792188938312	722.455341179618	766.808653435691	913.065475745927	825.968086028441	764.886089898357	857.402032475123	768.650042309072	810.101647048937	793.991018401224	841.618100826512	885.824981125131	869.941776576814	752.805838462543	878.773732604844	858.258097002345	980.760307807616
1110038B12Rik	118.236308055834	50.6053297505537	49.1524830795689	40.6308218197034	54.9370815381754	29.7479624428083	109.917636687102	4.73856935432924	6.37226320775849	0	33.6924529795545	44.5180104115425	49.8838754281537	33.885349786442	52.7755289293051	37.9386446276362	58.3982078597789	32.4161037408214	46.8517517692259	41.4604358401993	33.0778322960814	25.3797467900316	66.019853615565	49.4224119275955
1110038F14Rik	38.4268001181459	38.3902501555924	56.5717258085604	46.7870069439009	54.9370815381754	29.7479624428083	33.0934820133211	188.595060302304	65.3156978795245	160.261895638229	66.2618241931238	69.1619090322178	59.7094872549113	56.4755829774033	57.031619971991	55.7921244524062	87.5973117896683	43.2214716544286	73.0015667101891	49.4615725812904	59.3119751515943	50.7594935800632	49.2948240329552	72.4862041604733
1110046J04Rik	18.720748775507	5.23503411212624	11.1288640934873	14.774844298074	10.7719767721913	0	0	0	14.3375922174566	0	11.2308176598515	3.17985788653875	9.06979553239158	7.18780146985133	5.10730925122307	1.11584248904812	1.1230424588419	8.40417504391666	26.1498149409633	9.45588887583493	13.6873788811371	8.72428795907336	10.5631765784904	2.19655164122646
1110051M20Rik	138.927661965604	221.616444080011	198.464743000523	196.99792397432	179.892012095594	342.101568092296	316.751899270359	1.8954277417317	328.968088100532	116.857632236208	204.400881409297	175.687148231266	138.314381868972	181.748694309098	197.482624380625	213.125915408192	92.0894816250359	159.679325834417	147.092709042918	177.479760438748	147.139322972224	146.72666112987	196.299031416947	152.660339065239
1110054M08Rik	11.8236308055834	38.3902501555924	16.6932961402309	1.2312370248395	10.7719767721913	3.49976028738921	8.27337050333028	0	0	0	20.2154717877327	11.1295026028856	13.6046932985874	15.40243172111	12.7682731280577	13.3901098685775	1.1230424588419	12.0059643484524	7.62702935778096	3.63688033685959	12.5467639743757	15.0692246565813	13.203970723113	6.58965492367939
1110057K04Rik	297.561375273848	208.528858799695	185.481068224788	265.947197365332	242.369477374303	364.850009960326	180.832241001362	295.686727710145	248.518265102581	205.892018701891	232.477925558926	294.136854504835	230.523969781619	253.626709007611	267.282517480674	242.137820123443	294.237124216578	277.33777644925	264.766876277253	226.941333020038	291.997416130926	244.280062854054	281.684708759744	253.701714561657
1110058L19Rik	16.7501436412431	41.8802728970099	19.4755121636028	39.3995847948639	15.0807674810677	26.2482021554191	27.1839316537995	0	6.37226320775849	4.45171932328413	16.8462264897772	25.43886309231	29.4768354802726	23.6170619723687	25.5365462561154	23.4326922700106	12.3534670472609	26.4131215665952	26.1498149409633	34.9140512338521	34.2184472028429	40.4489714466129	25.5276767313518	28.555171335944
1110059E24Rik	77.8389028034237	129.130841432447	112.216046275997	98.4989619871599	95.8705932725021	20.9985617243353	10.6371906471389	0	120.276468046441	62.3240705259778	170.708428429743	121.629564160107	102.791016033771	103.709706922141	93.6340029390897	92.6149265909942	123.534670472609	138.068590007202	58.8370836171674	77.1018631414233	83.2648881935843	91.2084650266761	96.8291186361621	106.532754599484
1110059G10Rik	136.957056831341	135.238381229928	153.949286626574	156.367102154616	180.969209772813	27.9980822991137	202.10662229564	46.4379796724266	136.207126065838	89.0343864656825	135.892893684203	137.528853592801	175.349380292904	166.346262587988	181.309478418419	149.522893532448	117.9194581784	146.472765051119	150.361435910539	144.747837407012	160.826701853361	167.347705396771	155.806854532733	150.463787424013
1110065P20Rik	21.6766564769028	11.3425739096069	0.927405341123941	20.9310294222715	4.3087907088765	0	0	35.0654132220364	11.1514606135774	0	1.12308176598515	16.6942539043284	15.1163258873193	15.40243172111	15.3219277536692	12.2742673795294	2.2460849176838	3.60178930453571	20.7019368282626	13.0927692126945	12.5467639743757	9.51740504626185	10.5631765784904	12.0810340267456
1190002F15Rik	0	0	0	0	3.23159303165737	0	0	0	0.796532900969811	0	0	1.58992894326938	1.51163258873193	0	0	1.11584248904812	0	1.20059643484524	1.08957562254014	3.63688033685959	0	1.58623417437698	0	3.2948274618397
1190002N15Rik	275.884718796945	271.34926814521	368.179920426205	224.085138520789	202.513163317195	229.234298823994	251.746845315621	323.170429965254	262.059324419068	138.003299021808	369.493901009114	244.849057263484	216.163460188666	261.84133925887	275.794699566046	253.296245013924	241.454128651009	236.517497664512	274.573056880114	263.310136388634	199.60760868325	235.555774894981	300.170267772102	241.620680534911
1190005I06Rik	0	0	0	0	2.15439535443825	0	0	0	0.796532900969811	0	0	0	2.2674488830979	0	0	0	0	0	1.08957562254014	0	3.42184472028429	3.96558543594244	0.8802647148742	0
1190007I07Rik	0.985302567131946	2.61751705606312	12.9836747757352	7.38742214903699	7.54038374053387	0.874940071847304	0	0	20.7098554252151	0	11.2308176598515	8.74460918798157	12.0930607098554	7.18780146985133	5.10730925122307	6.69505493428874	10.1073821295771	7.20357860907143	10.8957562254014	5.09163247160343	4.56245962704572	7.13805378469639	6.1618530041194	3.2948274618397
1200014J11Rik	676.902863619647	707.602110822397	534.18547648739	634.087067792342	634.469431882065	491.716320378185	819.063679829697	1047.22382730676	552.793833273049	792.406039544574	649.141260739416	655.050724626983	632.618238384313	660.250906444915	643.520965654107	659.462911027441	616.550309904204	681.938774992095	643.939192921221	680.096622992743	599.963440956512	719.357198079958	671.641977449015	677.636181318364
1300002E11Rik	111.33919008591	185.843710980482	180.844041519168	84.9553547139254	127.109325911857	50.7465241671436	1.18191007190433	218.921904170011	160.899645995902	300.491054321678	187.55465491952	205.100833681749	196.512236535151	192.016982123171	166.838768873287	136.132783663871	223.485449309538	264.131215665952	217.915124508027	200.028418527277	237.247900606377	206.210442669007	203.34114913594	140.579305038494
1300002K09Rik	20.6913539097709	7.85255116818936	0	0	9.69477909497212	0	0	0	0.796532900969811	0	0	1.58992894326938	8.31397923802562	2.05365756281467	3.40487283414871	1.11584248904812	3.3691273765257	2.40119286969048	0	5.09163247160343	9.12491925409143	7.93117087188488	0	0
1300017J02Rik	0	0	0	0	0	0	0	11.3725664503902	0	0	1.12308176598515	0	1.51163258873193	0	0	0	2.2460849176838	1.20059643484524	0	0	0	0	1.7605294297484	0
1500004A13Rik	35.4708924167501	36.6452387848837	53.7895097851886	40.6308218197034	67.8634536648049	183.737415087934	0	0	53.3677043649773	66.7757898492619	24.7077988516733	37.3633301668303	63.4885687267411	31.8316922236273	29.7926372988013	35.7069596495399	58.3982078597789	36.0178930453571	61.0162348622476	40.7330597728274	59.3119751515943	40.4489714466129	58.9777358965714	37.3413779008499
1500009C09Rik	0	2.61751705606312	4.6370267056197	0	3.23159303165737	0	0	0	0	0	0	0	0.755816294365965	1.02682878140733	0	0	0	1.20059643484524	0	0.727376067371918	1.14061490676143	3.17246834875395	0	0
1500009L16Rik	0.985302567131946	0.872505685354374	0	0	0	0	0	0	0	0	0	0	0	0	0	0	0	0	0	0	2.28122981352286	1.58623417437698	0	0
1500011B03Rik	44.3386155209376	30.5376989874031	36.1688083038337	23.3935034719505	39.8563140571076	1.74988014369461	187.923701432788	0	94.7874152154075	86.8085268040404	53.9079247672872	42.1331169966385	36.2791821295663	34.9121785678493	41.7096922183218	26.780219737155	32.5682313064151	34.8172966105119	25.0602393184231	42.9151879749432	42.2027515501729	35.6902689234819	28.1684708759744	28.555171335944
1500011K16Rik	25.6178667454306	12.2150795949612	12.0562694346112	29.549688596148	47.3966977976415	0	0	19.9019912881828	39.0301121475207	0	17.9693082557624	27.0287920355794	43.837345073226	20.5365756281467	28.9414190902641	33.4752746714437	31.4451888475732	27.6137180014405	45.7621761466857	50.1889486486623	33.0778322960814	39.6558543594244	40.4921768842132	50.5206877482087
1500012F01Rik	49.2651283565973	100.338153815753	90.8857234301462	64.0243252916539	79.7126281142152	146.1149919985	10.6371906471389	418.889530922705	90.8047507105584	47.8559827253044	40.4309435754654	75.5216248052954	105.814281211235	70.851185917106	45.1145650524705	50.2129120071655	93.2125240838778	63.6316110467976	54.4787811270068	113.470666510019	83.2648881935843	77.7254745444718	80.1040890535522	99.9430996758041
1500012K07Rik	0.985302567131946	3.49002274141749	0	0	2.15439535443825	0	0	0	0	0	1.12308176598515	0	0	0	1.70243641707436	1.11584248904812	0	0	0	1.45475213474384	0	0.793117087188488	0.8802647148742	0
1500015A07Rik	5.91181540279168	14.8325966510244	12.0562694346112	32.012162645827	35.5475233482311	0	0	69.1831125732069	31.0647831378226	0	25.8308806176584	31.7985788653875	31.7442843633705	39.0194936934787	18.7268005878179	23.4326922700106	19.0917218003123	26.4131215665952	21.7915124508027	26.185538425389	37.6402919231272	30.931566400351	24.6474120164776	27.4568955153308
1500015O10Rik	36.456194983882	121.278290264258	67.7005899020477	13.5436072732345	236.983488988207	206.485856955964	343.935830924159	0	297.903304962709	84.5826671423984	87.6003777468417	25.43886309231	110.349178977431	95.495076670882	40.8584740097846	21.2010072919143	133.642052602186	39.6196823498928	27.2393905635034	5.09163247160343	90.1085776341529	47.5870252313092	8.802647148742	37.3413779008499
1500017E21Rik	10.8383282384514	0	0	0	0	0	0	0	0	0	0	0	5.29071406056176	2.05365756281467	0	1.11584248904812	0	2.40119286969048	0	0	0	0	0	0
1600002D24Rik	0.985302567131946	3.49002274141749	0.927405341123941	2.462474049679	3.23159303165737	0	0	0	0	0	0	0	0.755816294365965	1.02682878140733	3.40487283414871	3.34752746714437	0	0	1.08957562254014	2.18212820211575	1.14061490676143	7.13805378469639	2.6407941446226	0
1600002H07Rik	30.5443795810903	34.9002274141749	19.4755121636028	36.937110745185	35.5475233482311	31.4978425865029	0	0	37.4370463455811	53.4206318794095	59.5233335972129	66.7770156173138	55.9304057830814	36.965836130664	32.3462919244128	52.4445969852618	32.5682313064151	42.0208752195833	31.597693053664	42.1878119075712	46.7652111772186	34.8971518362934	46.6540298883326	53.8155152100484
1600002K03Rik	59.1181540279168	17.4501137070875	30.60437625709	19.699792397432	44.1651047659841	63.8706252448532	0	0	16.727190920366	38.9525440787361	11.2308176598515	11.9244670745203	24.9419377140769	25.6707195351833	19.5780187963551	26.780219737155	19.0917218003123	21.6107358272143	18.5227855831823	18.9117777516699	31.93721738932	19.0348100925237	21.1263531569808	28.555171335944
1600010M07Rik	10.8383282384514	2.61751705606312	6.49183738786759	7.38742214903699	2.15439535443825	0	0	0	0	0	21.3385535537178	9.53957365961626	10.5814281211235	8.21463025125867	12.7682731280577	2.23168497809625	5.61521229420951	8.40417504391666	3.26872686762041	4.36425640423151	5.70307453380714	7.13805378469639	7.9223824338678	13.1793098473588
1600012H06Rik	233.516708410271	241.684074843162	190.118094930408	240.091219843702	190.663988867785	459.343537719834	393.57605394414	553.464900585655	272.414252131675	172.50412377726	445.863461096104	325.140468898587	280.407845209773	292.64620270109	279.199572400195	210.894230430095	468.308705337073	310.954476624917	317.06650615918	291.677803016139	314.809714266154	350.557752537311	280.80444404487	308.615505592318
1600014C10Rik	181.295672352278	233.831523674972	308.825978594272	162.523287278814	138.958500361267	209.110677171506	671.324920841657	54.0196906393534	250.111330904521	164.713614961513	302.108995050005	153.428143025495	225.989072015424	253.626709007611	287.711754485566	165.144688379122	269.530190122056	307.352687320381	286.558388728056	289.495674814023	231.54482607257	272.039160905651	294.888679482857	298.731023206799
1600016N20Rik	0	0	0	1.2312370248395	9.69477909497212	0	0	0	0	0	0	3.97482235817344	8.31397923802562	2.05365756281467	11.9170549195205	3.34752746714437	4.4921698353676	1.20059643484524	0	0.727376067371918	1.14061490676143	5.55181961031941	7.0421177189936	0
1600020E01Rik	49.2651283565973	88.9955799061461	127.05453173398	110.811332235555	93.7161979180639	1.74988014369461	1.18191007190433	10.4248525795243	99.5666126212263	141.342088514271	52.784843001302	77.1115537485647	74.0699968478646	83.173131293994	108.104712484222	84.8040291676573	84.2281844131426	62.4310146119524	84.9868985581306	64.7364699961007	66.1556645921629	88.8291137651106	86.2659420576717	97.7465480345777
1600023N17Rik	0	0	0	0	0	0	0	0	0	0	0	2.38489341490406	1.51163258873193	1.02682878140733	1.70243641707436	0	3.3691273765257	1.20059643484524	1.08957562254014	0	4.56245962704572	3.17246834875395	0.8802647148742	1.09827582061323
1600029I14Rik	1.97060513426389	17.4501137070875	9.27405341123941	4.92494809935799	22.6211512216016	0	0	1.8954277417317	14.3375922174566	0	0	1.58992894326938	6.04653035492772	5.13414390703667	3.40487283414871	15.6217948466737	0	3.60178930453571	3.26872686762041	10.1832649432069	5.70307453380714	5.55181961031941	9.68291186361621	8.78620656490586
1600029O15Rik	14.7795385069792	12.2150795949612	23.1851335280985	48.0182439687404	40.9335117343267	5.24964043108382	36.6392122290341	113.725664503902	5.57573030678868	4.45171932328413	3.36924529795545	3.97482235817344	7.55816294365965	20.5365756281467	12.7682731280577	20.0851648028662	12.3534670472609	13.2065607832976	3.26872686762041	8.0011367410911	12.5467639743757	4.75870252313092	6.1618530041194	12.0810340267456
1700001C02Rik	0	2.61751705606312	0	0	0	0	0	0	0	0	0	1.58992894326938	1.51163258873193	1.02682878140733	2.55365462561154	0	0	0	0	0	0	0	0	0
1700001C19Rik	9.85302567131946	15.7051023363787	1.85481068224788	9.84989619871599	6.46318606331475	0	0	0	3.98266450484905	0	6.7384905959109	7.94964471634688	3.77908147182983	3.080486344222	5.10730925122307	2.23168497809625	0	8.40417504391666	4.35830249016055	6.54638460634726	2.28122981352286	3.96558543594244	3.5210588594968	10.9827582061323
1700001D01Rik	2.95590770139584	8.72505685354374	6.49183738786759	4.92494809935799	2.15439535443825	0	0	0	6.37226320775849	0	13.4769811918218	0	6.04653035492772	4.10731512562933	2.55365462561154	5.57921244524062	5.61521229420951	2.40119286969048	10.8957562254014	10.1832649432069	1.14061490676143	2.37935126156546	7.0421177189936	4.39310328245293
1700001G11Rik	1.97060513426389	0.872505685354374	8.34664807011547	1.2312370248395	3.23159303165737	0	0	0	0	0	0	0.794964471634688	3.77908147182983	1.02682878140733	1.70243641707436	3.34752746714437	0	1.20059643484524	7.62702935778096	0	1.14061490676143	0	2.6407941446226	0
1700001G17Rik	0	3.49002274141749	0.927405341123941	4.92494809935799	4.3087907088765	0	0	0	0	0	0	0	3.77908147182983	7.18780146985133	3.40487283414871	3.34752746714437	11.230424588419	6.00298217422619	4.35830249016055	5.09163247160343	4.56245962704572	1.58623417437698	6.1618530041194	3.2948274618397
1700001J03Rik	0	0	0	4.92494809935799	2.15439535443825	0.874940071847304	0	0	0	0	0	0.794964471634688	4.53489776619579	1.02682878140733	0.851218208537179	3.34752746714437	0	0	1.08957562254014	0	1.14061490676143	0	0	0
1700001J11Rik	0.985302567131946	11.3425739096069	2.78221602337182	0	0	0	0	0	0	0	13.4769811918218	4.76978682980813	0	9.241459032666	2.55365462561154	0	1.1230424588419	2.40119286969048	2.17915124508027	4.36425640423151	2.28122981352286	2.37935126156546	1.7605294297484	1.09827582061323
1700001K19Rik	50.2504309237293	26.1751705606312	43.5880510328252	84.9553547139254	43.087907088765	132.115950848943	34.2753920852254	36.0131270929022	25.4890528310339	26.7103159397048	10.1077358938663	34.9784367519263	37.0349984239323	24.643890753776	39.1560375927102	33.4752746714437	12.3534670472609	26.4131215665952	34.8664199212844	24.0034102232733	53.6089006177872	38.8627372722359	22.8868825867292	31.8499987977837
1700001K23Rik	1.97060513426389	13.0875852803156	3.70962136449576	9.84989619871599	4.3087907088765	0	0	0	0.796532900969811	1.11292983082103	23.5847170856881	15.1043249610591	5.29071406056176	13.3487741582953	11.0658367109833	14.5059523576256	5.61521229420951	8.40417504391666	13.0749074704816	18.1844016842979	12.5467639743757	7.13805378469639	10.5631765784904	5.49137910306616
1700001L05Rik	181.295672352278	125.64081869103	185.481068224788	194.535449924641	170.197233000622	261.607081482344	283.658417257038	164.902213530658	98.7700797202565	8.90343864656825	120.169748960411	124.014457575011	92.2095879126478	118.085309861843	128.533949489114	116.047618861005	59.5212503186208	72.0357860907143	101.330532896233	80.011367410911	69.5775093124472	69.7943036725869	154.046325102985	110.925857881936
1700001L19Rik	0	0	0	0	0	0	0	0	0	0	0	0	0	0	0	0	0	0	0	2.90950426948767	0	0.793117087188488	0	4.39310328245293
1700001O22Rik	0	0	0	0	0	0	0	0	0	0	0	0	0	1.02682878140733	1.70243641707436	0	6.73825475305141	0	0	0.727376067371918	1.14061490676143	1.58623417437698	0	3.2948274618397
1700001P01Rik	4.92651283565973	8.72505685354374	12.0562694346112	0	1.07719767721912	0	0	0	0	0	3.36924529795545	0	9.06979553239158	7.18780146985133	4.25609104268589	2.23168497809625	3.3691273765257	8.40417504391666	1.08957562254014	5.81900853897534	1.14061490676143	5.55181961031941	6.1618530041194	2.19655164122646
1700003D09Rik	0	5.23503411212624	0	0	0	0	0	0	30.2682502368528	2.22585966164206	0	0	1.51163258873193	3.080486344222	0	0	0	0	2.17915124508027	3.63688033685959	0	0.793117087188488	0	0
1700003E16Rik	0	0	0	0	3.23159303165737	0	0	0	19.9133225242453	0	0	1.58992894326938	5.29071406056176	2.05365756281467	1.70243641707436	0	0	0	1.08957562254014	0.727376067371918	6.84368944056857	3.17246834875395	1.7605294297484	1.09827582061323
1700003F12Rik	32.5149847153542	48.8603183798449	11.1288640934873	9.84989619871599	32.3159303165737	15.7489212932515	27.1839316537995	0	28.6751844349132	0	8.9846541278812	13.5143960177897	28.7210191859067	10.2682878140733	18.7268005878179	5.57921244524062	15.7225944237866	6.00298217422619	5.44787811270068	16.0022734821822	30.7966024825586	23.0003955284661	8.802647148742	13.1793098473588
1700003G18Rik	0	0	0	4.92494809935799	0	2.62482021554191	0	0	0	0	0	0	0	0	0	0	1.1230424588419	0	0	0	1.14061490676143	0	0	1.09827582061323
1700003M02Rik	0	0	0	0	8.617581417753	0	0	0	10.3549277126075	0	0	0	6.04653035492772	14.3756029397027	1.70243641707436	0	7.86129721189331	2.40119286969048	0	0	0	2.37935126156546	0.8802647148742	0
1700003M07Rik	0	0	0	0	5.38598838609563	0	1.18191007190433	0	0	0	0	0	0	0	0	0	1.1230424588419	0	0	0	0	0	0	0
1700006A11Rik	0	0	0	0	0	0	0	0	0	0	0	0	0	0	1.70243641707436	0	0	0	0	0	0	0	0	0
1700006E09Rik	0	0	0	0	0	0	0	0	1.59306580193962	0	0	0	0	0	0	0	0	0	0	0	0	0	0	0
1700007G11Rik	0	0	0	0	0	0	0	0	2.38959870290943	0	0	0	0	3.080486344222	0	2.23168497809625	0	0	4.35830249016055	1.45475213474384	0	0	1.7605294297484	0
1700007J10Rik	62.0740617293126	43.6252842677187	21.3303228458506	39.3995847948639	31.2387326393546	57.746044741922	0	0	11.1514606135774	0	17.9693082557624	32.5935433370222	27.9652028915407	40.046322474886	28.9414190902641	37.9386446276362	37.0604011417827	43.2214716544286	31.597693053664	24.0034102232733	27.3747577622743	22.2072784412776	36.0908533098422	30.7517229771705
1700007K09Rik	0	0	22.2577281869746	14.774844298074	10.7719767721913	0.874940071847304	0	0	0	0	0	0	0.755816294365965	1.02682878140733	0	3.34752746714437	0	0	0	0.727376067371918	6.84368944056857	0	0.8802647148742	2.19655164122646
1700007K13Rik	7.88242053705557	0	0	0	5.38598838609563	0	0	0	15.1341251184264	0	0	1.58992894326938	5.29071406056176	3.080486344222	0	1.11584248904812	0	0	2.17915124508027	1.45475213474384	3.42184472028429	1.58623417437698	0	0
1700007L15Rik	0.985302567131946	6.10753979748062	4.6370267056197	6.15618512419749	2.15439535443825	22.7484418680299	0	0	34.2509147417019	0	1.12308176598515	7.94964471634688	9.06979553239158	7.18780146985133	3.40487283414871	3.34752746714437	3.3691273765257	2.40119286969048	2.17915124508027	3.63688033685959	6.84368944056857	7.93117087188488	12.3237060082388	4.39310328245293
1700008F21Rik	0	0	0	0	0	0	0	0	13.5410593164868	0	0	0	1.51163258873193	0	2.55365462561154	3.34752746714437	3.3691273765257	0	6.53745373524082	2.18212820211575	0	0	1.7605294297484	0
1700008J07Rik	116.26570292157	129.130841432447	115.925667640493	130.511124632987	116.337349139665	71.7450858914789	0	46.4379796724266	77.2636913940716	76.7921583266512	112.308176598515	109.705097085587	132.267851514044	95.495076670882	120.872985612279	116.047618861005	70.7516749070398	81.6405575694762	96.9722304060721	96.0136408930932	94.6710372611986	130.071202298912	72.1817066196844	83.4689623666057
1700008O03Rik	0	5.23503411212624	7.41924272899153	11.0811332235555	1.07719767721912	0	0	0	3.18613160387924	0	0	1.58992894326938	6.04653035492772	3.080486344222	4.25609104268589	8.92673991238498	0	9.6047714787619	7.62702935778096	7.27376067371918	4.56245962704572	3.17246834875395	1.7605294297484	1.09827582061323
1700009J07Rik	66.0152719978404	27.0476762459856	53.7895097851886	28.3184515713085	15.0807674810677	53.3713443826855	0	0	49.3850398601283	18.9198071239575	37.0616982775099	34.1834722802916	44.593161367592	59.5560693216253	68.9486748915115	41.2861720947806	31.4451888475732	87.6435397437024	62.1058104847878	21.8212820211575	52.4682857110257	61.0700157135135	60.7382653263198	36.2431020802367
1700009N14Rik	0	0	0	0	0	0	0	0	0	36.726684417094	0	0	0	0	0	0	0	0	0	0	0	0	0	0
1700009P17Rik	15.7648410741111	16.5776080217331	23.1851335280985	13.5436072732345	50.6282908292989	0	0	0	54.9607701669169	41.1784037403782	30.323207681599	14.3093604894244	19.6512236535151	34.9121785678493	21.2804552134295	24.5485347590587	35.9373586829408	24.0119286969048	8.71660498032109	25.4581623580171	27.3747577622743	26.9659809644086	23.7671473016034	12.0810340267456
1700010B08Rik	9.85302567131946	0	0	0	0	0	0	0	0	0	0	0	0	0	0	0	0	0	0	0	0	0	0	0
1700010D01Rik	21.6766564769028	0	5.56443204674365	0	0	0	0	0	12.744526415517	0	5.61540882992575	0	0.755816294365965	4.10731512562933	1.70243641707436	1.11584248904812	1.1230424588419	1.20059643484524	4.35830249016055	2.18212820211575	0	3.96558543594244	0	2.19655164122646
1700010I02Rik	0	0	0	0	0	1.74988014369461	0	0	0	1.11292983082103	0	0	0	1.02682878140733	0	0	0	0	0	0	0	0	0	0
1700010I14Rik	18.720748775507	5.23503411212624	20.4029175047267	35.7058737203455	18.3123605127251	26.2482021554191	0	26.5359883842438	11.1514606135774	0	20.2154717877327	17.4892183759631	30.2326517746386	29.7780346608127	20.4292370048923	26.780219737155	15.7225944237866	38.4190859150476	39.2247224114449	34.1866751664801	34.2184472028429	24.5866297028431	25.5276767313518	32.948274618397
1700010K23Rik	0	0	0	0	0	0	0	0	0	0	0	0	0	0	0	0	0	0	0	0	0	0	0	2.19655164122646
1700011E24Rik	2.95590770139584	4.36252842677187	18.5481068224788	11.0811332235555	9.69477909497212	0	7.09146043142595	0	0.796532900969811	0	0	0.794964471634688	0.755816294365965	5.13414390703667	5.95852745976025	8.92673991238498	11.230424588419	1.20059643484524	8.71660498032109	5.81900853897534	7.98430434733	0	4.401323574371	8.78620656490586
1700011H14Rik	0	0	0	4.92494809935799	0	0	0	0	0	0	0	0	6.04653035492772	1.02682878140733	0	0	0	1.20059643484524	0	0	0	0	0.8802647148742	1.09827582061323
1700011I03Rik	5.91181540279168	6.10753979748062	30.60437625709	22.162266447111	14.0035698038486	1.74988014369461	0	0	23.0994541281245	5.56464915410516	23.5847170856881	23.8489341490406	9.82561182675755	25.6707195351833	11.9170549195205	7.81089742333686	17.9686793414704	19.2095429575238	26.1498149409633	13.8201452800664	15.96860869466	19.8279271797122	18.4855590123582	13.1793098473588
1700011L22Rik	2.95590770139584	1.74501137070875	21.3303228458506	34.474636695506	20.4667558671634	0	0	0	2.38959870290943	1.11292983082103	7.86157236189605	38.9532591100997	12.0930607098554	18.482918065332	35.7511647585615	32.3594321823956	19.0917218003123	25.21252513175	29.4185418085837	18.1844016842979	19.3904534149443	23.7935126156546	19.3658237272324	18.6706889504249
1700012B07Rik	0	0	0	0	0	0	0	0	0	0	0	0	0	0	0	4.46336995619249	0	0	0	0	0	0	0	1.09827582061323
1700012B09Rik	0	0	0.927405341123941	0	2.15439535443825	0	0	0	0	0	0	0	0	0	0.851218208537179	0	0	0	0	0	0	0	0	2.19655164122646
1700012D01Rik	19.7060513426389	31.4102046727575	55.6443204674365	33.2433996706665	37.7019187026694	41.1221833768233	0	0.947713870865848	28.6751844349132	30.0491054321678	25.8308806176584	24.6438986206753	26.4535703028088	32.8585210050347	51.0730925122307	18.9693223138181	17.9686793414704	10.8053679136071	17.4332099606422	18.9117777516699	34.2184472028429	28.5522151387855	37.8513827395906	37.3413779008499
1700012D14Rik	31.5296821482223	54.9678581773255	15.765890799107	41.8620588445429	21.5439535443825	138.240531351874	111.099546759007	0	34.2509147417019	8.90343864656825	103.323522470634	45.3129748831772	52.9071406056176	36.965836130664	26.3877644646525	32.3594321823956	40.4295285183084	37.2184894802024	39.2247224114449	38.5509315707116	25.0935279487514	29.345332225974	32.5697944503454	45.0293086451425
1700012L04Rik	0	0	0	0	2.15439535443825	0	0	0	0	0	0	0.794964471634688	1.51163258873193	0	0	0	4.4921698353676	1.20059643484524	3.26872686762041	0.727376067371918	0	0	1.7605294297484	1.09827582061323
1700013F07Rik	0	7.85255116818936	0	1.2312370248395	7.54038374053387	0	0	0	3.18613160387924	0	0	0	4.53489776619579	1.02682878140733	4.25609104268589	0	2.2460849176838	0	0	0	1.14061490676143	3.96558543594244	6.1618530041194	0
1700013H16Rik	0	1.74501137070875	0	0	0	0	0	0	0	0	0	0	0	0	0	1.11584248904812	0	1.20059643484524	1.08957562254014	0	0	2.37935126156546	0.8802647148742	0
1700015E13Rik	23.6472616111667	40.1352615263012	27.8221602337182	60.3306142171354	24.7755465760399	46.3718238079071	0	13.2679941921219	48.5885069591585	11.1292983082103	25.8308806176584	43.7230459399078	29.4768354802726	42.0999800377007	43.4121286353961	29.0119047152512	50.5369106478855	48.0238573938095	38.1351467889048	45.8246922444308	29.6559875757972	65.8287182366445	51.0553534627036	42.8327570039161
1700015F17Rik	0	0	0	0	0	0	0	0	0	0	0	0	2.2674488830979	0	0.851218208537179	0	0	0	0	0	0	0	0.8802647148742	0
1700016C15Rik	0.985302567131946	0	0	2.462474049679	10.7719767721913	5.24964043108382	0	0	11.1514606135774	0	0	0	0	1.02682878140733	4.25609104268589	3.34752746714437	0	2.40119286969048	2.17915124508027	0	0	2.37935126156546	0	4.39310328245293
1700016D06Rik	0	3.49002274141749	3.70962136449576	1.2312370248395	0	0	0	0	0	0	0	0	2.2674488830979	3.080486344222	0	1.11584248904812	0	1.20059643484524	0	0.727376067371918	6.84368944056857	0	1.7605294297484	0
1700016G22Rik	15.7648410741111	9.59756253889811	12.9836747757352	34.474636695506	33.3931279937929	0	0	54.0196906393534	0	48.9689125561254	0	1.58992894326938	0	2.05365756281467	4.25609104268589	2.23168497809625	0	1.20059643484524	0	2.90950426948767	3.42184472028429	4.75870252313092	9.68291186361621	5.49137910306616
1700016K19Rik	3.94121026852779	0	0	0	4.3087907088765	0	0	0	0	0	0	4.76978682980813	3.02326517746386	1.02682878140733	1.70243641707436	0	2.2460849176838	0	0	0	0	2.37935126156546	0.8802647148742	1.09827582061323
1700016L04Rik	11.8236308055834	9.59756253889811	0	0	1.07719767721912	0	0	0	0	0	0	1.58992894326938	1.51163258873193	1.02682878140733	0	3.34752746714437	0	3.60178930453571	0	0	1.14061490676143	0	2.6407941446226	2.19655164122646
1700017B05Rik	3561.86878018199	4119.97184624335	4236.38759825416	3728.185711214	3517.05041612044	4743.92506955608	6102.20170124203	4629.58225917967	3660.06867995628	4406.08920022046	3946.50932567182	4216.49155755039	3743.55810599463	3947.12983572979	4229.70327822124	4885.15841705268	3388.21909832602	3642.60958332045	3875.62048937527	3809.99584089411	3806.23194386289	3852.96280956167	3699.75259661626	3591.36193340527
1700017G19Rik	0	0	0	0	0	0	0	0	0	0	0	0	0.755816294365965	0	0	1.11584248904812	0	0	0	0	0	0	0	1.09827582061323
1700017J07Rik	0.985302567131946	2.61751705606312	7.41924272899153	3.69371107451849	5.38598838609563	0	0	0	0.796532900969811	38.9525440787361	8.9846541278812	0.794964471634688	3.77908147182983	5.13414390703667	8.51218208537179	20.0851648028662	0	2.40119286969048	10.8957562254014	2.90950426948767	1.14061490676143	0.793117087188488	6.1618530041194	1.09827582061323
1700018C11Rik	0	0	0	0	1.07719767721912	0	0	0	0	0	0	0	0	0	0	2.23168497809625	0	0	4.35830249016055	0	0	0	0.8802647148742	2.19655164122646
1700018L02Rik	0	6.10753979748062	0.927405341123941	6.15618512419749	3.23159303165737	13.1241010777096	0	0	23.8959870290943	1.11292983082103	1.12308176598515	9.53957365961626	1.51163258873193	6.160972688444	5.95852745976025	10.0425824014331	28.0760614710475	2.40119286969048	6.53745373524082	2.18212820211575	3.42184472028429	3.17246834875395	4.401323574371	2.19655164122646
1700019A02Rik	0	0	1.85481068224788	0	3.23159303165737	0	0	0	0	0	0	0.794964471634688	3.02326517746386	0	0	1.11584248904812	0	1.20059643484524	0	0.727376067371918	0	3.17246834875395	0	0
1700019B03Rik	0	0	0.927405341123941	0	6.46318606331475	1.74988014369461	0	0	0	0	0	0	0	2.05365756281467	1.70243641707436	2.23168497809625	0	1.20059643484524	0	1.45475213474384	0	0	0.8802647148742	2.19655164122646
1700019D03Rik	0	6.98004548283499	2.78221602337182	7.38742214903699	8.617581417753	0	0	256.830459004645	0	0	0	2.38489341490406	6.80234664929369	2.05365756281467	1.70243641707436	4.46336995619249	1.1230424588419	3.60178930453571	0	4.36425640423151	7.98430434733	0	0.8802647148742	1.09827582061323
1700019G17Rik	13.7942359398472	2.61751705606312	20.4029175047267	7.38742214903699	10.7719767721913	0.874940071847304	0	0	13.5410593164868	0	7.86157236189605	15.1043249610591	14.3605095929533	14.3756029397027	20.4292370048923	7.81089742333686	7.86129721189331	14.4071572181429	17.4332099606422	13.0927692126945	9.12491925409143	9.51740504626185	11.4434412933646	19.7689647710382
1700019L03Rik	13.7942359398472	21.8126421338593	4.6370267056197	7.38742214903699	10.7719767721913	11.3742209340149	0	32.2222716094388	3.18613160387924	0	0	6.3597157730775	6.04653035492772	6.160972688444	10.2146185024461	12.2742673795294	3.3691273765257	10.8053679136071	5.44787811270068	8.0011367410911	3.42184472028429	0.793117087188488	7.9223824338678	10.9827582061323
1700019N19Rik	0	0	0	0	0	0	0	0	0	0	0	0	4.53489776619579	0	0.851218208537179	0	0	0	0	0	0	0	0	1.09827582061323
1700019O17Rik	0	0	0	0	0	0	0	0	0	0	0	0	0	0	0	0	0	0	1.08957562254014	0	0	0	0	1.09827582061323
1700020A23Rik	2.95590770139584	0.872505685354374	2.78221602337182	7.38742214903699	4.3087907088765	0	0	64.4445432188777	0	0	0	0	1.51163258873193	0	4.25609104268589	2.23168497809625	0	0	1.08957562254014	0	10.2655341608529	0	2.6407941446226	0
1700020D05Rik	20.6913539097709	20.0676307631506	14.8384854579831	17.237318347753	22.6211512216016	0	0	0	3.18613160387924	7.79050881574722	66.2618241931238	30.2086499221181	28.7210191859067	12.321945376888	7.66096387683461	27.8960622262031	12.3534670472609	31.2155073059762	26.1498149409633	19.6391538190418	23.95291304199	28.5522151387855	16.7250295826098	14.277585667972
1700020I14Rik	153.707200472584	119.533278893549	158.586313332194	182.223079676246	109.874163076351	47.2467638797544	0	180.065635464511	153.730849887173	213.682527517638	245.954906750748	232.129625717329	167.791217349244	176.614550402061	154.070495745229	165.144688379122	342.52794994678	220.909744011524	164.525919003561	199.301042459906	176.795310548021	224.452135674342	164.609501681475	238.325853073071
1700020L24Rik	4.92651283565973	0	0	3.69371107451849	0	0	0	0	0	0	0	0	0	2.05365756281467	0.851218208537179	2.23168497809625	1.1230424588419	0	0	2.18212820211575	3.42184472028429	1.58623417437698	0	1.09827582061323
1700020M21Rik	0	0	0	0	0	0	0	0	0	0	0	0	0.755816294365965	0	0	0	0	0	0	0	0	0.793117087188488	0	0
1700020N01Rik	0	1.74501137070875	9.27405341123941	0	0	0	0	0	0	0	0	1.58992894326938	7.55816294365965	5.13414390703667	0.851218208537179	4.46336995619249	7.86129721189331	4.80238573938095	4.35830249016055	0.727376067371918	1.14061490676143	5.55181961031941	0	6.58965492367939
1700020N15Rik	0	0	0	0	0	0	0	0	0	0	8.9846541278812	0	0	0	0	0	0	0	0	0	0	0	0	0
1700020N18Rik	0	0	0	0	0	0	0	0	0.796532900969811	0	0	0	1.51163258873193	0	0	0	0	0	0	0	0	0	0	0
1700021F05Rik	38.4268001181459	35.7727330995293	14.8384854579831	18.4685553725925	31.2387326393546	100.61810826244	0	0	32.6578489397622	73.4533688341881	39.3078618094802	34.9784367519263	27.9652028915407	31.8316922236273	23.834109839041	36.8228021385881	35.9373586829408	39.6196823498928	31.597693053664	31.2771708969925	21.6716832284671	26.9659809644086	31.6895297354712	21.9655164122646
1700021F07Rik	0	0	0	17.237318347753	2.15439535443825	0	0	0	0	0	4.4923270639406	6.3597157730775	2.2674488830979	9.241459032666	8.51218208537179	12.2742673795294	7.86129721189331	4.80238573938095	2.17915124508027	4.36425640423151	2.28122981352286	4.75870252313092	3.5210588594968	9.88448238551909
1700021K19Rik	428.606616702397	349.874779827104	382.091000543064	454.326462165775	403.949128957172	571.335866916289	927.799406444895	525.03348445968	485.885069591585	280.4583173669	379.601636902981	492.877972413507	422.501308550575	508.28024679663	447.740777690556	512.171702473089	509.861276314223	446.621873762428	442.367702751295	493.16097367816	451.683503077526	471.90466687715	379.39409211078	410.755156909349
1700021N21Rik	0	0	0	0	0	1.74988014369461	0	0	0	0	0	0	0	0	0	0	0	0	0	0	0	3.17246834875395	0	0
1700022I11Rik	25.6178667454306	20.0676307631506	33.3865922804619	50.4807180184194	63.5546629559284	33.2477227301975	0	133.627655792085	16.727190920366	0	12.3538994258366	6.3597157730775	19.6512236535151	22.5902331909613	29.7926372988013	39.0544871166843	5.61521229420951	8.40417504391666	17.4332099606422	15.2748974148103	19.3904534149443	15.8623417437698	24.6474120164776	27.4568955153308
1700023C21Rik	0	0	0.927405341123941	0	0	0	0	0	0	0	0	0	0	0	0	1.11584248904812	0	0	0	0	0	0	0	0
1700023E05Rik	3.94121026852779	4.36252842677187	0	0	1.07719767721912	0	0	0	0.796532900969811	0	0	0.794964471634688	0.755816294365965	4.10731512562933	3.40487283414871	3.34752746714437	0	0	0	4.36425640423151	4.56245962704572	4.75870252313092	0.8802647148742	1.09827582061323
1700023F06Rik	57.1475488936529	24.4301591899225	0	20.9310294222715	10.7719767721913	27.9980822991137	0	0.947713870865848	0	4.45171932328413	16.8462264897772	15.1043249610591	14.3605095929533	24.643890753776	17.8755823792808	12.2742673795294	6.73825475305141	9.6047714787619	15.2540587155619	23.2760341559014	7.98430434733	5.55181961031941	11.4434412933646	9.88448238551909
1700023L04Rik	7.88242053705557	12.2150795949612	6.49183738786759	16.0060813229135	0	0	0	0	1.59306580193962	0	1.12308176598515	15.8992894326938	2.2674488830979	10.2682878140733	10.2146185024461	14.5059523576256	3.3691273765257	3.60178930453571	7.62702935778096	8.72851280846301	2.28122981352286	9.51740504626185	9.68291186361621	7.68793074429263
1700024F13Rik	15.7648410741111	3.49002274141749	5.56443204674365	0	3.23159303165737	0	0	0	16.727190920366	0	2.2461635319703	8.74460918798157	5.29071406056176	3.080486344222	10.2146185024461	6.69505493428874	8.98433967073521	4.80238573938095	2.17915124508027	2.18212820211575	3.42184472028429	4.75870252313092	8.802647148742	4.39310328245293
1700024P16Rik	0.985302567131946	0	0	0	5.38598838609563	26.2482021554191	0	43.594838059829	19.1167896232755	18.9198071239575	0	0	0.755816294365965	2.05365756281467	0	2.23168497809625	3.3691273765257	0	0	0	3.42184472028429	0.793117087188488	0	0
1700025B11Rik	0	0	0	0	0	6.99952057477843	0	0	0	0	0	0	0	0	0	0	0	0	0	0	0	0	0	0
1700025F22Rik	0	0	0	0	0	0	0	0	0	0	0	0	0	0	0	0	0	0	0	0	0	0	1.7605294297484	0
1700025G04Rik	66.0152719978404	26.1751705606312	35.2414029627098	70.1805104158514	58.1686745698327	74.3699061070208	62.6412338109292	0	64.5191649785547	4.45171932328413	19.0923900217475	62.0072287875057	74.8258131422306	48.2609527261447	34.8999465500243	128.321886240534	121.288585554925	38.4190859150476	43.5830249016055	57.4627093223815	67.2962794989243	28.5522151387855	36.9711180247164	48.3241361069822
1700025N23Rik	81.7801130719515	78.5255116818936	113.143451617121	82.4928806642464	47.3966977976415	173.238134225766	94.552805752346	0	38.2335792465509	163.600685130692	114.554340130485	86.651127408181	65.756017609839	110.897508391992	61.2877110146769	90.383241612898	60.6442927774627	118.859047049679	93.7035035384517	75.6471110066795	80.9836583800615	89.6222308522991	110.033089359275	81.2724107253792
1700026D11Rik	0.985302567131946	0	0.927405341123941	1.2312370248395	0	0	0	0	0	0	0	0	0.755816294365965	1.02682878140733	0.851218208537179	2.23168497809625	0	1.20059643484524	1.08957562254014	0	1.14061490676143	0	6.1618530041194	0
1700026L06Rik	3.94121026852779	13.0875852803156	0	6.15618512419749	8.617581417753	0	4.7276402876173	0	2.38959870290943	0	0	3.17985788653875	3.02326517746386	6.160972688444	5.95852745976025	4.46336995619249	0	8.40417504391666	2.17915124508027	3.63688033685959	2.28122981352286	6.3449366975079	1.7605294297484	1.09827582061323
1700027A15Rik	0	0	0	0	2.15439535443825	0.874940071847304	0	0	0	0	0	0	0	0	0	0	0	0	0	0	0	0	0	0
1700027F09Rik	0	0.872505685354374	0	0	0	0	0	0	0	41.1784037403782	0	0	0	0	0	1.11584248904812	0	0	0	0	0	0	0	0
1700027H10Rik	0	0	0	0	0	0	0	0	0	0	0	0	0	0	2.55365462561154	0	0	0	0	0	0	0	0	0
1700028B04Rik	0	0	0	0	0	0	0	0	0	4.45171932328413	0	0	0	0	0	0	0	0	0	0	0	0	0	0
1700028E10Rik	46.3092206552015	20.940136448505	71.4102112665435	23.3935034719505	36.6247210254502	43.7470035923652	0	0	139.393257669717	257.086790919658	39.3078618094802	44.5180104115425	59.7094872549113	72.9048434799207	77.4608569768832	53.5604394743099	28.0760614710475	87.6435397437024	51.2100542593864	72.7376067371918	78.7024285665386	72.9667720213408	72.1817066196844	76.8793074429263
1700028I16Rik	0	0	0	0	0	0	0	0	0	0	1.12308176598515	0	0	0	0	1.11584248904812	0	0	0	0	1.14061490676143	0	0	1.09827582061323
1700028J19Rik	1.97060513426389	0	0	0	1.07719767721912	0	0	0	3.18613160387924	0	0	9.53957365961626	0	3.080486344222	2.55365462561154	0	0	2.40119286969048	1.08957562254014	0	0	2.37935126156546	0	1.09827582061323
1700028K03Rik	92.6184413104029	47.9878126944906	112.216046275997	65.2555623164934	75.4038374053387	2.62482021554191	0	0	67.7052965824339	34.500824755452	107.815849534574	57.2374419576975	58.1978546661793	102.682878140733	106.402276067147	73.6456042771761	38.1834436006246	97.2483112224643	42.4934492790653	58.1900853897534	58.1713602448329	60.276898626325	62.4987947560682	57.1103426718881
1700028P14Rik	2.95590770139584	0	4.6370267056197	0	8.617581417753	0	0	0	15.9306580193962	0	0	0	2.2674488830979	2.05365756281467	7.66096387683461	0	0	0	0	1.45475213474384	6.84368944056857	0	0	0
1700029F12Rik	0	0	0	0	0	0	0	0	0	0	0	0	0	0	0	0	0	0	3.26872686762041	0	0	0	0	0
1700029H14Rik	4.92651283565973	0	23.1851335280985	14.774844298074	20.4667558671634	8.74940071847304	160.739769778988	0	0	0	0	0.794964471634688	3.02326517746386	6.160972688444	1.70243641707436	8.92673991238498	4.4921698353676	3.60178930453571	0	2.90950426948767	4.56245962704572	6.3449366975079	0.8802647148742	3.2948274618397
1700029I15Rik	29.5590770139584	19.1951250777962	0	6.15618512419749	6.46318606331475	0	0	0	3.18613160387924	0	6.7384905959109	8.74460918798157	9.82561182675755	9.241459032666	10.2146185024461	11.1584248904812	8.98433967073521	7.20357860907143	5.44787811270068	7.27376067371918	12.5467639743757	8.72428795907336	2.6407941446226	10.9827582061323
1700029J07Rik	51.2357334908612	31.4102046727575	20.4029175047267	54.1744290929379	51.705488506518	19.2486815806407	4.7276402876173	133.627655792085	73.2810268892226	7.79050881574722	32.5693712135693	37.3633301668303	43.837345073226	42.0999800377007	36.6023829670987	26.780219737155	34.8143162240989	43.2214716544286	26.1498149409633	45.8246922444308	26.2341428555129	39.6558543594244	36.0908533098422	29.6534471565573
1700029P11Rik	0	0	0	2.462474049679	4.3087907088765	0	0	0	0	0	0	0	0	0	0	0	0	0	0	2.18212820211575	0	2.37935126156546	0	0
1700030A11Rik	1.97060513426389	0	0	0	0	0	0	0	0	0	0	0	0	0	0	0	0	0	0	0.727376067371918	0	1.58623417437698	0	0
1700030C10Rik	32.5149847153542	15.7051023363787	27.8221602337182	24.62474049679	17.235162835506	0	127.646287765667	0	23.0994541281245	14.4680878006734	39.3078618094802	38.9532591100997	58.9536709605453	34.9121785678493	28.0902008817269	27.8960622262031	52.7829955655694	32.4161037408214	14.1644830930218	28.3676666275048	31.93721738932	30.1384493131625	26.407941446226	62.6017217749542
1700030J22Rik	3.94121026852779	0.872505685354374	12.0562694346112	1.2312370248395	12.9263721266295	0	0	204.706196107023	0.796532900969811	0	2.2461635319703	12.719431546155	12.8488770042214	19.5097468467393	18.7268005878179	26.780219737155	4.4921698353676	8.40417504391666	25.0602393184231	21.8212820211575	12.5467639743757	10.3105221334503	10.5631765784904	9.88448238551909
1700030K09Rik	81.7801130719515	57.5853752333887	58.4265364908083	51.7119550432589	78.6354304369961	0	1.18191007190433	18.954277417317	71.687961087283	8.90343864656825	58.4002518312278	90.6259497663544	80.8723434971583	86.253617638216	102.997403232999	83.6881866786092	65.1364626128303	91.2453290482381	102.420108518773	110.561162240532	74.1399689394929	85.6566454163567	119.716001222891	62.6017217749542
1700030L20Rik	0	0.872505685354374	2.78221602337182	0	0	0	0	0	0	0	0	0.794964471634688	0	0	0	0	1.1230424588419	0	0	0.727376067371918	0	0	0	0
1700030M09Rik	0	0	0	0	0	0	0	0	0	0	0	0	0.755816294365965	0	0	0	0	0	0	0.727376067371918	0	0	0	0
1700030N03Rik	0	0	3.70962136449576	0	0	0	0	0	0	0	0	0	0	0	0	0	0	0	0	0	0	0	0	0
1700030O20Rik	0	0	0	0	0	0	0	0	0	0	0	0	0	0	0	0	0	0	0	1.45475213474384	0	0	0	0
1700031P21Rik	0	0	0	4.92494809935799	0	0	0	0	0	0	0	0	0	0	0.851218208537179	3.34752746714437	0	0	6.53745373524082	2.90950426948767	0	0.793117087188488	2.6407941446226	0
1700034F02Rik	2.95590770139584	13.96009096567	2.78221602337182	8.61865917387649	7.54038374053387	0	0	0	0.796532900969811	66.7757898492619	17.9693082557624	10.3345381312509	6.04653035492772	4.10731512562933	4.25609104268589	17.85347982477	13.4765095061028	16.8083500878333	18.5227855831823	13.0927692126945	14.8279937878986	15.8623417437698	14.0842354379872	12.0810340267456
1700034H15Rik	0	6.10753979748062	13.9110801168591	6.15618512419749	6.46318606331475	0.874940071847304	22.4562913661822	0	26.2855857320038	85.6955969732194	1.12308176598515	3.97482235817344	6.80234664929369	6.160972688444	13.6194913365949	8.92673991238498	2.2460849176838	9.6047714787619	4.35830249016055	12.3653931453226	4.56245962704572	7.93117087188488	0	0
1700034I23Rik	16.7501436412431	41.8802728970099	13.9110801168591	17.237318347753	5.38598838609563	0	0	0	47.7919740581887	7.79050881574722	10.1077358938663	27.0287920355794	26.4535703028088	12.321945376888	11.9170549195205	15.6217948466737	19.0917218003123	22.8113322620595	22.8810880733429	20.3665298864137	20.5310683217057	34.104034749105	19.3658237272324	24.1620680534911
1700034J05Rik	17.735446208375	19.1951250777962	16.6932961402309	16.0060813229135	11.8491744494104	68.2453256040897	0	29.3791299968413	16.727190920366	0	17.9693082557624	22.2590052057713	15.1163258873193	16.4292605025173	24.6853280475782	16.7376373357218	11.230424588419	19.2095429575238	21.7915124508027	13.8201452800664	29.6559875757972	27.7590980515971	22.006617871855	17.5724131298117
1700034P13Rik	3.94121026852779	11.3425739096069	17.6207014813549	0	4.3087907088765	0	0	0	5.57573030678868	0	3.36924529795545	2.38489341490406	0.755816294365965	6.160972688444	2.55365462561154	14.5059523576256	6.73825475305141	3.60178930453571	4.35830249016055	2.90950426948767	5.70307453380714	2.37935126156546	0.8802647148742	1.09827582061323
1700037C18Rik	38.4268001181459	22.6851478192137	16.6932961402309	16.0060813229135	28.0071396076972	13.9990411495569	69.7326942423552	0	28.6751844349132	0	28.0770441496287	31.7985788653875	30.9884680690046	34.9121785678493	34.0487283414871	26.780219737155	42.6756134359922	16.8083500878333	38.1351467889048	35.641427301224	28.5153726690357	61.863132800702	28.1684708759744	54.9137910306616
1700037H04Rik	29.5590770139584	9.59756253889811	23.1851335280985	16.0060813229135	11.8491744494104	96.2434079032034	0	0	29.471717335883	17.8068772931365	8.9846541278812	28.6187209788488	19.6512236535151	15.40243172111	17.8755823792808	16.7376373357218	13.4765095061028	18.0089465226786	28.3289661860435	11.6380170779507	25.0935279487514	29.345332225974	16.7250295826098	31.8499987977837
1700039E15Rik	0	0	0	0	1.07719767721912	0	0	0.947713870865848	0	0	0	0	0	0	0	0	3.3691273765257	0	0	5.09163247160343	1.14061490676143	0	0	1.09827582061323
1700040L02Rik	6.89711796992362	17.4501137070875	0	0	9.69477909497212	0.874940071847304	0	0	2.38959870290943	0	0	2.38489341490406	10.5814281211235	3.080486344222	0	0	0	2.40119286969048	0	0	3.42184472028429	1.58623417437698	0	3.2948274618397
1700042B14Rik	0	0	0	0	0	0	0	0	0	0	0	0	0.755816294365965	0	0	0	0	0	0	2.18212820211575	0	0	0	3.2948274618397
1700042O10Rik	0	0	0	0	0	0	0	0	0.796532900969811	0	0	0	0.755816294365965	0	0	0	0	0	1.08957562254014	0	0	0	0	0
1700047A11Rik	29.5590770139584	40.1352615263012	18.5481068224788	19.699792397432	5.38598838609563	57.746044741922	1.18191007190433	0	35.8439805436415	0	29.2001259156139	37.3633301668303	23.4303051253449	18.482918065332	19.5780187963551	20.0851648028662	49.4138681890436	25.21252513175	35.9559955438245	34.9140512338521	30.7966024825586	28.5522151387855	33.4500591652196	26.3586196947176
1700047E10Rik	0	8.72505685354374	0	0	1.07719767721912	0	0	0	0	0	1.12308176598515	0	0	0	0	0	0	0	0	0.727376067371918	1.14061490676143	0	0	1.09827582061323
1700047G03Rik	15.7648410741111	0.872505685354374	0.927405341123941	0	2.15439535443825	0	0	0	0	0	0	0	0	1.02682878140733	0	0	0	1.20059643484524	1.08957562254014	2.18212820211575	0	0	0.8802647148742	2.19655164122646
1700047M11Rik	0.985302567131946	0	0	0	3.23159303165737	0	0	0	8.76186191066792	0	0	0	3.77908147182983	2.05365756281467	0	2.23168497809625	1.1230424588419	0	0	0	4.56245962704572	1.58623417437698	0	0
1700048M11Rik	9.85302567131946	6.10753979748062	5.56443204674365	9.84989619871599	3.23159303165737	6.99952057477843	0	0	22.3029212271547	0	14.6000629578069	4.76978682980813	10.5814281211235	12.321945376888	5.95852745976025	15.6217948466737	15.7225944237866	20.410139392369	8.71660498032109	14.5475213474384	5.70307453380714	11.1036392206388	7.0421177189936	3.2948274618397
1700048O20Rik	3.94121026852779	5.23503411212624	5.56443204674365	1.2312370248395	1.07719767721912	0	0	0	6.37226320775849	1.11292983082103	0	6.3597157730775	6.80234664929369	1.02682878140733	5.95852745976025	5.57921244524062	2.2460849176838	7.20357860907143	5.44787811270068	2.90950426948767	1.14061490676143	0	7.9223824338678	2.19655164122646
1700049G17Rik	265.046390558494	199.803801946152	276.366791654934	227.778849595307	184.20080280447	269.48154212897	3.54573021571298	93.823673215719	193.557494935664	271.554878720332	261.67805147454	268.697991412525	263.024070439356	218.714530439762	277.49713598312	246.601190079635	167.333326367443	244.921672708429	240.79621258137	251.672119310684	216.716832284671	262.521755859389	260.558355602763	282.256885897601
1700051A21Rik	0	0	0	0	0	0	0	0	0	0	0	0	2.2674488830979	0	0	0	0	0	0	0	0	0	0	0
1700052I22Rik	1.97060513426389	0	0	0	2.15439535443825	0	0	0	0	0	0	0	0	0	0	0	0	0	0	0	0	1.58623417437698	0	2.19655164122646
1700052K11Rik	30.5443795810903	47.9878126944906	47.297672397321	43.0932958693824	39.8563140571076	3.49976028738921	1.18191007190433	0	10.3549277126075	99.0507549430718	68.5079877250941	63.597157730775	27.2093865971747	35.9390073492567	48.5194378866192	40.1703296057324	37.0604011417827	37.2184894802024	32.6872686762041	29.0950426948767	29.6559875757972	61.863132800702	51.0553534627036	28.555171335944
1700052N19Rik	148.780687636924	104.700682242525	134.473774462971	86.1865917387649	102.333779335817	90.1188274002723	0	0	85.2290204037698	136.890369190987	116.800503662456	86.651127408181	117.907341921091	105.763364484955	86.8242572707922	114.931776371957	93.2125240838778	124.862029223905	104.599259763853	125.836059655342	126.608254650519	110.2432751192	103.871236355156	104.336202958257
1700055N04Rik	1.97060513426389	0	0	1.2312370248395	2.15439535443825	0.874940071847304	0	0	0.796532900969811	0	0	2.38489341490406	3.02326517746386	0	0.851218208537179	3.34752746714437	2.2460849176838	0	6.53745373524082	0.727376067371918	1.14061490676143	0	4.401323574371	1.09827582061323
1700056E22Rik	7.88242053705557	13.96009096567	12.9836747757352	16.0060813229135	9.69477909497212	9.62434079032034	61.4593237390249	0	22.3029212271547	0	0	0.794964471634688	9.82561182675755	11.2951165954807	13.6194913365949	25.6643772481068	2.2460849176838	3.60178930453571	5.44787811270068	3.63688033685959	9.12491925409143	7.13805378469639	7.0421177189936	9.88448238551909
1700060C16Rik	0	0	0	0	0	0	0	0	0	0	0	0	0	0	2.55365462561154	0	0	0	0	0	0	0	0	0
1700061G19Rik	8.86772310418752	9.59756253889811	42.6606456917013	16.0060813229135	26.9299419304781	41.9971234486706	15.3648309347562	0.947713870865848	12.744526415517	0	8.9846541278812	11.9244670745203	19.6512236535151	19.5097468467393	28.9414190902641	21.2010072919143	30.3221463887313	12.0059643484524	16.343634338102	10.9106410105788	14.8279937878986	15.0692246565813	25.5276767313518	16.4741373091985
1700063A18Rik	0	0	0	0	0	0	0	0	0	0	0	0	0	0	1.70243641707436	0	0	0	0	0	0	0	0	0
1700063D05Rik	0	0	0	1.2312370248395	0	0	0	0	0	0	0	0.794964471634688	0	0	3.40487283414871	0	3.3691273765257	0	0	0	2.28122981352286	0	0.8802647148742	1.09827582061323
1700064M15Rik	3.94121026852779	20.940136448505	7.41924272899153	23.3935034719505	21.5439535443825	6.99952057477843	0	0	1.59306580193962	16.6939474623155	4.4923270639406	7.94964471634688	9.06979553239158	8.21463025125867	11.0658367109833	29.0119047152512	0	2.40119286969048	9.80618060286123	13.8201452800664	9.12491925409143	5.55181961031941	14.9645001528614	25.2603438741043
1700065D16Rik	0	6.10753979748062	4.6370267056197	8.61865917387649	10.7719767721913	8.74940071847304	1.18191007190433	0	0	0	16.8462264897772	1.58992894326938	3.77908147182983	1.02682878140733	4.25609104268589	1.11584248904812	0	1.20059643484524	1.08957562254014	0.727376067371918	2.28122981352286	0	7.0421177189936	1.09827582061323
1700065I16Rik	13.7942359398472	2.61751705606312	4.6370267056197	13.5436072732345	5.38598838609563	0	0	0	3.98266450484905	0	0	3.97482235817344	5.29071406056176	4.10731512562933	3.40487283414871	1.11584248904812	0	1.20059643484524	0	2.90950426948767	1.14061490676143	3.96558543594244	3.5210588594968	1.09827582061323
1700066B17Rik	0	0	0	0	0	0	0	0	0	0	0	0	2.2674488830979	0	0	0	0	0	0	0	1.14061490676143	0	0	0
1700066B19Rik	10.8383282384514	12.2150795949612	19.4755121636028	11.0811332235555	3.23159303165737	0	1.18191007190433	0.947713870865848	9.55839481163773	77.9050881574722	33.6924529795545	9.53957365961626	6.80234664929369	12.321945376888	8.51218208537179	7.81089742333686	12.3534670472609	6.00298217422619	14.1644830930218	5.09163247160343	9.12491925409143	15.8623417437698	15.8447648677356	9.88448238551909
1700066M21Rik	97.5449541460627	87.2505685354374	43.5880510328252	44.3245328942219	62.4774652787092	9.62434079032034	200.924712223735	7.58171096692679	103.549277126075	75.6792284958301	94.3388683427526	67.5719800889485	65.756017609839	80.092644949772	66.3950202658999	100.425824014331	84.2281844131426	82.8411540043214	81.7181716905102	90.1946323541178	82.1242732868229	52.3457277544402	78.3435596238038	90.058617290285
1700066O22Rik	0	0	0	0	1.07719767721912	0	0	0	0	0	0	0	0	0	0	0	0	0	0	0.727376067371918	0	0	0	0
1700067G17Rik	0	0	0	0	0	1.74988014369461	0	0	0	0	0	0	0	0	0	0	0	0	0	0	0	0	0	0
1700067K01Rik	11.8236308055834	0	1.85481068224788	1.2312370248395	3.23159303165737	0	0	0	34.2509147417019	56.7594213718726	4.4923270639406	15.8992894326938	10.5814281211235	4.10731512562933	22.1316734219666	14.5059523576256	17.9686793414704	14.4071572181429	4.35830249016055	18.1844016842979	12.5467639743757	17.4485759181467	4.401323574371	5.49137910306616
1700071K01Rik	0	0	0	0	1.07719767721912	0	0	0	0	30.0491054321678	0	0	0	2.05365756281467	0	0	0	0	0	0	0	0	0	1.09827582061323
1700071M16Rik	5.91181540279168	19.1951250777962	1.85481068224788	7.38742214903699	3.23159303165737	0	0	0	10.3549277126075	0	0	7.15468024471219	9.06979553239158	8.21463025125867	6.80974566829743	4.46336995619249	11.230424588419	4.80238573938095	1.08957562254014	11.6380170779507	7.98430434733	4.75870252313092	10.5631765784904	3.2948274618397
1700072O05Rik	0	0	0	0	0	0	0	0	0	0	0	0	0	0	0	1.11584248904812	0	0	1.08957562254014	0	0	0	0	0
1700073E17Rik	0	0	0	0	4.3087907088765	0	0	0	0	7.79050881574722	0	1.58992894326938	0	0	0.851218208537179	1.11584248904812	0	0	0	2.18212820211575	0	0	0	0
1700080N15Rik	0	0	0	0	0	0	0	0	0	0	0	0	0	0	3.40487283414871	0	0	0	0	0	0	0	0	0
1700084C01Rik	0	0	0	0	1.07719767721912	0	0	0	0	0	0	0	1.51163258873193	1.02682878140733	0	0	0	1.20059643484524	4.35830249016055	0	0	0	0	0
1700084E18Rik	0	0.872505685354374	7.41924272899153	7.38742214903699	5.38598838609563	1.74988014369461	0	0	26.2855857320038	5.56464915410516	10.1077358938663	14.3093604894244	2.2674488830979	11.2951165954807	2.55365462561154	11.1584248904812	8.98433967073521	4.80238573938095	3.26872686762041	8.0011367410911	1.14061490676143	11.8967563078273	3.5210588594968	8.78620656490586
1700084J12Rik	0	5.23503411212624	0	1.2312370248395	0	0	0	0	0	0	4.4923270639406	1.58992894326938	0	0	0.851218208537179	5.57921244524062	0	0	6.53745373524082	0	2.28122981352286	4.75870252313092	1.7605294297484	1.09827582061323
1700086O06Rik	37.441497551014	34.0277217288206	18.5481068224788	19.699792397432	17.235162835506	0	5.90955035952163	266.307597713303	19.9133225242453	5.56464915410516	39.3078618094802	18.2841828475978	23.4303051253449	24.643890753776	25.5365462561154	24.5485347590587	24.7069340945218	19.2095429575238	38.1351467889048	24.7307862906452	18.2498385081829	38.0696201850474	28.1684708759744	24.1620680534911
1700088E04Rik	0	0	11.1288640934873	2.462474049679	10.7719767721913	0	0	0	0.796532900969811	0	0	1.58992894326938	0	2.05365756281467	2.55365462561154	2.23168497809625	1.1230424588419	1.20059643484524	3.26872686762041	0.727376067371918	1.14061490676143	3.96558543594244	0.8802647148742	4.39310328245293
1700092M07Rik	16.7501436412431	7.85255116818936	3.70962136449576	8.61865917387649	8.617581417753	1.74988014369461	0	0	0	0	5.61540882992575	0	3.77908147182983	3.080486344222	5.95852745976025	5.57921244524062	4.4921698353676	4.80238573938095	1.08957562254014	4.36425640423151	10.2655341608529	3.96558543594244	1.7605294297484	4.39310328245293
1700093K21Rik	0	0	0	0	0	0	0	0	0	0	0	0.794964471634688	0	0	0	0	0	0	3.26872686762041	1.45475213474384	0	0	0	0
1700094D03Rik	226.619590440348	157.051023363787	216.085444481878	144.054731906221	187.432395836128	74.3699061070208	429.03335610127	14.2157080629877	222.232679370577	89.0343864656825	169.585346663758	210.665584983192	234.303051253449	216.660872876947	219.614297802592	206.430860473903	242.577171109851	240.119286969048	212.467246395327	202.937922796765	205.310683217057	226.831486935907	235.030678871412	246.013783817364
1700094J05Rik	7.88242053705557	25.3026648752768	14.8384854579831	4.92494809935799	5.38598838609563	0	0	0	0	0	0	13.5143960177897	9.82561182675755	9.241459032666	5.95852745976025	10.0425824014331	5.61521229420951	12.0059643484524	7.62702935778096	5.81900853897534	11.4061490676143	13.4829904822043	1.7605294297484	20.8672405916514
1700095B10Rik	0	0	11.1288640934873	27.087214546469	4.3087907088765	34.1226628020448	0	0	0	34.500824755452	0	4.76978682980813	3.77908147182983	1.02682878140733	0	8.92673991238498	0	1.20059643484524	0	7.27376067371918	5.70307453380714	3.17246834875395	3.5210588594968	8.78620656490586
1700096J18Rik	0	0.872505685354374	3.70962136449576	1.2312370248395	4.3087907088765	7.87446064662573	0	0	0	0	0	0.794964471634688	3.77908147182983	2.05365756281467	1.70243641707436	5.57921244524062	0	0	1.08957562254014	1.45475213474384	2.28122981352286	0	2.6407941446226	2.19655164122646
1700096K18Rik	25.6178667454306	41.8802728970099	85.3212913834026	80.0304066145674	54.9370815381754	6.12458050293113	93.3708956804417	0	15.9306580193962	0	12.3538994258366	32.5935433370222	45.3489776619579	39.0194936934787	28.9414190902641	39.0544871166843	29.1991039298894	26.4131215665952	21.7915124508027	26.912914492761	50.1870558975029	56.3113131903826	32.5697944503454	50.5206877482087
1700100L14Rik	8.86772310418752	10.4700682242525	7.41924272899153	3.69371107451849	5.38598838609563	0	0	0	0	0	16.8462264897772	0.794964471634688	0.755816294365965	2.05365756281467	2.55365462561154	8.92673991238498	0	1.20059643484524	0	1.45475213474384	9.12491925409143	3.96558543594244	2.6407941446226	1.09827582061323
1700101E01Rik	0	0	7.41924272899153	0	1.07719767721912	0	0	248.301034166852	0.796532900969811	0	0	4.76978682980813	0	0	1.70243641707436	0	1.1230424588419	2.40119286969048	0	0	2.28122981352286	0	0	0
1700101I11Rik	0	9.59756253889811	5.56443204674365	3.69371107451849	10.7719767721913	6.12458050293113	0	0	0	0	0	0.794964471634688	9.82561182675755	5.13414390703667	5.10730925122307	2.23168497809625	0	0	1.08957562254014	4.36425640423151	3.42184472028429	5.55181961031941	9.68291186361621	6.58965492367939
1700102H20Rik	0	2.61751705606312	0	0	0	0	0	0	0	0	0	0	0	2.05365756281467	0	3.34752746714437	0	0	0	2.90950426948767	1.14061490676143	0	0	0
1700102P08Rik	46.3092206552015	27.92018193134	44.5154563739492	25.8559775216295	36.6247210254502	43.7470035923652	0	8.52942483779264	27.0821186329736	15.5810176314944	28.0770441496287	30.2086499221181	24.1861214197109	29.7780346608127	31.4950737158756	31.2435896933474	7.86129721189331	19.2095429575238	37.0455711663646	30.5497948296206	6.84368944056857	23.0003955284661	26.407941446226	21.9655164122646
1700105P06Rik	0	0	0.927405341123941	0	3.23159303165737	0	0	0	10.3549277126075	0	0	0	0.755816294365965	1.02682878140733	0	1.11584248904812	0	1.20059643484524	1.08957562254014	0	1.14061490676143	0	0	1.09827582061323
1700108J01Rik	0	3.49002274141749	0	0	1.07719767721912	0	0	0	0	0	0	0	0	0	0.851218208537179	0	0	1.20059643484524	3.26872686762041	0.727376067371918	0	1.58623417437698	0	0
1700109H08Rik	63.0593642964446	68.0554434576411	50.0798884206928	67.7180363661724	63.5546629559284	55.9961645982274	0	232.189898362133	44.6058424543094	80.1309478191143	74.1233965550199	59.6223353726016	76.3374457309625	60.5828981030327	72.3535477256602	83.6881866786092	56.1521229420951	63.6316110467976	56.6579323720871	50.1889486486623	71.85873912597	82.4841770676027	70.421177189936	71.3879283398601
1700109K24Rik	17.735446208375	22.6851478192137	0.927405341123941	18.4685553725925	8.617581417753	48.996644023449	0	0	0	0	26.9539623836436	14.3093604894244	17.3837747704172	2.05365756281467	4.25609104268589	10.0425824014331	1.1230424588419	4.80238573938095	9.80618060286123	21.8212820211575	5.70307453380714	8.72428795907336	5.2815882892452	6.58965492367939
1700110C19Rik	105.427374683118	77.6530059965393	24.1125388692225	44.3245328942219	24.7755465760399	4.37470035923652	0	119.411947729097	90.0082178095886	155.810176314944	105.569686002604	80.2914116351035	89.9421390295499	67.770699572884	84.2706026451807	83.6881866786092	152.733774402499	150.074554355655	120.942894101955	87.2851280846301	96.9522670747214	82.4841770676027	103.871236355156	57.1103426718881
1700110I01Rik	145.824779935528	117.78826752284	236.488361986605	214.235242322073	130.340918943514	199.486336381185	191.469431648501	1546.66903725306	107.531941630924	156.923106145765	350.401510987367	348.194438575993	191.221522474589	184.82918065332	353.255556542929	273.38140981679	158.348986696708	309.753880190071	230.990031978509	248.762615041196	166.529776387169	191.934335099614	264.07941446226	255.898266202883
1700110K17Rik	10.8383282384514	0	16.6932961402309	18.4685553725925	16.1579651582869	0	0	0	3.18613160387924	0	4.4923270639406	1.58992894326938	6.04653035492772	4.10731512562933	14.470709545132	5.57921244524062	7.86129721189331	4.80238573938095	3.26872686762041	3.63688033685959	7.98430434733	16.6554588309582	16.7250295826098	4.39310328245293
1700112E06Rik	104.442072115986	116.915761837486	76.0472379721632	77.5679325648884	88.3302095319683	145.240051926652	72.0965143861638	26.5359883842438	106.735408729955	225.924755656669	88.7234595128268	46.9029038264466	108.081730094333	95.495076670882	73.2047659341974	42.4020145838287	121.288585554925	115.257257745143	95.882654783532	88.0125041520021	93.5304223544372	117.381328903896	87.1462067725459	64.7982734161807
1700112J05Rik	0	20.0676307631506	0.927405341123941	0	3.23159303165737	2.62482021554191	0	0	0	0	0	3.17985788653875	2.2674488830979	1.02682878140733	1.70243641707436	10.0425824014331	1.1230424588419	2.40119286969048	1.08957562254014	2.90950426948767	2.28122981352286	0	7.9223824338678	9.88448238551909
1700113A16Rik	83.7507182062154	60.2028922894518	70.4828059254195	61.5618512419749	67.8634536648049	93.6185876876615	37.8211223009384	232.189898362133	54.1642372659471	158.036035976586	94.3388683427526	108.115168142318	76.3374457309625	81.1194737311793	51.0730925122307	72.529761788128	65.1364626128303	91.2453290482381	42.4934492790653	82.9208716803986	76.4211987530157	89.6222308522991	95.0685892064136	79.0758590841527
1700120C14Rik	0	6.10753979748062	1.85481068224788	3.69371107451849	1.07719767721912	0	0	0	0	0	5.61540882992575	0	9.06979553239158	4.10731512562933	3.40487283414871	1.11584248904812	7.86129721189331	1.20059643484524	1.08957562254014	0	1.14061490676143	0.793117087188488	0.8802647148742	3.2948274618397
1700120E14Rik	0	0	0	0	0	0	0	0	0	0	0	0	0	0	1.70243641707436	0	0	0	0	0	0	0	0	0
1700120G07Rik	0	18.3226193924418	0	0	4.3087907088765	0	0	0	0	0	0	3.17985788653875	0	2.05365756281467	0	1.11584248904812	0	2.40119286969048	0	0.727376067371918	0	0	0	0
1700120K04Rik	0	13.0875852803156	2.78221602337182	11.0811332235555	7.54038374053387	0	0	0	16.727190920366	13.3551579698524	1.12308176598515	8.74460918798157	6.04653035492772	10.2682878140733	7.66096387683461	6.69505493428874	0	9.6047714787619	16.343634338102	13.0927692126945	9.12491925409143	14.2761075693928	12.3237060082388	15.3758614885853
1700122O11Rik	0	0	0	0	0	0	0	0	0	3.33878949246309	0	0	0	0	0	0	0	0	0	0	0	0	0	0
1700123I01Rik	9.85302567131946	15.7051023363787	1.85481068224788	11.0811332235555	5.38598838609563	0.874940071847304	0	0	0	0	12.3538994258366	8.74460918798157	7.55816294365965	4.10731512562933	7.66096387683461	2.23168497809625	0	2.40119286969048	4.35830249016055	3.63688033685959	1.14061490676143	8.72428795907336	6.1618530041194	7.68793074429263
1700123K08Rik	0	0	0	0	0	0	0	0	0	0	0	0	0	1.02682878140733	0	0	0	0	0	0	0	2.37935126156546	0	0
1700123L14Rik	0	0	0	0	1.07719767721912	0	0	0	0	0	5.61540882992575	0	9.06979553239158	3.080486344222	0	0	0	4.80238573938095	2.17915124508027	0	1.14061490676143	3.17246834875395	2.6407941446226	1.09827582061323
1700123M08Rik	4.92651283565973	10.4700682242525	7.41924272899153	11.0811332235555	11.8491744494104	0	0	0.947713870865848	3.18613160387924	0	46.0463524053911	14.3093604894244	9.82561182675755	28.7512058794053	15.3219277536692	12.2742673795294	8.98433967073521	26.4131215665952	22.8810880733429	12.3653931453226	10.2655341608529	14.2761075693928	16.7250295826098	19.7689647710382
1700123O20Rik	71.9270874006321	70.6729605137043	83.4664807011547	110.811332235555	92.6390002408447	57.746044741922	0	108.987095149573	143.375922174566	99.0507549430718	81.9849689169159	120.834599688473	79.3607109084264	86.253617638216	102.146185024461	108.236721437668	92.0894816250359	81.6405575694762	95.882654783532	76.3744870740514	75.2805838462543	107.070806770446	88.0264714874201	82.3706865459924
1700123O21Rik	0	1.74501137070875	0	0	0	0	0	0	0	0	0	0	0	0	0	0	0	0	0	0	0	0	0	0
1700124L16Rik	7.88242053705557	16.5776080217331	4.6370267056197	8.61865917387649	3.23159303165737	0	0	0	5.57573030678868	6.67757898492619	16.8462264897772	8.74460918798157	6.04653035492772	6.160972688444	1.70243641707436	11.1584248904812	7.86129721189331	4.80238573938095	3.26872686762041	5.81900853897534	4.56245962704572	7.13805378469639	8.802647148742	4.39310328245293
1700125G02Rik	0	0	0	0	2.15439535443825	0	0	0	0	0	0	0	0	0	0	0	0	0	0	0	0	0	0	0
1700125G22Rik	18.720748775507	9.59756253889811	6.49183738786759	19.699792397432	19.3895581899442	0	0	218.921904170011	11.1514606135774	0	0	5.56475130144282	5.29071406056176	11.2951165954807	5.95852745976025	10.0425824014331	1.1230424588419	0	18.5227855831823	19.6391538190418	6.84368944056857	7.93117087188488	14.0842354379872	7.68793074429263
1700125H03Rik	0	0	0	0	2.15439535443825	0	0	0	0	0	0	0	0	0	0	0	0	0	0	0	0	0	0	0
1700125H20Rik	0	0	0	0	0	0	0	0	0	0	0	0	0	0	2.55365462561154	0	0	0	0	0	0	0	0	0
1700126H18Rik	10.8383282384514	0	0	0	0	0	0	0	0	0	0	0	0.755816294365965	0	0	0	0	0	0	0	0	0	1.7605294297484	0
1700128F08Rik	0.985302567131946	0	0	0	1.07719767721912	0	0	0	0	0	0	0	0	0	0.851218208537179	0	0	0	0	0	0	0	0	0
1810009A15Rik	9.85302567131946	13.0875852803156	3.70962136449576	9.84989619871599	7.54038374053387	0	0	0	0	0	11.2308176598515	6.3597157730775	6.80234664929369	9.241459032666	9.36340029390897	11.1584248904812	10.1073821295771	10.8053679136071	15.2540587155619	6.54638460634726	13.6873788811371	13.4829904822043	2.6407941446226	3.2948274618397
1810010D01Rik	0	0	0	0	0	0	0	0	0	0	1.12308176598515	3.17985788653875	3.02326517746386	4.10731512562933	5.95852745976025	4.46336995619249	0	4.80238573938095	4.35830249016055	2.18212820211575	7.98430434733	1.58623417437698	4.401323574371	2.19655164122646
1810010H24Rik	4.92651283565973	10.4700682242525	3.70962136449576	39.3995847948639	20.4667558671634	29.7479624428083	0	10.4248525795243	3.18613160387924	5.56464915410516	2.2461635319703	31.7985788653875	6.80234664929369	13.3487741582953	11.9170549195205	6.69505493428874	2.2460849176838	7.20357860907143	5.44787811270068	13.8201452800664	5.70307453380714	8.72428795907336	9.68291186361621	24.1620680534911
1810011H11Rik	437.474339806584	295.779427335133	310.68078927652	253.634827116937	256.373047178152	507.465241671436	326.207179845594	196.176771269231	274.803850834585	307.168633306605	315.585976241827	262.338275639447	285.698559270335	302.914490515163	279.199572400195	303.509157021089	371.727053876669	387.792648455012	350.843350457924	254.581623580171	323.934633520246	352.143986711688	358.2677389538	254.79999038227
1810011O10Rik	384.268001181459	647.399218532945	859.704751221893	552.825424152935	606.462292274367	828.568248039397	512.948971206477	755.327955080081	338.52648291217	381.734931971614	511.002203523243	263.133240111082	532.850487528005	837.892285628384	759.286642015163	527.793497319762	358.250544370566	618.307163945297	592.729138661834	293.132555150883	385.527838485363	627.355615966094	836.25147913049	555.727565230296
1810012K16Rik	6.89711796992362	0	0	2.462474049679	2.15439535443825	0	0	0	0	0	0	3.17985788653875	5.29071406056176	2.05365756281467	0.851218208537179	1.11584248904812	0	1.20059643484524	3.26872686762041	0	4.56245962704572	2.37935126156546	0	2.19655164122646
1810013A23Rik	20.6913539097709	40.1352615263012	19.4755121636028	27.087214546469	16.1579651582869	0	0	12.320280321256	6.37226320775849	54.5335617102305	37.0616982775099	35.773401223561	16.6279584760512	31.8316922236273	13.6194913365949	12.2742673795294	10.1073821295771	36.0178930453571	19.6123612057225	18.1844016842979	20.5310683217057	20.6210442669007	30.809265020597	14.277585667972
1810013L24Rik	1072.99449560669	805.322747582087	1066.51614229253	1094.56971508231	1234.46853809312	1455.02533948207	1763.40982728125	2279.25185943237	809.277427385328	1173.02804168537	980.450381705036	872.076025383253	831.397923802562	829.677655377125	842.706026451807	856.967031588959	708.63979152924	925.659851265678	873.839649277189	867.032272307326	690.072018590664	900.187893958933	923.397685903036	880.817208131812
1810014B01Rik	97.5449541460627	138.728403971345	131.6915584396	198.229160999159	149.730477133458	139.115471423721	0	56.8628322519509	0.796532900969811	7.79050881574722	77.4926418529753	31.7985788653875	40.0582636013962	48.2609527261447	39.1560375927102	73.6456042771761	19.0917218003123	30.0149108711309	37.0455711663646	32.0045469643644	42.2027515501729	72.9667720213408	27.2882061611002	83.4689623666057
1810019D21Rik	3.94121026852779	25.3026648752768	36.1688083038337	3.69371107451849	15.0807674810677	0	0	0	0	0	7.86157236189605	10.3345381312509	3.02326517746386	4.10731512562933	7.66096387683461	14.5059523576256	0	2.40119286969048	4.35830249016055	5.81900853897534	6.84368944056857	8.72428795907336	7.9223824338678	16.4741373091985
1810020O05Rik	0	0	0	0	1.07719767721912	0	0	0.947713870865848	0	0	0	0	1.51163258873193	3.080486344222	0	0	0	0	0	1.45475213474384	1.14061490676143	3.17246834875395	0	1.09827582061323
1810021B22Rik	8.86772310418752	16.5776080217331	18.5481068224788	8.61865917387649	5.38598838609563	0	0	0	8.76186191066792	0	14.6000629578069	11.1295026028856	9.06979553239158	14.3756029397027	11.0658367109833	8.92673991238498	25.8299765533637	13.2065607832976	17.4332099606422	13.8201452800664	14.8279937878986	11.8967563078273	18.4855590123582	13.1793098473588
1810022K09Rik	95.5743490117988	137.855898285991	130.764153098476	123.12370248395	103.410977013036	153.114512573278	46.0944928042687	55.9151183810851	120.276468046441	65.6628600184409	110.062013066545	86.651127408181	102.791016033771	105.763364484955	85.1218208537179	114.931776371957	70.7516749070398	86.4429433088571	92.6139279159116	103.287401566812	123.186409930234	85.6566454163567	98.5896480659105	71.3879283398601
1810024B03Rik	2.95590770139584	4.36252842677187	6.49183738786759	9.84989619871599	17.235162835506	0	0	6.63399709606094	0	0	5.61540882992575	7.15468024471219	17.3837747704172	15.40243172111	5.10730925122307	14.5059523576256	17.9686793414704	15.6077536529881	10.8957562254014	11.6380170779507	18.2498385081829	16.6554588309582	7.9223824338678	7.68793074429263
1810026B05Rik	1725.26479504804	2846.98605131132	4000.82664160868	3241.8470864024	2503.40740185725	2135.72871537927	3165.15517255978	2460.26520876774	1465.62053778445	1218.65816474903	1743.02290080895	1671.81028384775	1608.37707441077	2030.0405008423	2362.98174689921	2256.2335128553	1419.52566797616	1255.82387084812	1468.7479391841	1567.49542518648	1863.76475764817	2256.41811305125	2183.05649288802	2727.01886258266
1810026J23Rik	210.854749366236	157.923529049142	219.795065846374	120.661228434271	156.193663196773	290.480103853305	304.932798551316	462.484368982534	120.276468046441	89.0343864656825	103.323522470634	176.482112702901	178.372645470368	139.648714271397	158.326586787915	156.217948466737	122.411628013767	142.870975746583	150.361435910539	162.93223909131	160.826701853361	154.657832001755	175.172678259966	184.510337863023
1810030O07Rik	304.458493243771	175.373642756229	234.633551304357	241.322456868542	240.215082019865	232.734059111383	85.0975251771114	124.150517083426	245.332133498702	119.08349189785	276.278114432347	252.798701979831	216.919276483032	224.875503128206	274.943481357509	249.94871754678	294.237124216578	232.915708359976	250.602393184231	236.397221895873	233.826055886093	219.693433151211	247.35438487965	273.470679332695
1810032O08Rik	46.3092206552015	47.1153070091362	72.3376166076674	22.162266447111	49.5510931520797	97.993288046898	21.2743812942779	65.3922570897435	86.0255533047396	5.56464915410516	51.6617612353169	62.0072287875057	74.8258131422306	45.1804663819227	59.5852745976025	49.0970695181174	69.6286324481979	80.4399611346309	50.1204786368463	64.0090939287288	54.7495155245486	56.3113131903826	51.0553534627036	50.5206877482087
1810034E14Rik	42.3680103866737	33.1552160434662	44.5154563739492	16.0060813229135	37.7019187026694	0	30.7296618695125	0	35.0474476426717	0	56.1540882992575	37.3633301668303	35.5233658352004	42.0999800377007	33.19751013295	29.0119047152512	22.460849176838	38.4190859150476	41.4038736565252	21.0939059537856	22.8122981352286	37.2765030978589	35.210588594968	10.9827582061323
1810037I17Rik	33.5002872824862	34.9002274141749	32.4591869393379	62.7930882668144	57.0914768926136	4.37470035923652	0	95.7191009574507	64.5191649785547	0	43.8001888734208	60.4172998442363	43.837345073226	57.5024117588107	52.7755289293051	64.7188643647911	65.1364626128303	36.0178930453571	57.7475079946272	48.0068204465466	50.1870558975029	71.3805378469639	54.5764123222004	35.1448262596234
1810041L15Rik	0.985302567131946	0.872505685354374	0	2.462474049679	1.07719767721912	0	0	0	8.76186191066792	0	1.12308176598515	0	5.29071406056176	0	0	0	0	2.40119286969048	0	1.45475213474384	0	1.58623417437698	0.8802647148742	4.39310328245293
1810043G02Rik	156.663108173979	133.493369859219	127.05453173398	113.273806285234	140.035698038486	70.8701458196316	139.46538848471	223.66047352434	82.8394217008603	18.9198071239575	97.708113640708	106.525239199048	111.104995271797	97.5487342336966	121.724203820817	74.7614467662242	88.7203542485102	109.254275570917	106.778411008933	77.1018631414233	88.9679627273915	140.381724432362	105.631765784904	102.139651317031
1810043H04Rik	25.6178667454306	6.98004548283499	12.9836747757352	24.62474049679	31.2387326393546	35.8725429457395	85.0975251771114	0	39.8266450484905	0	38.1847800434951	14.3093604894244	30.9884680690046	25.6707195351833	22.1316734219666	21.2010072919143	35.9373586829408	22.8113322620595	45.7621761466857	13.0927692126945	25.0935279487514	26.9659809644086	24.6474120164776	25.2603438741043
1810044D09Rik	0	24.4301591899225	10.2014587523634	0	4.3087907088765	2.62482021554191	0	0	0	0	3.36924529795545	6.3597157730775	14.3605095929533	9.241459032666	5.10730925122307	10.0425824014331	5.61521229420951	4.80238573938095	3.26872686762041	10.9106410105788	5.70307453380714	12.6898733950158	0.8802647148742	5.49137910306616
1810055G02Rik	12.8089333727153	6.10753979748062	15.765890799107	28.3184515713085	47.3966977976415	49.8715840952963	0	0	42.2162437514	1.11292983082103	7.86157236189605	25.43886309231	28.7210191859067	18.482918065332	19.5780187963551	17.85347982477	12.3534670472609	25.21252513175	13.0749074704816	17.457025616926	17.1092236014214	29.345332225974	19.3658237272324	4.39310328245293
1810058I24Rik	60.1034565950487	105.573187927879	75.1198326310392	54.1744290929379	84.0214188230918	118.991849771233	92.1889856085374	303.268438677071	47.7919740581887	32.2749650938099	85.3542142148714	58.0324064293322	80.8723434971583	58.529240540218	41.7096922183218	43.5178570728768	48.2908257302017	63.6316110467976	61.0162348622476	55.2805811202658	49.0464409907414	64.2424840622675	41.3724415990874	40.6362053626896
1810062G17Rik	0	0	0	0	0	0	0	0	0	0	0	0	0	0	0	0	5.61521229420951	0	0	0	0	0	0	0
1810062O18Rik	3.94121026852779	33.1552160434662	14.8384854579831	1.2312370248395	3.23159303165737	0	2.36382014380865	0	0	83.4697373115773	1.12308176598515	4.76978682980813	4.53489776619579	7.18780146985133	5.95852745976025	10.0425824014331	7.86129721189331	7.20357860907143	3.26872686762041	4.36425640423151	6.84368944056857	3.17246834875395	5.2815882892452	7.68793074429263
1810064F22Rik	1.97060513426389	0.872505685354374	0	1.2312370248395	0	0.874940071847304	0	0	0	0	0	0.794964471634688	0	0	0	1.11584248904812	1.1230424588419	0	0	3.63688033685959	0	0	0	0
2010001E11Rik	0	0	0	0	6.46318606331475	0	0	0	0	0	1.12308176598515	1.58992894326938	1.51163258873193	1.02682878140733	2.55365462561154	0	0	1.20059643484524	0	2.18212820211575	1.14061490676143	1.58623417437698	2.6407941446226	1.09827582061323
2010002M12Rik	10.8383282384514	0	3.70962136449576	0	0	0.874940071847304	0	0	0	0	0	0	2.2674488830979	3.080486344222	0	2.23168497809625	4.4921698353676	2.40119286969048	6.53745373524082	2.90950426948767	3.42184472028429	0	1.7605294297484	2.19655164122646
2010009K17Rik	13.7942359398472	11.3425739096069	5.56443204674365	0	14.0035698038486	0	0	0	6.37226320775849	4.45171932328413	28.0770441496287	4.76978682980813	12.0930607098554	9.241459032666	3.40487283414871	8.92673991238498	7.86129721189331	6.00298217422619	5.44787811270068	16.7296495495541	22.8122981352286	7.13805378469639	13.203970723113	8.78620656490586
2010010A06Rik	13.7942359398472	9.59756253889811	1.85481068224788	7.38742214903699	5.38598838609563	10.4992808621676	0	0	22.3029212271547	0	0	9.53957365961626	5.29071406056176	7.18780146985133	9.36340029390897	10.0425824014331	0	2.40119286969048	9.80618060286123	2.18212820211575	6.84368944056857	9.51740504626185	8.802647148742	8.78620656490586
2010012O05Rik	69.9564822663682	92.4856026475636	104.796803547005	82.4928806642464	98.0249886269404	98.8682281187453	113.463366902815	107.091667407841	107.531941630924	65.6628600184409	77.4926418529753	76.31658927693	108.081730094333	124.246282550287	114.914458152519	80.3406592114649	113.427288343032	109.254275570917	100.240957273693	113.470666510019	112.920875769381	95.967167549807	124.117324797262	125.203443549908
2010015L04Rik	1302.56999374843	1204.93035147439	1188.00624197977	1173.36888467204	968.400711819993	1232.79056123285	1950.15161864214	1393.1393901728	1434.55575464663	1185.2702698244	1466.74478637661	1351.43960177897	1200.99209174752	1318.44815532702	1458.98800943272	1652.56272628027	1167.96415719558	1408.29961807346	1495.98732974761	1326.73394688638	1409.80002475713	1253.12499775781	1606.48310464542	1331.11029458324
2010016I18Rik	0.985302567131946	1.74501137070875	0	0	3.23159303165737	0	0	0	0.796532900969811	0	0	4.76978682980813	5.29071406056176	4.10731512562933	4.25609104268589	1.11584248904812	0	2.40119286969048	15.2540587155619	0.727376067371918	0	1.58623417437698	0.8802647148742	0
2010106C02Rik	5.91181540279168	6.98004548283499	6.49183738786759	7.38742214903699	1.07719767721912	0	0	0	31.0647831378226	6.67757898492619	4.4923270639406	13.5143960177897	10.5814281211235	5.13414390703667	6.80974566829743	6.69505493428874	19.0917218003123	7.20357860907143	4.35830249016055	2.90950426948767	12.5467639743757	5.55181961031941	5.2815882892452	7.68793074429263
2010107E04Rik	67.0005745649723	85.5055571647286	91.8131287712701	33.2433996706665	100.179383981379	20.9985617243353	0	0	90.0082178095886	65.6628600184409	51.6617612353169	51.6726906562547	76.3374457309625	68.7975283542913	42.5609104268589	61.3713368976468	81.9820994954588	50.4250502635	59.9266592397075	56.7353332550096	63.87443477864	77.7254745444718	33.4500591652196	64.7982734161807
2010107G12Rik	0	0	0	6.15618512419749	1.07719767721912	0	0	0	0	0	0	0.794964471634688	2.2674488830979	1.02682878140733	0.851218208537179	0	0	0	1.08957562254014	0	1.14061490676143	1.58623417437698	0	3.2948274618397
2010107G23Rik	0	4.36252842677187	0	0	1.07719767721912	0	0	0	0	0	0	0	1.51163258873193	2.05365756281467	5.10730925122307	0	0	0	1.08957562254014	5.09163247160343	0	0	0	2.19655164122646
2010109A12Rik	1.97060513426389	12.2150795949612	4.6370267056197	13.5436072732345	1.07719767721912	0	0	0	0	42.2913335711992	25.8308806176584	17.4892183759631	11.3372444154895	10.2682878140733	15.3219277536692	8.92673991238498	5.61521229420951	12.0059643484524	4.35830249016055	19.6391538190418	7.98430434733	3.96558543594244	14.9645001528614	8.78620656490586
2010109I03Rik	0	0	0	1.2312370248395	0	0	0	0	0	0	0	0	0.755816294365965	2.05365756281467	0	0	0	1.20059643484524	4.35830249016055	0.727376067371918	1.14061490676143	0	0	0
2010111I01Rik	486.739468163181	481.623138315614	431.243483622633	434.626669768343	532.135652546248	826.818367895702	724.510874077351	768.595949272203	236.570271588034	343.895317723699	262.801133240525	297.316712391373	408.896615251987	414.838827688563	360.065302211227	287.887362174416	395.310945512349	392.595034194393	336.678867364902	335.320367058454	427.730590035536	353.730220886065	310.733444350593	299.829299027412
2010204K13Rik	0.985302567131946	30.5376989874031	12.9836747757352	11.0811332235555	10.7719767721913	0	0	0	52.5711714640075	0	0	0.794964471634688	8.31397923802562	4.10731512562933	8.51218208537179	3.34752746714437	7.86129721189331	3.60178930453571	3.26872686762041	2.90950426948767	1.14061490676143	3.17246834875395	4.401323574371	1.09827582061323
2010300C02Rik	23.6472616111667	46.2428013237818	5.56443204674365	18.4685553725925	39.8563140571076	63.8706252448532	0	0	11.1514606135774	131.325720036882	3.36924529795545	34.1834722802916	34.7675495408344	27.724377097998	24.6853280475782	20.0851648028662	68.505589989356	61.2304181771071	21.7915124508027	23.2760341559014	57.0307453380714	41.2420885338014	16.7250295826098	17.5724131298117
2010310C07Rik	29.5590770139584	5.23503411212624	27.8221602337182	18.4685553725925	17.235162835506	22.7484418680299	106.371906471389	0	0	44.5171932328413	21.3385535537178	22.2590052057713	2.2674488830979	5.13414390703667	20.4292370048923	13.3901098685775	6.73825475305141	6.00298217422619	5.44787811270068	13.8201452800664	10.2655341608529	11.1036392206388	10.5631765784904	3.2948274618397
2010315B03Rik	321.208636885014	368.197399219546	244.83501005672	243.784930918221	236.983488988207	283.480583278526	125.282467621858	69.1831125732069	338.52648291217	237.05405396488	353.770756285322	302.881463692816	314.419578456242	341.933984208642	288.562972694104	278.960622262031	389.69573321814	382.990262715631	339.947594232523	299.67893975723	322.794018613484	341.04034749105	299.290003057228	331.679297825196
2010320M18Rik	57.1475488936529	52.3503411212624	46.370267056197	57.8681401674564	47.3966977976415	175.862954441308	94.552805752346	36.9608409637681	47.7919740581887	5.56464915410516	35.9386165115248	55.6475130144282	47.6164265450558	65.7170420100693	54.4779653463794	52.4445969852618	56.1521229420951	31.2155073059762	50.1204786368463	48.7341965139185	57.0307453380714	73.7598891085293	44.8935004585842	66.9948250574072
2200002D01Rik	7.88242053705557	0	0	7.38742214903699	3.23159303165737	0	0	0	14.3375922174566	79.0180179882932	0	7.15468024471219	12.0930607098554	5.13414390703667	4.25609104268589	4.46336995619249	21.3378067179961	4.80238573938095	8.71660498032109	4.36425640423151	11.4061490676143	3.17246834875395	5.2815882892452	4.39310328245293
2210011C24Rik	0	4.36252842677187	0	0	1.07719767721912	0	0	0	0	0	0	0.794964471634688	0	0	4.25609104268589	1.11584248904812	0	0	0	0	0	0	0.8802647148742	1.09827582061323
2210013O21Rik	27.5884718796945	32.2827103581118	58.4265364908083	25.8559775216295	29.0843372849164	41.9971234486706	0	0	54.9607701669169	130.212790206061	22.461635319703	19.0791473192325	43.837345073226	27.724377097998	31.4950737158756	34.5911171604918	42.6756134359922	40.8202787847381	71.911991087649	39.2783076380836	17.1092236014214	17.4485759181467	40.4921768842132	40.6362053626896
2210015D19Rik	47.2945232223334	73.2904775697674	41.7332403505773	57.8681401674564	56.0142792153945	41.9971234486706	190.287521576596	442.582377694351	97.9735468192867	21.1456667855996	69.6310694910793	64.3921222024097	58.1978546661793	74.9585010427353	97.0388757732384	59.1396519195505	56.1521229420951	67.2334003513333	73.0015667101891	83.6482477477706	60.4525900583557	65.8287182366445	85.3856773427975	75.781031622313
2210016F16Rik	155.677805606847	198.931296260797	225.359497893118	259.791012241134	259.604640209809	308.853845362098	18.9105611504692	23.6928467716462	201.522823945362	114.631772574566	248.201070282718	187.611615305786	179.128461764734	127.326768894509	234.936225556261	188.577380649133	121.288585554925	135.667397137512	156.89888964578	157.113230552334	109.499031049097	184.003164227729	179.574001834337	242.718956355524
2210016L21Rik	109.368584951646	49.7328240651993	34.3139976215858	60.3306142171354	67.8634536648049	19.2486815806407	132.373928053284	0	89.2116849086188	84.5826671423984	166.216101365802	85.0611984649116	79.3607109084264	80.092644949772	68.9486748915115	62.4871793866949	95.4586090015616	91.2453290482381	78.4494448228898	67.6459742655884	93.5304223544372	73.7598891085293	86.2659420576717	56.0120668512748
2210018M11Rik	766.565397228654	668.33935498145	500.798884206928	736.27974085402	706.641676255746	413.846653983775	469.218298546017	200.91534062356	637.226320775849	444.059002497592	560.41780122659	604.172998442363	569.129669657572	661.277735226323	597.555182393099	776.626372377494	582.859036138947	709.552492993536	651.566222279002	638.636187152544	728.852925420553	627.355615966094	661.959065585399	531.565497176804
2210039B01Rik	0	0	0	0	0	0	0	0	0	0	0	0.794964471634688	1.51163258873193	0	0	0	0	0	0	0	0	0	0	0
2210404O09Rik	22.6619590440348	54.9678581773255	47.297672397321	33.2433996706665	25.852744253259	0	75.6422446018768	3.79085548346339	2.38959870290943	3.33878949246309	33.6924529795545	54.0575840711588	43.08152877886	40.046322474886	36.6023829670987	32.3594321823956	49.4138681890436	37.2184894802024	50.1204786368463	41.4604358401993	26.2341428555129	35.6902689234819	24.6474120164776	41.7344811833028
2210407C18Rik	0	0	0	3.69371107451849	0	0	0	0	0	0	0	0	0	0	0	0	0	0	0	0	1.14061490676143	0.793117087188488	0	0
2210408F21Rik	44.3386155209376	16.5776080217331	38.0236189860816	16.0060813229135	32.3159303165737	62.1207451011586	35.4573021571298	0	7.96532900969811	12.2422281390313	29.2001259156139	30.2086499221181	26.4535703028088	35.9390073492567	35.7511647585615	33.4752746714437	40.4295285183084	40.8202787847381	16.343634338102	23.2760341559014	25.0935279487514	47.5870252313092	34.3303238800938	15.3758614885853
2210408I21Rik	205.928236530577	171.883620014812	281.931223701678	262.253486290813	244.523872728741	118.116909699386	308.478528767029	23.6928467716462	241.349468993853	89.0343864656825	268.416542070451	230.53969677406	239.593765314011	243.358421193538	282.604445234343	160.68131842293	278.514529792791	270.134197840179	191.765309567064	248.035238973824	220.138677004956	268.073575469709	260.558355602763	247.112059637977
2210409D07Rik	12.8089333727153	10.4700682242525	7.41924272899153	4.92494809935799	6.46318606331475	0	0	0	23.8959870290943	0	19.0923900217475	9.53957365961626	10.5814281211235	12.321945376888	5.10730925122307	3.34752746714437	0	13.2065607832976	19.6123612057225	10.9106410105788	4.56245962704572	21.4141613540892	20.2460884421066	16.4741373091985
2210414B05Rik	0	0	0	11.0811332235555	0	0	0	0	0	0	0	0	1.51163258873193	1.02682878140733	4.25609104268589	0	0	0	0	1.45475213474384	1.14061490676143	0.793117087188488	0.8802647148742	3.2948274618397
2210416O15Rik	0	0	0	0	0	0	0	0	0	0	0	0	0	0	0	1.11584248904812	0	0	2.17915124508027	0	0	0	0	0
2210417A02Rik	7.88242053705557	0	0	0	0	0	0	0	0	0	0	0.794964471634688	0	1.02682878140733	0	0	0	0	3.26872686762041	0.727376067371918	1.14061490676143	0	1.7605294297484	0
2300002M23Rik	0	0	0	0	1.07719767721912	0	0	63.4968293480118	0	0	0	0	0	0	0	1.11584248904812	0	0	0	0	0	0	0	0
2300009A05Rik	21.6766564769028	11.3425739096069	3.70962136449576	7.38742214903699	16.1579651582869	16.6238613650988	0	0	11.9479935145472	4.45171932328413	32.5693712135693	23.8489341490406	28.7210191859067	18.482918065332	17.8755823792808	10.0425824014331	16.8456368826285	30.0149108711309	34.8664199212844	27.6402905601329	10.2655341608529	37.2765030978589	23.7671473016034	21.9655164122646
2310001H17Rik	3.94121026852779	23.5576535045681	34.3139976215858	3.69371107451849	8.617581417753	3.49976028738921	0	0	2.38959870290943	0	25.8308806176584	11.9244670745203	27.9652028915407	13.3487741582953	9.36340029390897	16.7376373357218	1.1230424588419	16.8083500878333	16.343634338102	19.6391538190418	11.4061490676143	19.0348100925237	10.5631765784904	10.9827582061323
2310001K24Rik	0	0	0	0	1.07719767721912	0	0	0	0	0	8.9846541278812	0	0	0	0	0	0	0	2.17915124508027	1.45475213474384	1.14061490676143	1.58623417437698	0.8802647148742	0
2310002D06Rik	0	0	0	6.15618512419749	1.07719767721912	0	0	0	0	0	0	0	1.51163258873193	0	0	1.11584248904812	0	1.20059643484524	0	0	0	0	0.8802647148742	2.19655164122646
2310002F09Rik	6.89711796992362	0	19.4755121636028	2.462474049679	5.38598838609563	0	0	0	0	0	8.9846541278812	0.794964471634688	0.755816294365965	2.05365756281467	5.10730925122307	2.23168497809625	1.1230424588419	6.00298217422619	3.26872686762041	0.727376067371918	2.28122981352286	3.17246834875395	6.1618530041194	2.19655164122646
2310002L09Rik	0	0	0	0	0	0	0	0	0	0	0	0	0	0	2.55365462561154	0	1.1230424588419	0	0	0	0	0	0	0
2310003H01Rik	104.442072115986	109.935716354651	148.384854579831	121.89246545911	143.267291070144	73.4949660351735	52.0040431637903	155.425074821999	135.410593164868	73.4533688341881	152.73912017398	128.784244404819	151.163258873193	139.648714271397	159.177804996452	167.376373357218	144.872477190605	93.6465219179286	124.211620969576	134.564572463805	119.76456520995	125.312499775781	124.997589512136	108.72930624071
2310005G13Rik	0	0	0	0	0	0	0	0	0	0	0	0	0	0	0	0	2.2460849176838	0	0	0	0	0	0	0
2310007B03Rik	0	0	0	1.2312370248395	1.07719767721912	0	0	0	0	0	0	0	0	0	0.851218208537179	0	0	0	0	0	0	0	0	1.09827582061323
2310007L24Rik	0	0	0	0	0	0	0	0	0	0	0	0	0.755816294365965	0	0	1.11584248904812	0	0	0	0.727376067371918	0	0	0	0
2310008N11Rik	0	0	0	0	0	0	0	0	0	0	0	0	0	1.02682878140733	0	0	0	0	0	0	1.14061490676143	0.793117087188488	0.8802647148742	2.19655164122646
2310009A05Rik	22.6619590440348	18.3226193924418	8.34664807011547	33.2433996706665	26.9299419304781	0	0	0.947713870865848	41.4197108504302	0	25.8308806176584	20.6690762625019	30.2326517746386	31.8316922236273	28.9414190902641	22.3168497809625	29.1991039298894	28.8143144362857	31.597693053664	36.3688033685959	45.6245962704572	32.517800574728	34.3303238800938	15.3758614885853
2310009B15Rik	0	19.1951250777962	13.9110801168591	3.69371107451849	5.38598838609563	0	0	0	15.1341251184264	31.1620352629889	1.12308176598515	15.1043249610591	10.5814281211235	4.10731512562933	5.95852745976025	3.34752746714437	12.3534670472609	14.4071572181429	9.80618060286123	2.18212820211575	10.2655341608529	8.72428795907336	4.401323574371	4.39310328245293
2310010J17Rik	19.7060513426389	131.74835848851	274.511980972687	179.760605626567	158.348058551211	128.616190561554	108.735726615198	209.444765461352	69.2983623843735	64.5499301876198	105.569686002604	93.8058076528932	139.826014457704	101.656049359326	169.392423498899	137.248626152919	38.1834436006246	61.2304181771071	127.480347837196	104.014777634184	93.5304223544372	134.036787734854	142.60288380962	132.891374294201
2310011J03Rik	67.0005745649723	83.7605457940199	71.4102112665435	68.9492733910119	34.470325671012	72.6200259633262	159.557859707084	0	72.4844939882528	4.45171932328413	73.0003147890347	51.6726906562547	72.5583642591327	45.1804663819227	69.7998931000486	54.676281963358	74.1208022835655	51.6256466983452	62.1058104847878	48.0068204465466	59.3119751515943	52.3457277544402	58.0974711816972	47.225860286369
2310014L17Rik	33.5002872824862	3.49002274141749	1.85481068224788	18.4685553725925	11.8491744494104	34.9976028738921	0	0	22.3029212271547	92.3731759581456	0	10.3345381312509	12.0930607098554	4.10731512562933	15.3219277536692	12.2742673795294	7.86129721189331	13.2065607832976	11.9853318479415	5.09163247160343	11.4061490676143	12.6898733950158	10.5631765784904	16.4741373091985
2310015A10Rik	214.795959634764	293.16191027907	319.95484268776	416.15811439575	246.67826808318	298.354564499931	223.381003589917	345.915562866035	126.6487312542	539.7709679482	262.801133240525	127.19431546155	207.84948095064	268.002311947314	305.587336864847	309.08836946633	230.22370406259	310.954476624917	212.467246395327	181.844016842979	217.857447191433	279.177214690348	251.755708454021	287.748265000667
2310015B20Rik	0	0	0	0	0	0	0	0	0	0	0	0	0	0	0	0	0	2.40119286969048	1.08957562254014	0	0	0	0	5.49137910306616
2310015D24Rik	0	0	0	7.38742214903699	0	0	0	0	0	0	0	0	1.51163258873193	0	2.55365462561154	0	0	0	0	0	4.56245962704572	0	0	0
2310016D03Rik	0	0	0	0	0	0	0	0	0	0	0	0	0	0	2.55365462561154	0	0	0	0	0	0	0	0	0
2310022A10Rik	81.7801130719515	90.7405912768549	108.506424911501	75.1054585152094	113.105756108008	271.231422272664	164.285499994701	142.157080629877	114.700737739653	276.006598043616	60.6464153631981	114.474883915395	97.5003019732095	89.334103982438	102.997403232999	94.8466115690905	106.689033589981	109.254275570917	111.136713499094	73.4649828045637	74.1399689394929	99.1396358985609	95.0685892064136	95.5499963933512
2310022B05Rik	14.7795385069792	58.457880918743	62.136157855304	28.3184515713085	72.1722443736814	154.864392716973	0	3.79085548346339	96.3804810173471	25.5973861088837	101.077358938663	67.5719800889485	37.0349984239323	53.3950966331813	57.031619971991	66.9505493428874	74.1208022835655	60.0298217422619	56.6579323720871	58.1900853897534	55.89013043131	57.1044302775711	54.5764123222004	37.3413779008499
2310030A07Rik	0	0	0	0	0	0	0	0	0	0	0	0	0	0	0	1.11584248904812	0	0	0	1.45475213474384	0	0	0	0
2310030G06Rik	0	0	0	0	1.07719767721912	0	0	0	20.7098554252151	16.6939474623155	0	0	0	4.10731512562933	1.70243641707436	0	5.61521229420951	0	0	0	0	0	0	0
2310033P09Rik	164.545528711035	133.493369859219	147.457449238707	220.39142744627	239.137884342646	337.726867733059	139.46538848471	614.11858832107	142.579389273596	58.9852810335147	216.754780835134	155.813036440399	166.279584760512	184.82918065332	217.911861385518	165.144688379122	145.995519649447	163.281115138952	148.182284665459	150.566845945987	173.373465827737	187.968749663672	167.250295826098	165.839648912598
2310034G01Rik	0	6.10753979748062	0	0	7.54038374053387	0	0	0	8.76186191066792	24.4844562780627	14.6000629578069	3.97482235817344	1.51163258873193	9.241459032666	7.66096387683461	1.11584248904812	1.1230424588419	4.80238573938095	0	2.90950426948767	2.28122981352286	0.793117087188488	1.7605294297484	3.2948274618397
2310034O05Rik	24.6325641782987	8.72505685354374	1.85481068224788	12.312370248395	33.3931279937929	34.1226628020448	0	12.320280321256	28.6751844349132	56.7594213718726	7.86157236189605	6.3597157730775	17.3837747704172	21.563404409554	5.95852745976025	8.92673991238498	21.3378067179961	24.0119286969048	4.35830249016055	8.72851280846301	19.3904534149443	27.7590980515971	1.7605294297484	12.0810340267456
2310035C23Rik	1239.51062945199	1251.17315279817	1022.92809125971	903.727976232192	969.477909497212	958.059378672797	1278.82669780048	1636.70185498532	1102.40153494222	1108.47811149775	938.896356363585	1053.32792491596	1038.49158845884	993.970260402298	995.074085779962	927.26510839899	983.785193945505	1096.1445450137	952.289094100079	963.773289267791	1096.13092539773	1036.60403295535	1062.47951085316	893.996517979171
2310036O22Rik	323.179242019278	386.520018611988	339.430354851362	269.64090843985	294.074965880821	223.98465839291	529.495712213138	34.1176993511705	377.55659505969	372.831493325046	358.263083349263	332.2951491433	355.233658352004	338.85349786442	423.906667851515	300.161629553945	262.791935369005	301.349705146155	327.962262384581	303.31582009409	329.637708054053	356.109572147631	371.471709676913	336.072401107649
2310039H08Rik	26.6031693125625	12.2150795949612	10.2014587523634	48.0182439687404	22.6211512216016	0.874940071847304	0	80.5556790235971	0.796532900969811	0	26.9539623836436	23.053969677406	24.1861214197109	35.9390073492567	36.6023829670987	29.0119047152512	26.9530190122056	22.8113322620595	19.6123612057225	30.5497948296206	34.2184472028429	30.1384493131625	21.1263531569808	29.6534471565573
2310039L15Rik	0.985302567131946	10.4700682242525	0.927405341123941	2.462474049679	1.07719767721912	0.874940071847304	1.18191007190433	0	0	0	0	6.3597157730775	3.02326517746386	1.02682878140733	5.95852745976025	3.34752746714437	3.3691273765257	3.60178930453571	3.26872686762041	0	1.14061490676143	0.793117087188488	0	0
2310040G24Rik	16.7501436412431	11.3425739096069	21.3303228458506	14.774844298074	12.9263721266295	0	0	0	9.55839481163773	0	39.3078618094802	17.4892183759631	16.6279584760512	13.3487741582953	14.470709545132	25.6643772481068	8.98433967073521	9.6047714787619	17.4332099606422	11.6380170779507	10.2655341608529	16.6554588309582	17.605294297484	18.6706889504249
2310043O21Rik	0	0	9.27405341123941	0	5.38598838609563	0	0	0	0	0	0	0	2.2674488830979	1.02682878140733	0	1.11584248904812	0	1.20059643484524	3.26872686762041	1.45475213474384	1.14061490676143	0.793117087188488	0	0
2310045N01Rik	26.6031693125625	80.2705230526024	63.9909685375519	50.4807180184194	26.9299419304781	77.86966639441	163.103589922797	2.84314161259754	46.198908256249	101.276614604714	31.4462894475842	71.5468024471219	65.000201315473	47.2341239447373	58.7340563890653	36.8228021385881	59.5212503186208	49.2244538286548	70.8224154651089	74.9197349393075	46.7652111772186	51.5526106672517	75.7027654791812	82.3706865459924
2310047M10Rik	73.897692534896	78.5255116818936	63.063563196428	28.3184515713085	57.0914768926136	37.6224230894341	3.54573021571298	0	54.9607701669169	12.2422281390313	101.077358938663	52.4676551278894	74.8258131422306	57.5024117588107	77.4608569768832	87.0357141457536	74.1208022835655	52.8262431331905	61.0162348622476	64.0090939287288	53.6089006177872	69.7943036725869	69.5409124750618	70.2896525192469
2310057J18Rik	0	0	0	0	0	0	0	0	0	0	0	0	0	0	1.70243641707436	0	0	0	0	0	0	0	0	0
2310057M21Rik	67.0005745649723	54.9678581773255	80.6842646777829	78.7991695897279	72.1722443736814	47.2467638797544	0	59.7059738645484	143.375922174566	0	46.0463524053911	49.2877972413507	102.035199739405	86.253617638216	76.6096387683461	71.4139192990799	92.0894816250359	91.2453290482381	61.0162348622476	74.1923588719356	85.5461180071072	76.1392403700948	70.421177189936	120.810340267456
2310061I04Rik	28.5737744468264	47.1153070091362	33.3865922804619	43.0932958693824	61.4002676014901	24.4983220117245	2.36382014380865	4.73856935432924	64.5191649785547	61.2111406951567	43.8001888734208	30.2086499221181	59.7094872549113	54.4219254145887	45.1145650524705	49.0970695181174	87.5973117896683	66.0328039164881	33.7768442987442	45.0973161770589	55.89013043131	65.035601149456	39.611912169339	47.225860286369
2310061J03Rik	36.456194983882	120.405784578904	107.579019570377	114.505043310073	123.877732880199	169.738373938377	95.7347158242503	379.085548346339	23.8959870290943	24.4844562780627	53.9079247672872	37.3633301668303	82.3839760858902	91.3877615452526	102.146185024461	81.456501700513	33.691273765257	43.2214716544286	44.6726005241456	58.9174614571253	54.7495155245486	83.2772941547912	79.223824338678	64.7982734161807
2310067B10Rik	350.767713898973	391.755052724114	468.33969726759	365.677396377331	406.10352431161	487.341620018948	657.141999978805	233.137612232999	474.733608978007	583.17523135022	423.401825776401	398.277200288979	399.07100342523	447.697348693597	400.923776221011	441.873625663057	450.340025995602	367.382509062643	399.87425347223	419.695990873597	420.886900594967	393.38607524549	396.11912169339	351.448262596234
2310068J16Rik	19.7060513426389	14.8325966510244	20.4029175047267	41.8620588445429	24.7755465760399	44.6219436642125	0	19.9019912881828	0.796532900969811	55.6464915410516	46.0463524053911	9.53957365961626	29.4768354802726	24.643890753776	28.9414190902641	18.9693223138181	7.86129721189331	19.2095429575238	20.7019368282626	27.6402905601329	22.8122981352286	21.4141613540892	14.0842354379872	18.6706889504249
2310069B03Rik	0	0	0	0	0	0	0	0	0	0	0	0	0	0	0	0	2.2460849176838	0	0	0	2.28122981352286	5.55181961031941	0	0
2410002F23Rik	372.444370375876	589.813843299557	403.421323388914	469.101306463849	438.419454628184	434.84521570811	934.890866876321	153.529647080267	246.925199300641	544.222687271484	316.709058007812	308.446214994259	380.931412360446	404.570539874489	457.955396193002	311.320054444426	421.140922065713	462.229627415417	439.098975883675	376.053426831282	380.965378858317	462.387261830888	343.303238800938	378.905158111565
2410003L11Rik	0.985302567131946	12.2150795949612	1.85481068224788	0	1.07719767721912	0	0	0	12.744526415517	0	1.12308176598515	2.38489341490406	5.29071406056176	4.10731512562933	11.0658367109833	5.57921244524062	0	2.40119286969048	2.17915124508027	4.36425640423151	0	0.793117087188488	7.0421177189936	3.2948274618397
2410004B18Rik	54.191641192257	116.915761837486	63.063563196428	43.0932958693824	76.4810350825579	58.6209848137693	0	7.58171096692679	84.4324875027999	79.0180179882932	85.3542142148714	93.0108431812585	66.5118339042049	83.173131293994	75.7584205598089	65.8347068538393	87.5973117896683	63.6316110467976	77.3598692003497	60.3722135918692	65.0150496854015	71.3805378469639	84.5054126279232	58.2086184925013
2410004I01Rik	0	0	0	0	0	0	0	0	0	0	0	0	0	0	0	0	0	0	0	1.45475213474384	0	0	0	0
2410004N09Rik	32.5149847153542	14.8325966510244	9.27405341123941	14.774844298074	20.4667558671634	4.37470035923652	0	0	39.8266450484905	0	11.2308176598515	31.7985788653875	15.8721421816853	16.4292605025173	11.9170549195205	15.6217948466737	19.0917218003123	16.8083500878333	10.8957562254014	18.9117777516699	30.7966024825586	15.8623417437698	15.8447648677356	10.9827582061323
2410004P03Rik	0	9.59756253889811	9.27405341123941	2.462474049679	16.1579651582869	0	1.18191007190433	0	1.59306580193962	0	0	1.58992894326938	3.02326517746386	3.080486344222	13.6194913365949	2.23168497809625	3.3691273765257	1.20059643484524	3.26872686762041	2.18212820211575	5.70307453380714	5.55181961031941	0	9.88448238551909
2410006H16Rik	311.355611213695	603.773934265227	492.452236136813	488.801098861281	503.051315261331	467.21799836646	590.955035952163	665.295137347826	255.687061211309	288.248826182647	284.139686794243	287.777138731757	362.036005001297	353.229100804123	370.279920713673	359.301281473496	212.255024721119	232.915708359976	250.602393184231	320.045469643644	336.481397494622	411.627768250825	384.675680400026	342.662056031328
2410007B07Rik	0	0	0	2.462474049679	0	0	0	0	0	0	0	0	0	0	0	0	0	1.20059643484524	0	0	0	0.793117087188488	0	0
2410012E07Rik	0	0	0.927405341123941	0	0	0	0	0	0.796532900969811	0	0	0	0	0	0.851218208537179	0	4.4921698353676	1.20059643484524	0	0	0	0	0	0
2410015M20Rik	35.4708924167501	37.5177444702381	27.8221602337182	30.7809256209875	33.3931279937929	68.2453256040897	0	2.84314161259754	43.0127766523698	0	19.0923900217475	32.5935433370222	34.0117332464684	46.20729516333	43.4121286353961	30.1277472042993	80.8590570366169	27.6137180014405	39.2247224114449	39.2783076380836	39.92152173665	40.4489714466129	30.809265020597	36.2431020802367
2410016O06Rik	59.1181540279168	78.5255116818936	60.2813471730562	86.1865917387649	53.8598838609562	132.115950848943	18.9105611504692	197.124485140096	95.5839481163773	46.7430528944833	107.815849534574	103.345381312509	79.3607109084264	86.253617638216	99.5925303988499	75.8772892552724	112.30424588419	66.0328039164881	78.4494448228898	96.0136408930932	83.2648881935843	86.4497625035451	100.350177495659	106.532754599484
2410017I17Rik	61.0887591621807	115.170750466777	76.0472379721632	55.4056661177774	105.565372367474	208.235737099658	31.9115719414168	118.464233858231	34.2509147417019	0	46.0463524053911	27.8237565072141	74.8258131422306	52.368267851774	53.6267471378423	42.4020145838287	58.3982078597789	64.8322074816428	42.4934492790653	50.9163247160343	34.2184472028429	54.7250790160056	46.6540298883326	39.5379295420764
2410018L13Rik	1.97060513426389	0.872505685354374	0	7.38742214903699	0	0	0	0	0	0	0	0	0	1.02682878140733	0	1.11584248904812	1.1230424588419	1.20059643484524	1.08957562254014	3.63688033685959	0	2.37935126156546	4.401323574371	1.09827582061323
2410021H03Rik	42.3680103866737	47.9878126944906	25.0399442103464	22.162266447111	33.3931279937929	13.1241010777096	0	0	38.2335792465509	70.114579341725	35.9386165115248	23.053969677406	54.4187731943495	40.046322474886	36.6023829670987	49.0970695181174	53.9060380244113	33.6167001756667	37.0455711663646	29.8224187622486	43.3433664569343	47.5870252313092	28.1684708759744	32.948274618397
2410076I21Rik	79.8095079376876	74.1629832551218	43.5880510328252	38.1683477700244	33.3931279937929	43.7470035923652	93.3708956804417	105.196239666109	81.2463558989207	22.2585966164206	99.9542771726783	52.4676551278894	58.1978546661793	49.287781507552	53.6267471378423	45.749542050973	79.736014577775	44.4220680892738	55.568356749547	39.2783076380836	58.1713602448329	56.3113131903826	46.6540298883326	43.9310328245293
2410089E03Rik	881.845797583092	811.430287379568	673.296277655981	694.417682009477	748.652385667292	523.214162964688	118.191007190433	699.412836698996	595.806609925418	1218.65816474903	636.78736131358	692.414054793813	730.874356651888	706.458201608245	685.230657872429	725.29761788128	800.729273154275	889.641958220321	651.566222279002	717.920178496083	790.44613038567	745.530061957178	706.852566043983	745.729282196385
2410114N07Rik	0	0	0	0	0	0	0	0	0	0	0	0	0	0	0	0	0	0	1.08957562254014	0	0	0	0.8802647148742	0
2410124H12Rik	0	0	0	0	0	0	0	0	0	0	0	0	0	0	0	2.23168497809625	0	0	0	0	0	0	0	0
2410127L17Rik	117.251005488702	108.190704983942	73.2650219487913	82.4928806642464	103.410977013036	269.48154212897	117.009097118528	0	173.644172411419	79.0180179882932	103.323522470634	109.705097085587	79.3607109084264	77.01215860555	62.138929223214	98.1941390362348	93.2125240838778	96.047714787619	91.5243522933715	92.3767605562336	112.920875769381	93.5878162882415	66.019853615565	80.174134904766
2410131K14Rik	114.295097787306	100.338153815753	64.9183738786759	107.117621161036	68.940651342024	123.36655013047	158.37594963518	0	79.6532900969811	43.4042634020202	125.785157790337	94.6007721245279	99.7677508563074	84.1999600754013	83.4193844366435	88.1515566348017	122.411628013767	82.8411540043214	98.0618060286123	84.3756238151425	79.8430434733	107.070806770446	85.3856773427975	88.9603414696718
2410141K09Rik	0	0	0	0	3.23159303165737	0	0	0	0.796532900969811	0	0	0	0	1.02682878140733	0	0	1.1230424588419	0	0	0	0	0.793117087188488	0	0
2500004C02Rik	19.7060513426389	7.85255116818936	9.27405341123941	43.0932958693824	20.4667558671634	1.74988014369461	0	247.353320295986	35.8439805436415	0	66.2618241931238	35.773401223561	29.4768354802726	37.9926649120713	34.0487283414871	50.2129120071655	44.921698353676	63.6316110467976	62.1058104847878	28.3676666275048	33.0778322960814	41.2420885338014	38.7316474544648	51.6189635688219
2510002D24Rik	50.2504309237293	67.1829377722868	35.2414029627098	59.0993771922959	64.6318606331475	152.239572501431	18.9105611504692	0	152.934316986204	33.3878949246309	60.6464153631981	54.8525485427935	72.5583642591327	70.851185917106	67.2462384744371	60.2554944085986	80.8590570366169	79.2393646997857	54.4787811270068	72.7376067371918	68.4368944056857	59.4837815391366	66.019853615565	72.4862041604733
2510003E04Rik	233.516708410271	171.011114329457	223.50468721087	263.484723315653	220.825523829921	125.991370346012	339.208190636541	62.549115477146	238.959870290943	369.492703832582	226.862516729	305.26635710772	250.9310097295	217.687701658355	220.465516011129	248.832875057731	224.60849176838	282.140162188631	276.752208125195	268.401768860238	217.857447191433	244.280062854054	236.79120830116	275.667230973921
2510009E07Rik	1347.8939118365	1183.11770934053	881.035074067744	983.758382846759	1167.68228210553	1129.54763275487	1044.80850356342	1581.7344504751	1342.9544710351	1373.35541123315	1064.68151415392	1075.58693012173	1258.43413011933	1278.40183285213	1126.16168989469	1291.02975982868	1421.77175289385	1503.14673642624	1059.06750510901	1147.07205824551	1548.95504338202	1359.40268744107	1146.10465876621	1052.14823614748
2510039O18Rik	510.386729774348	530.483456695459	430.316078281509	498.650995059997	355.475233482311	496.091020737421	704.418402854978	202.810768365292	698.559354150524	769.034513097333	587.371763610233	561.24491697409	552.501711181521	473.368068228781	498.813870202787	469.76968788926	670.456347928615	533.064817071286	584.012533681513	554.260563337401	424.308745315252	493.318828231239	409.323092416503	478.848257787369
2510049J12Rik	0	27.0476762459856	39.8784296683295	9.84989619871599	8.617581417753	0	20.0924712223735	0	2.38959870290943	12.2422281390313	0	1.58992894326938	7.55816294365965	8.21463025125867	25.5365462561154	8.92673991238498	0	13.2065607832976	1.08957562254014	8.0011367410911	5.70307453380714	8.72428795907336	17.605294297484	8.78620656490586
2610001J05Rik	162.574923576771	132.620864173865	179.916636178045	155.135865129777	136.804105006829	67.3703855322424	73.2784244580682	21.7974190299145	88.415152007649	165.826544792334	89.846541278812	145.478498309148	123.953872276018	168.399920150803	124.277858446428	107.12087894862	132.519010143344	139.269186442048	178.690402096582	128.745563924829	164.248546573646	157.830300350509	132.919971946004	173.527579656891
2610002J02Rik	22.6619590440348	32.2827103581118	28.7495655748422	18.4685553725925	47.3966977976415	154.864392716973	0	0	26.2855857320038	43.4042634020202	22.461635319703	40.5431880533691	52.1513243112516	25.6707195351833	33.19751013295	41.2861720947806	26.9530190122056	39.6196823498928	51.2100542593864	30.5497948296206	41.0621366434114	30.1384493131625	30.809265020597	57.1103426718881
2610002M06Rik	145.824779935528	160.541046105205	161.368529355566	124.354939508789	122.80053520298	560.836586054122	211.561902870874	205.653909977889	109.921540333834	92.3731759581456	111.18509483253	142.298640422609	122.442239687286	135.541399145768	111.50958531837	113.815933882909	92.0894816250359	134.466800702667	106.778411008933	125.10868358797	147.139322972224	138.795490257985	116.194942363394	120.810340267456
2610005L07Rik	2854.42153698125	2406.37068020736	2448.3501005672	2621.30362588329	2573.42525087649	1958.11588079427	1730.31634526793	2551.24574037086	2701.8396000896	2068.9365554963	2645.98064066101	2880.95124520411	2774.60161661746	2748.82064782743	2630.26426437988	2892.26373161273	2715.51666547972	2831.00639336507	2689.07263642906	2916.05065409402	2708.96040355839	2877.42879231983	2842.37476432879	2701.75851870855
2610008E11Rik	542.901714489702	516.523365729789	677.005899020477	504.807180184194	491.202140811921	439.219916067346	255.292575531334	480.490932528985	441.279227137275	375.057352986688	522.233021183095	519.906764449086	426.280390022404	484.663184824261	485.194378866192	450.800365575442	441.355686324867	535.466009940976	442.367702751295	471.339691657003	563.463763940146	406.869065727694	551.925976226124	477.749981966756
2610015P09Rik	138.927661965604	136.983392600637	174.352204131301	131.742361657826	127.109325911857	6.12458050293113	262.38403596276	79.6079651527313	66.9087636814641	0	184.185409621565	147.863391724052	152.674891461925	134.514570364361	137.897349783023	146.175366065304	126.903797849135	142.870975746583	116.584591611795	137.474076733292	124.327024836996	115.001977642331	141.722619094746	137.284477576654
2610018G03Rik	140.898267099868	38.3902501555924	62.136157855304	100.961436036839	63.5546629559284	132.99089092079	14.1829208628519	0	65.3156978795245	334.99187907713	90.9696230447971	57.2374419576975	75.5816294365965	71.8780146985133	67.2462384744371	73.6456042771761	104.442948672297	84.0417504391666	55.568356749547	71.282854602448	83.2648881935843	62.6562498878905	59.8580006114456	103.237927137644
2610020C07Rik	175.383856949486	194.568767834025	147.457449238707	160.060813229135	177.737616741156	210.8605573152	160.739769778988	9.47713870865848	172.847639510449	81.2438776499353	256.062642644614	141.503675950974	186.686624708393	165.319433806581	142.153440825709	145.059523576256	156.102901779024	168.083500878333	217.915124508027	170.205999765029	198.466993776489	174.485759181467	211.263531569808	186.706889504249
2610020H08Rik	52.2210360579932	67.1829377722868	66.7731845609238	57.8681401674564	48.4738954748606	41.9971234486706	0	0	90.0082178095886	50.0818423869464	70.7541512570644	72.3417669187566	56.6862220774474	56.4755829774033	61.2877110146769	64.7188643647911	62.8903776951465	66.0328039164881	68.6432642200286	61.0995896592411	34.2184472028429	74.5530061957178	67.7803830453134	47.225860286369
2610027K06Rik	32.5149847153542	1.74501137070875	39.8784296683295	24.62474049679	25.852744253259	141.740291639263	117.009097118528	73.9216819275362	24.6925199300641	0	22.461635319703	21.4640407341366	30.9884680690046	29.7780346608127	19.5780187963551	27.8960622262031	23.5838916356799	22.8113322620595	21.7915124508027	26.185538425389	22.8122981352286	27.7590980515971	46.6540298883326	14.277585667972
2610028E06Rik	0.985302567131946	0	0	0	0	0	0	0	0	0	0	0	2.2674488830979	0	0	0	0	0	0	0	0	0	0	0
2610028H24Rik	0	0	0	0	0	0	0	0	0	0	0	0	0	0	0	2.23168497809625	0	0	2.17915124508027	0	0	0	0	0
2610034B18Rik	0	21.8126421338593	0	1.2312370248395	10.7719767721913	0	0	0	0.796532900969811	0	10.1077358938663	7.15468024471219	10.5814281211235	12.321945376888	3.40487283414871	11.1584248904812	2.2460849176838	10.8053679136071	7.62702935778096	11.6380170779507	9.12491925409143	14.2761075693928	5.2815882892452	15.3758614885853
2610035D17Rik	44.3386155209376	19.1951250777962	33.3865922804619	28.3184515713085	70.0178490192431	117.241969627539	0	0	152.137784085234	104.615404097177	32.5693712135693	36.5683656951956	43.837345073226	24.643890753776	18.7268005878179	30.1277472042993	55.0290804832532	36.0178930453571	21.7915124508027	34.1866751664801	27.3747577622743	42.8283227081783	23.7671473016034	34.0465504390102
2610035F20Rik	0	0	0	0	0	0	0	0	0	0	0	0	1.51163258873193	0	0	0	1.1230424588419	2.40119286969048	0	0	0	0	0	0
2610037D02Rik	0	0	0	0	0	0.874940071847304	1.18191007190433	0	4.77919740581886	0	0	0	0.755816294365965	2.05365756281467	0	0	2.2460849176838	0	0	0	1.14061490676143	0	1.7605294297484	0
2610044O15Rik8	60.1034565950487	31.4102046727575	39.8784296683295	33.2433996706665	26.9299419304781	74.3699061070208	60.2774136671206	1.8954277417317	48.5885069591585	181.407562423828	88.7234595128268	62.0072287875057	70.2909153760348	52.368267851774	69.7998931000486	52.4445969852618	104.442948672297	74.4369789604047	47.941327391766	76.3744870740514	71.85873912597	43.6214397953668	56.3369417519488	52.7172393894352
2610100L16Rik	0	0	0	0	1.07719767721912	53.3713443826855	0	0	0	0	0	0	0	1.02682878140733	0	0	0	1.20059643484524	0	0.727376067371918	0	0	0	0
2610203C20Rik	3.94121026852779	7.85255116818936	9.27405341123941	0	5.38598838609563	0	1.18191007190433	0	0.796532900969811	0	0	0	0.755816294365965	2.05365756281467	0	3.34752746714437	8.98433967073521	0	0	0.727376067371918	0	1.58623417437698	0	0
2610203C22Rik	242.384431514459	212.891387226467	164.150745378938	200.691635048838	161.579651582869	279.10588291929	29.5477517976081	49.2811212850241	183.999100124026	228.150615318311	229.108680260971	220.205158642809	267.558968205552	225.902331909613	195.780187963551	179.650640736748	205.516769968068	271.334794275024	284.379237482976	208.75693133574	196.185763962966	234.762657807792	206.862207995437	216.360336660807
2610206C17Rik	15.7648410741111	27.92018193134	25.0399442103464	13.5436072732345	11.8491744494104	0.874940071847304	49.6402230199817	36.0131270929022	19.9133225242453	52.3077020485885	26.9539623836436	21.4640407341366	25.6977540084428	23.6170619723687	28.0902008817269	36.8228021385881	24.7069340945218	27.6137180014405	14.1644830930218	10.9106410105788	23.95291304199	14.2761075693928	17.605294297484	15.3758614885853
2610207O16Rik	0	0	0	0	0	0	0	0	0	0	0	0	0	0	0	1.11584248904812	2.2460849176838	0	0	0	0	0	0	0
2610301B20Rik	138.927661965604	54.9678581773255	103.869398205881	72.6429844655304	104.488174690255	248.482980404634	199.742802151831	314.641005127462	89.2116849086188	22.2585966164206	130.277484854277	87.4460918798157	86.16305755772	93.4414191080673	76.6096387683461	95.9624540581386	148.241604567131	88.8441361785476	93.7035035384517	122.199179318482	118.623950303189	110.2432751192	95.0685892064136	98.8448238551909
2610305D13Rik	0.985302567131946	8.72505685354374	0	0	1.07719767721912	0	0	0	3.98266450484905	0	0	0	1.51163258873193	0	0.851218208537179	0	8.98433967073521	1.20059643484524	0	6.54638460634726	2.28122981352286	1.58623417437698	2.6407941446226	0
2610306M01Rik	6.89711796992362	7.85255116818936	11.1288640934873	6.15618512419749	9.69477909497212	33.2477227301975	0	0	0.796532900969811	0	0	3.97482235817344	6.80234664929369	4.10731512562933	11.0658367109833	12.2742673795294	5.61521229420951	8.40417504391666	8.71660498032109	19.6391538190418	12.5467639743757	14.2761075693928	16.7250295826098	16.4741373091985
2610307P16Rik	31.5296821482223	20.940136448505	1.85481068224788	6.15618512419749	51.705488506518	0	0	0	41.4197108504302	0	0	8.74460918798157	51.3955080168856	7.18780146985133	6.80974566829743	13.3901098685775	84.2281844131426	10.8053679136071	3.26872686762041	8.72851280846301	62.7338198718786	18.2416930053352	5.2815882892452	12.0810340267456
2610316D01Rik	0	0	0.927405341123941	0	0	0	0	0	0	0	0	0	0	1.02682878140733	0	0	0	2.40119286969048	0	0	0	0	0	0
2610318N02Rik	2.95590770139584	2.61751705606312	6.49183738786759	12.312370248395	7.54038374053387	0	2.36382014380865	0.947713870865848	0	0	2.2461635319703	7.94964471634688	3.77908147182983	4.10731512562933	3.40487283414871	4.46336995619249	0	9.6047714787619	8.71660498032109	5.81900853897534	1.14061490676143	7.13805378469639	10.5631765784904	0
2610507B11Rik	1367.59996317914	1574.00025637929	1290.94823484453	1287.87392798212	1350.80588723278	1498.77234307443	1019.98839205343	1428.20480339483	1444.11414945827	2526.35071596374	1301.65176677679	1328.38563210156	1333.25994326156	1389.29934124412	1421.53440825709	1404.84569371159	1337.5435684807	1498.34435068686	1250.83281467608	1430.02134845319	1445.15908686673	1399.05854180049	1514.05530958362	1397.00684382003
2610507I01Rik	56.1622463265209	4.36252842677187	26.8947548925943	29.549688596148	16.1579651582869	36.7474830175868	0	0	34.2509147417019	113.518842743745	40.4309435754654	67.5719800889485	37.7908147182983	40.046322474886	45.9657832610076	30.1277472042993	53.9060380244113	63.6316110467976	30.5081174311238	45.8246922444308	38.7809068298886	49.1732594056862	35.210588594968	19.7689647710382
2610524H06Rik	16.7501436412431	8.72505685354374	0	4.92494809935799	6.46318606331475	0	0	0.947713870865848	0	92.3731759581456	17.9693082557624	6.3597157730775	20.4070399478811	9.241459032666	5.10730925122307	4.46336995619249	16.8456368826285	6.00298217422619	6.53745373524082	8.0011367410911	11.4061490676143	11.8967563078273	3.5210588594968	10.9827582061323
2610528A11Rik	35.4708924167501	77.6530059965393	51.0072937618167	41.8620588445429	28.0071396076972	86.6190671128831	8.27337050333028	0	27.8786515339434	65.6628600184409	30.323207681599	11.1295026028856	35.5233658352004	40.046322474886	35.7511647585615	31.2435896933474	40.4295285183084	12.0059643484524	38.1351467889048	23.2760341559014	22.8122981352286	26.9659809644086	38.7316474544648	27.4568955153308
2700029M09Rik	199.031118560653	119.533278893549	166.005556061185	126.817413558468	149.730477133458	137.365591280027	87.4613453209201	224.608187395206	176.033771114328	91.2602461273246	254.939560878629	216.230336284635	238.082132725279	211.526728969911	183.863133044031	171.839743313411	205.516769968068	199.299008184309	173.242523983882	196.391538190418	214.435602471149	184.003164227729	175.172678259966	229.539646508166
2700038G22Rik	84.7360207733474	47.1153070091362	82.5390753600307	67.7180363661724	99.1021863041595	83.1193068254939	0	1.8954277417317	101.159678423166	1.11292983082103	150.49295664201	93.0108431812585	59.7094872549113	53.3950966331813	72.3535477256602	58.0238094305024	104.442948672297	78.0387682649405	62.1058104847878	45.8246922444308	74.1399689394929	66.621835323833	65.1395889006908	56.0120668512748
2700046G09Rik	48.2798257894654	55.8403638626799	78.829453995535	30.7809256209875	17.235162835506	64.7455653167005	79.1879748175898	135.523083533816	64.5191649785547	127.986930544419	60.6464153631981	34.9784367519263	41.5698961901281	42.0999800377007	43.4121286353961	39.0544871166843	13.4765095061028	36.0178930453571	27.2393905635034	32.7319230317363	51.3276708042643	56.3113131903826	41.3724415990874	57.1103426718881
2700049A03Rik	378.356185778667	317.592069468992	425.679051575889	354.596263153776	405.026326634391	353.475789026311	523.586161853616	444.477805436083	346.491811921868	379.509072309972	476.186668777703	353.759189877436	352.966209468906	356.309587148345	331.123883120962	378.270603787314	377.342266170879	331.364616017286	356.291228570625	368.779666157562	353.590621096043	365.626977193893	422.527063139616	409.656881088736
2700054A10Rik	11.8236308055834	0.872505685354374	5.56443204674365	1.2312370248395	8.617581417753	13.9990411495569	0	0	0	0	0	2.38489341490406	5.29071406056176	12.321945376888	0	0	12.3534670472609	4.80238573938095	1.08957562254014	3.63688033685959	1.14061490676143	2.37935126156546	2.6407941446226	3.2948274618397
2700060E02Rik	234.502010977403	170.138608644103	340.357760192486	198.229160999159	255.295849500933	233.60899918323	29.5477517976081	581.896316711631	332.950752605381	422.913335711992	362.755410413203	259.953382224543	264.535703028088	210.499900188503	214.506988551369	237.67445016725	248.19238340406	222.110340446369	208.108943905166	208.75693133574	246.372819860469	239.521360330923	260.558355602763	250.406887099817
2700062C07Rik	82.7654156390835	54.0953524919712	68.6279952431716	68.9492733910119	74.3266397281196	164.488733507293	17.7286510785649	68.2353987023411	110.718073234804	83.4697373115773	59.5233335972129	95.3957365961626	91.4537716182818	80.092644949772	74.0559841427345	76.9931317443205	115.673373260716	85.2423468740119	99.1513816511524	96.0136408930932	87.82734782063	76.9323574572833	104.75150107003	73.5844799810866
2700069I18Rik	0	0	0	0	0	0	0	0	0	0	0	0	0	0	0	1.11584248904812	0	1.20059643484524	0	0	0	0.793117087188488	0	0
2700070H01Rik	7.88242053705557	31.4102046727575	11.1288640934873	4.92494809935799	6.46318606331475	0	0	0	0	41.1784037403782	0	15.8992894326938	11.3372444154895	11.2951165954807	15.3219277536692	15.6217948466737	8.98433967073521	20.410139392369	9.80618060286123	9.45588887583493	10.2655341608529	11.8967563078273	12.3237060082388	20.8672405916514
2700081O15Rik	163.560226143903	106.445693613234	157.65890799107	141.592257856542	144.344488747363	138.240531351874	166.64932013851	130.784514179487	226.215343875426	42.2913335711992	199.908554345357	169.327432458189	145.872544812631	130.407255238731	152.368059328155	145.059523576256	129.149882766819	180.089465226786	137.286528440057	188.390401449327	171.092236014214	131.657436473289	142.60288380962	151.562063244626
2700089E24Rik	386.238606315723	444.105393845376	504.508505571424	541.744290929379	495.510931520797	329.852407086433	427.851446029366	714.57625863285	458.802950958611	269.32901905869	552.556228864694	427.690885739462	424.768757433672	407.651026218711	454.550523358853	447.452838108297	442.478728783709	463.430223850262	335.589291742362	404.421093458786	467.652111772186	471.111549789962	404.041504127258	511.796532405766
2700089I24Rik	0	0	0	0	1.07719767721912	0	0	0	0	0	0	0	0	0	0	1.11584248904812	0	0	0	0.727376067371918	0	0	0	1.09827582061323
2700094K13Rik	9.85302567131946	19.1951250777962	0.927405341123941	19.699792397432	24.7755465760399	0	180.832241001362	0.947713870865848	19.1167896232755	2.22585966164206	23.5847170856881	37.3633301668303	29.4768354802726	26.6975483165907	9.36340029390897	25.6643772481068	13.4765095061028	25.21252513175	16.343634338102	24.7307862906452	29.6559875757972	26.9659809644086	22.8868825867292	36.2431020802367
2700097O09Rik	21.6766564769028	42.7527785823643	63.9909685375519	18.4685553725925	28.0071396076972	198.611396309338	1.18191007190433	0	113.107671937713	53.4206318794095	85.3542142148714	51.6726906562547	35.5233658352004	46.20729516333	42.5609104268589	46.8653845400212	24.7069340945218	61.2304181771071	66.4641129749483	71.282854602448	62.7338198718786	73.7598891085293	64.2593241858166	64.7982734161807
2700099C18Rik	5.91181540279168	17.4501137070875	12.0562694346112	8.61865917387649	16.1579651582869	6.99952057477843	0	0	0	74.5662986650091	41.5540253414505	4.76978682980813	15.1163258873193	9.241459032666	12.7682731280577	12.2742673795294	5.61521229420951	14.4071572181429	16.343634338102	23.2760341559014	6.84368944056857	5.55181961031941	18.4855590123582	9.88448238551909
2810001G20Rik	9.85302567131946	0	0	0	1.07719767721912	0	0	0	3.98266450484905	0	6.7384905959109	6.3597157730775	1.51163258873193	2.05365756281467	0.851218208537179	1.11584248904812	1.1230424588419	3.60178930453571	6.53745373524082	4.36425640423151	3.42184472028429	0	1.7605294297484	3.2948274618397
2810002D19Rik	27.5884718796945	34.0277217288206	20.4029175047267	41.8620588445429	22.6211512216016	118.991849771233	0	153.529647080267	8.76186191066792	95.7119654506087	17.9693082557624	35.773401223561	39.3024473070302	28.7512058794053	41.7096922183218	52.4445969852618	46.0447408125179	39.6196823498928	29.4185418085837	53.09845291815	26.2341428555129	27.7590980515971	39.611912169339	38.4396537214631
2810004N23Rik	113.309795220174	125.64081869103	132.618963780724	155.135865129777	95.8705932725021	25.3732620835718	22.4562913661822	0	58.1469017707962	132.438649867703	177.446919025654	186.021686362517	135.291116691508	151.970659648285	181.309478418419	171.839743313411	145.995519649447	129.664414963286	168.884221493721	132.382444261689	100.374111795006	135.623021909231	133.800236660878	127.399995191135
2810006K23Rik	128.089333727153	168.393597273394	89.0309127478983	86.1865917387649	72.1722443736814	69.120265675937	0	51.1765490267558	183.202567223056	144.680878006734	153.862201939966	132.759066762993	105.058464916869	108.843850829177	118.319330986668	141.711996109112	176.317666038178	133.266204267821	148.182284665459	139.656204935408	127.74886955728	126.10561686297	117.075207078269	119.712064446842
2810007J24Rik	0	0.872505685354374	0	0	0	0	0	0	0	0	0	0	0	0	0	0	0	0	0	0.727376067371918	0	0	0	0
2810008D09Rik	15.7648410741111	0	5.56443204674365	1.2312370248395	6.46318606331475	0	2.36382014380865	0	76.4671584931018	35.613754586273	41.5540253414505	15.1043249610591	27.9652028915407	13.3487741582953	38.304819384173	15.6217948466737	26.9530190122056	30.0149108711309	55.568356749547	23.2760341559014	18.2498385081829	29.345332225974	17.605294297484	17.5724131298117
2810013P06Rik	805.977499913932	1290.43590863912	1785.25528166359	1503.34040732903	1242.00892183365	1050.80302628861	1145.27085967529	902.223605064288	726.438005684467	451.849511313339	731.126229656332	757.601141467858	909.247002122256	1227.06039378176	1465.79775510102	1264.24954009152	333.543610276045	403.400402108	813.912990037482	844.483614218797	658.134801201344	923.188289487399	1190.99815922479	1364.05856920163
2810021J22Rik	105.427374683118	184.971205295127	188.26328424816	180.991842651406	154.039267842335	164.488733507293	67.3688740985465	107.091667407841	153.730849887173	22.2585966164206	184.185409621565	162.967716685111	161.744686994317	149.917002085471	183.011914835493	162.913003401026	172.948538661653	168.083500878333	164.525919003561	160.750110889194	158.545472039839	186.382515489295	161.968707536853	116.417236985003
2810025M15Rik	71.9270874006321	24.4301591899225	66.7731845609238	52.9431920680984	50.6282908292989	41.1221833768233	96.9166258961547	0	66.1122307804943	262.651440073763	59.5233335972129	93.0108431812585	46.1047939563239	56.4755829774033	61.2877110146769	82.5723441895611	71.8747173658817	56.4280324377262	83.8973229355905	93.8315126909774	70.7181242192086	76.9323574572833	60.7382653263198	87.8620656490586
2810029C07Rik	54.191641192257	16.5776080217331	38.9510243272055	35.7058737203455	34.470325671012	7.87446064662573	0	8.52942483779264	47.7919740581887	3.33878949246309	23.5847170856881	28.6187209788488	25.6977540084428	29.7780346608127	28.9414190902641	20.0851648028662	31.4451888475732	10.8053679136071	28.3289661860435	45.0973161770589	25.0935279487514	24.5866297028431	37.8513827395906	26.3586196947176
2810047C21Rik1	2.95590770139584	34.0277217288206	1.85481068224788	7.38742214903699	16.1579651582869	23.6233819398772	0	2.84314161259754	19.1167896232755	45.6301230636623	0	7.15468024471219	27.2093865971747	17.4560892839247	11.0658367109833	8.92673991238498	28.0760614710475	20.410139392369	7.62702935778096	10.1832649432069	20.5310683217057	7.93117087188488	13.203970723113	15.3758614885853
2810049E08Rik	0	3.49002274141749	0	0	0	0	0	0	0	0	0	0	0	0	0	0	0	0	0	0	0	0	0	0
2810055G20Rik	872.978074478904	650.889241274363	663.094818903618	824.928806642464	696.946897160774	786.571124590726	503.493690631242	1117.35465375084	563.148760985656	402.880598757213	1042.21987883422	853.791842535655	761.862824720893	740.343551394687	604.364928061397	658.347068538393	939.986538050671	911.252694047536	750.717603930154	721.557058832943	857.742409884595	828.807356111969	805.442214109893	803.937900688886
2810403A07Rik	437.474339806584	468.535553035299	553.660988650993	407.539455221874	411.489512697706	411.221833768233	466.854478402208	445.425519306949	575.893287401173	632.144143906346	490.78673173551	485.723292168794	452.733960325213	472.341239447373	429.013977102738	446.336995619249	526.706913196852	608.702392466536	509.921391348784	442.972025029498	526.96408692378	472.697783964339	441.012622151974	500.813774199634
2810403D21Rik	10.8383282384514	13.0875852803156	30.60437625709	9.84989619871599	26.9299419304781	2.62482021554191	0	0.947713870865848	15.9306580193962	1.11292983082103	22.461635319703	40.5431880533691	13.6046932985874	18.482918065332	40.8584740097846	16.7376373357218	26.9530190122056	20.410139392369	14.1644830930218	16.0022734821822	30.7966024825586	26.1728638772201	21.1263531569808	39.5379295420764
2810408A11Rik	15.7648410741111	7.85255116818936	7.41924272899153	0	5.38598838609563	0	0	0	1.59306580193962	0	4.4923270639406	20.6690762625019	9.82561182675755	10.2682878140733	9.36340029390897	3.34752746714437	10.1073821295771	4.80238573938095	7.62702935778096	15.2748974148103	23.95291304199	10.3105221334503	10.5631765784904	5.49137910306616
2810408I11Rik	0	0	4.6370267056197	1.2312370248395	6.46318606331475	0	0	0	0	0	0	3.97482235817344	1.51163258873193	0	1.70243641707436	1.11584248904812	2.2460849176838	0	0	1.45475213474384	0	0.793117087188488	3.5210588594968	1.09827582061323
2810408M09Rik	119.221610622965	51.477835435908	21.3303228458506	55.4056661177774	51.705488506518	1.74988014369461	24.8201115099908	0	64.5191649785547	27.8232457705258	30.323207681599	90.6259497663544	92.9654042070137	65.7170420100693	74.9072023512717	61.3713368976468	87.5973117896683	68.4339967861786	74.0911423327293	104.742153701556	62.7338198718786	61.863132800702	44.8935004585842	63.6999975955675
2810410L24Rik	0	0	1.85481068224788	0	0	0	23.6382014380865	0	0	4.45171932328413	2.2461635319703	0.794964471634688	0	0	0	1.11584248904812	0	2.40119286969048	0	4.36425640423151	0	0	2.6407941446226	0
2810417H13Rik	4.92651283565973	12.2150795949612	37.0962136449576	11.0811332235555	15.0807674810677	0.874940071847304	1.18191007190433	0	19.1167896232755	67.8887196800829	10.1077358938663	18.2841828475978	35.5233658352004	22.5902331909613	34.8999465500243	18.9693223138181	28.0760614710475	38.4190859150476	20.7019368282626	27.6402905601329	46.7652111772186	38.0696201850474	17.605294297484	18.6706889504249
2810428I15Rik	38.4268001181459	60.2028922894518	45.4428617150731	48.0182439687404	32.3159303165737	18.3737415087934	100.462356111868	268.203025455035	37.4370463455811	42.2913335711992	38.1847800434951	35.773401223561	40.0582636013962	49.287781507552	31.4950737158756	36.8228021385881	31.4451888475732	25.21252513175	42.4934492790653	32.7319230317363	49.0464409907414	49.9663764928747	49.2948240329552	19.7689647710382
2810429I04Rik	12.8089333727153	13.0875852803156	13.9110801168591	11.0811332235555	8.617581417753	0	0	0.947713870865848	46.198908256249	3.33878949246309	19.0923900217475	24.6438986206753	19.6512236535151	22.5902331909613	20.4292370048923	16.7376373357218	16.8456368826285	26.4131215665952	7.62702935778096	34.1866751664801	27.3747577622743	36.4833860106704	22.8868825867292	18.6706889504249
2810433D01Rik	0.985302567131946	0	0	0	5.38598838609563	0.874940071847304	0	0	0	0	0	0	0.755816294365965	0	0	0	0	2.40119286969048	0	0	0	0	0	0
2810442I21Rik	1.97060513426389	0	0	2.462474049679	4.3087907088765	0	0	0	15.9306580193962	0	0	0	2.2674488830979	8.21463025125867	0.851218208537179	2.23168497809625	16.8456368826285	4.80238573938095	3.26872686762041	8.0011367410911	2.28122981352286	8.72428795907336	7.0421177189936	3.2948274618397
2810442N19Rik	11.8236308055834	0	0.927405341123941	4.92494809935799	5.38598838609563	0	0	17.0588496755853	16.727190920366	0	0	2.38489341490406	1.51163258873193	4.10731512562933	5.95852745976025	1.11584248904812	1.1230424588419	0	3.26872686762041	0.727376067371918	1.14061490676143	4.75870252313092	0.8802647148742	4.39310328245293
2810454H06Rik	59.1181540279168	75.9079946258305	45.4428617150731	77.5679325648884	51.705488506518	36.7474830175868	0	56.8628322519509	20.7098554252151	5.56464915410516	29.2001259156139	16.6942539043284	52.9071406056176	39.0194936934787	67.2462384744371	44.6336995619249	19.0917218003123	20.410139392369	42.4934492790653	32.7319230317363	60.4525900583557	49.1732594056862	43.1329710288358	29.6534471565573
2810459M11Rik	0	0	0.927405341123941	0	0	0	0	0	0.796532900969811	0	0	2.38489341490406	0.755816294365965	0	0.851218208537179	0	1.1230424588419	1.20059643484524	0	0	0	0	0.8802647148742	0
2810468N07Rik	10.8383282384514	0	0	4.92494809935799	8.617581417753	0	0	0	7.1687961087283	0	8.9846541278812	4.76978682980813	14.3605095929533	2.05365756281467	2.55365462561154	6.69505493428874	4.4921698353676	3.60178930453571	2.17915124508027	8.0011367410911	9.12491925409143	1.58623417437698	0.8802647148742	4.39310328245293
2810471M01Rik	0	0	0	0	0	0	0	0	0	0	0	0	0	0	0.851218208537179	1.11584248904812	0	0	0	0	0	0.793117087188488	0	0
2810474O19Rik	1581.41062024677	1279.09333472951	1459.73600692908	1407.30391939155	1413.28335251149	949.309977954324	1162.99951075386	1160.94949181066	1249.76012162163	1010.5402863855	1527.3912017398	1298.97194665108	1205.52698951371	1348.22618998783	1338.11502382044	1351.28525423728	1184.80979407821	1543.96701521098	1378.31316251327	1394.37992115197	1272.92623594575	1277.71162746065	1484.1263092779	1212.49650595701
2900005J15Rik	61.0887591621807	67.1829377722868	72.3376166076674	25.8559775216295	24.7755465760399	9.62434079032034	0	0	72.4844939882528	11.1292983082103	26.9539623836436	25.43886309231	42.3257124844941	33.885349786442	21.2804552134295	39.0544871166843	42.6756134359922	58.8292253074167	50.1204786368463	32.7319230317363	42.2027515501729	46.7939081441208	44.01323574371	54.9137910306616
2900008C10Rik	67.0005745649723	20.0676307631506	52.8621044440646	39.3995847948639	34.470325671012	68.2453256040897	125.282467621858	46.4379796724266	34.2509147417019	11.1292983082103	23.5847170856881	44.5180104115425	50.6396917225197	34.9121785678493	43.4121286353961	35.7069596495399	49.4138681890436	36.0178930453571	42.4934492790653	43.6425640423151	50.1870558975029	48.3801423184977	36.0908533098422	35.1448262596234
2900009J06Rik	0	0	0	0	0	0	0	0	0	0	0	0	0	0	0	0	0	0	0	2.18212820211575	0	0	0	0
2900011O08Rik	2.95590770139584	13.0875852803156	9.27405341123941	6.15618512419749	7.54038374053387	0	0	0	0	0	0	0	1.51163258873193	2.05365756281467	7.66096387683461	0	0	3.60178930453571	2.17915124508027	0.727376067371918	0	0	0.8802647148742	0
2900026A02Rik	246.325641782987	237.32154641639	119.635289004988	167.448235378172	263.913430918686	128.616190561554	232.836284165152	1042.48525795243	301.885969467558	204.77908887107	171.831510195728	204.305869210115	232.791418664717	183.802351871913	179.607042001345	118.279303839101	298.729294051946	220.909744011524	152.540587155619	199.301042459906	290.856801224164	198.279271797122	172.531884115343	153.758614885853
2900041M22Rik	0	0	0	0	1.07719767721912	0	0	0	0	0	0	0	1.51163258873193	0	0	0	0	0	0	0	0	0	0	0
2900052N01Rik	0	0	0	0	0	0	0	0	0	0	0	0	0	0	0	0	0	0	2.17915124508027	1.45475213474384	1.14061490676143	0.793117087188488	0	0
2900055J20Rik	0	0.872505685354374	0.927405341123941	0	0	0	0	0	1.59306580193962	0	0	0.794964471634688	0	0	0	0	1.1230424588419	0	0	0	0	0	0.8802647148742	1.09827582061323
2900056M20Rik	207.898841664841	150.943483566307	166.005556061185	125.586176533629	154.039267842335	133.865830992637	53.1859532356946	399.935253505388	150.544718283294	291.58761567511	184.185409621565	236.104448075502	169.302849937976	163.265776243766	166.838768873287	142.82783859816	221.239364391855	201.700201054	213.556822017867	251.672119310684	208.732527937341	245.866297028431	195.418766702073	219.655164122646
2900060B14Rik	108.383282384514	157.051023363787	73.2650219487913	92.3427768629624	92.6390002408447	576.585507347373	166.64932013851	398.987539634522	145.765520877475	134.664509529345	66.2618241931238	120.834599688473	90.6979553239158	66.7438707914767	66.3950202658999	89.2673991238498	65.1364626128303	58.8292253074167	205.929792660086	323.682349980503	96.9522670747214	126.898733950158	154.046325102985	242.718956355524
2900076A07Rik	27.5884718796945	37.5177444702381	13.9110801168591	49.2494809935799	38.7791163798885	64.7455653167005	251.746845315621	0	45.4023753552792	45.6301230636623	87.6003777468417	36.5683656951956	55.1745894887155	48.2609527261447	54.4779653463794	43.5178570728768	89.8433967073521	57.6286288725714	50.1204786368463	58.1900853897534	55.89013043131	52.3457277544402	28.1684708759744	52.7172393894352
2900079G21Rik	0	0	0	0	0	0	0	0	0	0	0	0	0.755816294365965	0	0	0	0	0	0	0	0	1.58623417437698	0	0
2900092C05Rik	0	0	0	0	0	0	0	0	0	0	0	0	0	0	0	1.11584248904812	3.3691273765257	0	0	0	0	0	0	0
2900092D14Rik	0.985302567131946	0.872505685354374	0	2.462474049679	0	0	0	0	0	0	0	3.97482235817344	0	1.02682878140733	0	1.11584248904812	4.4921698353676	0	0	0	1.14061490676143	0	1.7605294297484	0
2900097C17Rik	988.258474833342	1223.25297086683	1219.53802357798	1101.95713723135	1300.17759640348	1168.919935988	860.430532346349	730.687394437569	1262.50464803715	910.376601611604	1241.00535141359	1238.55464680684	1155.64311408556	1177.77261227421	1174.68112778131	1168.28708603338	1119.67333146538	1094.94394857886	1234.48918033797	1233.62981026277	1227.3016396753	1252.33188067062	1153.1467764852	1271.80340027012
3000002C10Rik	17.735446208375	5.23503411212624	25.9673495514703	24.62474049679	15.0807674810677	33.2477227301975	59.0955035952163	121.307375470829	35.0474476426717	105.728333927998	12.3538994258366	32.5935433370222	24.1861214197109	20.5365756281467	29.7926372988013	15.6217948466737	14.5995519649447	27.6137180014405	15.2540587155619	27.6402905601329	25.0935279487514	17.4485759181467	37.8513827395906	27.4568955153308
3010001F23Rik	0	0	0	0	4.3087907088765	0	0	0	0	0	0	0	0	3.080486344222	0	0	7.86129721189331	0	0	0	0	0.793117087188488	0	0
3010026O09Rik	116.26570292157	343.767240029623	268.947548925943	304.115545135356	553.67960609063	446.219436642125	790.697838103993	313.693291256596	41.4197108504302	0	16.8462264897772	31.7985788653875	58.1978546661793	65.7170420100693	55.3291835549166	100.425824014331	15.7225944237866	31.2155073059762	27.2393905635034	48.7341965139185	53.6089006177872	76.1392403700948	36.0908533098422	68.0931008780204
3100003L05Rik	0	0	0	0	2.15439535443825	0	0	0	0	0	0	0	0	0	2.55365462561154	0	0	0	0	0	0	0	0	0
3110001I22Rik	34.4855898496181	79.398017367248	48.2250777384449	75.1054585152094	73.2494420509005	129.491130633401	167.831230210414	0	43.0127766523698	3.33878949246309	88.7234595128268	71.5468024471219	65.000201315473	74.9585010427353	59.5852745976025	70.2980768100318	143.749434731763	92.4459254830833	45.7621761466857	72.7376067371918	46.7652111772186	73.7598891085293	42.2527063139616	83.4689623666057
3110002H16Rik	350.767713898973	263.496716977021	277.294196996058	295.49688596148	325.313698520176	388.473391900203	206.834262583257	156.372788692865	297.903304962709	580.949371688578	283.016605028258	201.126011323576	287.210191859067	286.485230012646	275.794699566046	265.570512393453	216.747194556487	196.897815314619	262.587725032173	201.483170662021	291.997416130926	281.556565951913	244.713590735028	293.239644103733
3110009E18Rik	25.6178667454306	5.23503411212624	34.3139976215858	23.3935034719505	9.69477909497212	0	0	0	0.796532900969811	0	5.61540882992575	34.9784367519263	33.2559169521025	18.482918065332	25.5365462561154	18.9693223138181	20.2147642591542	15.6077536529881	30.5081174311238	13.0927692126945	14.8279937878986	30.1384493131625	13.203970723113	14.277585667972
3110009F21Rik	0	0	0	0	0	0	0	0	0	0	0	0.794964471634688	0	0	3.40487283414871	0	0	1.20059643484524	0	0	1.14061490676143	0	0	0
3110015C05Rik	0	0	0	0	0	0	1.18191007190433	0	0	0	0	0	0	0	0.851218208537179	0	0	0	0	0	0	0	0	0
3110021A11Rik	0	0	0	0	1.07719767721912	0	0	0	0	0	0	1.58992894326938	0.755816294365965	2.05365756281467	0	0	0	0	1.08957562254014	2.18212820211575	1.14061490676143	0	3.5210588594968	0
3110021N24Rik	42.3680103866737	52.3503411212624	68.6279952431716	30.7809256209875	33.3931279937929	114.617149411997	0	0	34.2509147417019	1.11292983082103	43.8001888734208	46.1079393548119	42.3257124844941	44.1536376005153	44.2633468439333	47.9812270290693	23.5838916356799	36.0178930453571	30.5081174311238	41.4604358401993	27.3747577622743	19.8279271797122	34.3303238800938	42.8327570039161
3110035E14Rik	225.634287873216	177.991159812292	224.432092551994	200.691635048838	193.895581899442	239.733579686161	118.191007190433	869.053619583983	178.423369817238	415.122826896245	377.35547337101	356.939047763975	294.768354802726	303.941319296571	313.248300741682	215.357600386288	290.867996840052	376.987280541405	309.439476801399	333.138238856338	329.637708054053	340.247230403861	331.859797507574	256.996542023496
3110040N11Rik	38.4268001181459	26.1751705606312	48.2250777384449	43.0932958693824	40.9335117343267	23.6233819398772	176.104600713744	0	19.1167896232755	0	35.9386165115248	35.773401223561	37.7908147182983	47.2341239447373	47.668219678082	44.6336995619249	67.3825475305141	38.4190859150476	43.5830249016055	42.1878119075712	35.3590621096043	50.7594935800632	41.3724415990874	43.9310328245293
3110043O21Rik	410.871170494022	443.232888160022	490.597425454565	453.095225140935	443.805443014279	652.705293598089	567.316834514076	401.83068124712	456.413352255702	543.109757440663	475.063587011718	378.403088498112	390.001207892838	408.677855000119	362.618956836838	389.429028677795	434.617431571816	397.397419933774	432.561522148434	415.331734469365	412.902596247637	431.455695430537	442.773151581723	417.344811833028
3110045C21Rik	0	4.36252842677187	0	0	2.15439535443825	0	0	0	0	0	0	0	0	1.02682878140733	0	0	1.1230424588419	3.60178930453571	0	0	2.28122981352286	1.58623417437698	0	1.09827582061323
3110052M02Rik	301.502585542376	154.433506307724	158.586313332194	176.066894552048	180.969209772813	156.614272860667	0	151.634219338536	204.708955549241	158.036035976586	299.862831518035	259.158417752908	260.756621556258	223.848674346799	228.126479887964	244.369505101539	277.39148733395	280.939565753786	263.677300654713	229.850837289526	254.357124207799	245.073179941243	235.910943586286	248.21033545859
3110056K07Rik	92.6184413104029	54.9678581773255	31.531781598214	71.4117474406909	75.4038374053387	62.9956851730059	0	135.523083533816	110.718073234804	164.713614961513	56.1540882992575	102.550416840875	66.5118339042049	63.6633844472547	70.6511113085858	63.603021875743	126.903797849135	111.655468440607	78.4494448228898	74.1923588719356	75.2805838462543	94.38093337543	64.2593241858166	102.139651317031
3110057O12Rik	84.7360207733474	72.417971884413	76.0472379721632	92.3427768629624	40.9335117343267	121.616669986775	8.27337050333028	5.68628322519509	41.4197108504302	134.664509529345	85.3542142148714	64.3921222024097	76.3374457309625	72.9048434799207	69.7998931000486	56.9079669414543	64.0134201539884	103.25129339669	83.8973229355905	77.8292392087952	80.9836583800615	96.7602846369955	95.0685892064136	64.7982734161807
3110062M04Rik	57.1475488936529	69.8004548283499	54.7169151263125	44.3245328942219	65.7090583103666	71.7450858914789	0	97.6145286991824	67.7052965824339	93.4861057889666	76.3695600869902	85.0611984649116	72.5583642591327	84.1999600754013	74.9072023512717	79.2248167224167	38.1834436006246	79.2393646997857	81.7181716905102	60.3722135918692	58.1713602448329	114.208860555142	52.815882892452	62.6017217749542
3110070M22Rik	0	0	0.927405341123941	8.61865917387649	1.07719767721912	0	1.18191007190433	0	0	0	0	7.94964471634688	2.2674488830979	0	2.55365462561154	4.46336995619249	3.3691273765257	2.40119286969048	1.08957562254014	1.45475213474384	7.98430434733	3.17246834875395	2.6407941446226	0
3110079O15Rik	0	0	0	0	0	0	0	0	8.76186191066792	0	0	0	0	0	0	0	0	0	0	0	0	0	0	0
3110082I17Rik	93.6037438775349	45.3702956384274	45.4428617150731	50.4807180184194	65.7090583103666	0.874940071847304	133.555838125189	55.9151183810851	61.3330333746754	115.744702405387	17.9693082557624	54.0575840711588	56.6862220774474	49.287781507552	63.8413656402884	37.9386446276362	90.966439166194	70.835189655869	68.6432642200286	72.0102306698199	43.3433664569343	57.1044302775711	65.1395889006908	48.3241361069822
3200001D21Rik	22.6619590440348	16.5776080217331	12.9836747757352	17.237318347753	7.54038374053387	3.49976028738921	1.18191007190433	0	19.1167896232755	18.9198071239575	32.5693712135693	36.5683656951956	15.1163258873193	14.3756029397027	23.834109839041	7.81089742333686	30.3221463887313	25.21252513175	22.8810880733429	13.8201452800664	14.8279937878986	21.4141613540892	33.4500591652196	17.5724131298117
3300002I08Rik	34.4855898496181	15.7051023363787	28.7495655748422	24.62474049679	18.3123605127251	60.370864957464	0	0	25.4890528310339	2.22585966164206	8.9846541278812	21.4640407341366	28.7210191859067	12.321945376888	20.4292370048923	18.9693223138181	21.3378067179961	27.6137180014405	23.970663695883	22.5486580885295	28.5153726690357	10.3105221334503	15.8447648677356	20.8672405916514
3300005D01Rik	0	0	0	0	1.07719767721912	0	0	0	0	0	0	0	0	3.080486344222	0	0	3.3691273765257	2.40119286969048	0	0	0	2.37935126156546	0	0
3425401B19Rik	1.97060513426389	0	0	0	0	47.2467638797544	0	0	23.0994541281245	0	0	0	0.755816294365965	2.05365756281467	1.70243641707436	1.11584248904812	5.61521229420951	6.00298217422619	2.17915124508027	2.90950426948767	1.14061490676143	0	4.401323574371	0
3632451O06Rik	0	4.36252842677187	0.927405341123941	0	4.3087907088765	0	0	0	9.55839481163773	0	10.1077358938663	0	5.29071406056176	2.05365756281467	4.25609104268589	2.23168497809625	5.61521229420951	2.40119286969048	0	2.18212820211575	2.28122981352286	2.37935126156546	0.8802647148742	0
3632454L22Rik	20.6913539097709	14.8325966510244	12.9836747757352	1.2312370248395	12.9263721266295	0	0	0	9.55839481163773	2.22585966164206	22.461635319703	16.6942539043284	21.918672536613	18.482918065332	8.51218208537179	8.92673991238498	4.4921698353676	20.410139392369	11.9853318479415	7.27376067371918	21.6716832284671	30.1384493131625	11.4434412933646	17.5724131298117
3830403N18Rik	61.0887591621807	82.8880401086655	42.6606456917013	40.6308218197034	51.705488506518	106.742688765371	166.64932013851	145.000222242475	47.7919740581887	13.3551579698524	46.0463524053911	50.87772618462	55.1745894887155	59.5560693216253	38.304819384173	63.603021875743	37.0604011417827	52.8262431331905	34.8664199212844	58.1900853897534	58.1713602448329	49.1732594056862	46.6540298883326	46.1275844657558
3830406C13Rik	60.1034565950487	201.54881331686	114.998262299369	65.2555623164934	87.2530118547491	62.1207451011586	0	36.0131270929022	209.48815295506	72.340439003367	88.7234595128268	108.115168142318	97.5003019732095	131.434084020139	123.426640237891	108.236721437668	96.5816514604035	146.472765051119	95.882654783532	95.2862648257212	109.499031049097	113.415743467954	129.398913086507	114.220685343776
3830408C21Rik	0.985302567131946	20.940136448505	13.9110801168591	16.0060813229135	11.8491744494104	30.6229025146556	0	0	7.1687961087283	0	4.4923270639406	19.8741117908672	12.8488770042214	5.13414390703667	5.10730925122307	11.1584248904812	2.2460849176838	10.8053679136071	9.80618060286123	7.27376067371918	7.98430434733	20.6210442669007	14.9645001528614	8.78620656490586
3930402G23Rik	0	10.4700682242525	6.49183738786759	4.92494809935799	9.69477909497212	0	1.18191007190433	306.111580289669	8.76186191066792	0	0	1.58992894326938	3.77908147182983	9.241459032666	5.10730925122307	7.81089742333686	4.4921698353676	1.20059643484524	2.17915124508027	4.36425640423151	5.70307453380714	4.75870252313092	4.401323574371	5.49137910306616
4430402I18Rik	19.7060513426389	36.6452387848837	15.765890799107	44.3245328942219	32.3159303165737	21.8735017961826	0	0	11.1514606135774	0	26.9539623836436	11.1295026028856	29.4768354802726	28.7512058794053	10.2146185024461	13.3901098685775	12.3534670472609	22.8113322620595	17.4332099606422	26.185538425389	21.6716832284671	17.4485759181467	30.809265020597	26.3586196947176
4631405J19Rik	35.4708924167501	89.8680855915005	53.7895097851886	29.549688596148	57.0914768926136	1.74988014369461	118.191007190433	6.63399709606094	26.2855857320038	62.3240705259778	40.4309435754654	68.3669445605832	40.8140798957621	40.046322474886	48.5194378866192	45.749542050973	55.0290804832532	43.2214716544286	56.6579323720871	48.0068204465466	43.3433664569343	38.0696201850474	67.7803830453134	31.8499987977837
4632415L05Rik	75.8682976691599	60.2028922894518	86.2486967245265	108.348858185876	64.6318606331475	56.8711046700747	0	91.9282454739873	93.9908823144377	142.455018345092	139.262138982159	124.014457575011	116.395709332359	106.790193266363	124.277858446428	92.6149265909942	135.88813751987	153.67634366019	119.853318479415	128.018187857458	117.483335396427	108.657040944823	92.427795061791	139.48102921788
4632427E13Rik	159.619015875375	176.246148441583	210.521012435135	195.76668694948	165.888442291745	350.850968810769	105.189996399485	284.314161259754	258.076659914219	349.459966877804	210.016290239223	185.226721890882	192.733155063321	157.104803555322	180.458260209882	196.38827807247	243.700213568693	192.095429575238	192.854885189604	210.939059537856	172.232850920976	213.348496453703	214.784590429305	207.574130095901
4632428C04Rik	1.97060513426389	8.72505685354374	14.8384854579831	0	1.07719767721912	0	0	0	4.77919740581886	10.0163684773893	11.2308176598515	5.56475130144282	14.3605095929533	11.2951165954807	23.834109839041	7.81089742333686	5.61521229420951	16.8083500878333	22.8810880733429	21.8212820211575	2.28122981352286	11.1036392206388	12.3237060082388	6.58965492367939
4632428N05Rik	10086.5423797297	11740.4365021285	11224.3868436231	11390.1737167902	9130.3275121093	13759.3075698707	12587.3422657811	14560.6759119829	10904.5354142767	11501.0168717045	11620.5270326483	11819.5317642645	10675.9051579193	11284.8483076666	12372.4566610879	12080.110786435	10126.4738513774	10484.8086655035	12320.9211396839	12212.6441711745	10308.8775273098	11053.672844146	11586.9244418891	11474.7857737671
4632434I11Rik	20.6913539097709	21.8126421338593	4.6370267056197	7.38742214903699	29.0843372849164	6.99952057477843	2.36382014380865	68.2353987023411	21.5063883261849	3.33878949246309	16.8462264897772	0	21.162856242247	5.13414390703667	16.1731459622064	4.46336995619249	29.1991039298894	7.20357860907143	0	13.8201452800664	4.56245962704572	3.96558543594244	12.3237060082388	24.1620680534911
4732416N19Rik	16.7501436412431	13.0875852803156	24.1125388692225	22.162266447111	10.7719767721913	0.874940071847304	0	0	0.796532900969811	23.3715264472417	6.7384905959109	10.3345381312509	18.8954073591491	21.563404409554	20.4292370048923	14.5059523576256	5.61521229420951	12.0059643484524	15.2540587155619	12.3653931453226	11.4061490676143	23.0003955284661	15.8447648677356	13.1793098473588
4732456N10Rik	0	0	0	0	0	0	0	0	0	89.0343864656825	0	0	0	2.05365756281467	0	0	0	0	0	0	0	0	0	0
4732471J01Rik	311.355611213695	224.233961136074	214.23063379963	161.292050253974	202.513163317195	114.617149411997	693.781212207839	331.699854803047	230.994541281245	219.247176671743	216.754780835134	194.766295550499	187.442441002759	166.346262587988	223.019170636741	282.308149729175	196.532430297333	159.679325834417	209.198519527706	177.479760438748	184.779614895351	176.865110443033	184.855590123582	153.758614885853
4732491K20Rik	32.5149847153542	26.1751705606312	20.4029175047267	8.61865917387649	15.0807674810677	57.746044741922	0	0	0	0	15.7231447237921	19.8741117908672	24.9419377140769	28.7512058794053	21.2804552134295	31.2435896933474	19.0917218003123	22.8113322620595	19.6123612057225	28.3676666275048	17.1092236014214	34.104034749105	39.611912169339	30.7517229771705
4831440E17Rik	33.5002872824862	17.4501137070875	22.2577281869746	20.9310294222715	20.4667558671634	6.99952057477843	69.7326942423552	152.581933209402	67.7052965824339	0	32.5693712135693	21.4640407341366	18.1395910647832	29.7780346608127	36.6023829670987	32.3594321823956	20.2147642591542	21.6107358272143	33.7768442987442	14.5475213474384	30.7966024825586	34.104034749105	36.9711180247164	20.8672405916514
4833403I15Rik	0	0	0	0	0	0	0	0	0	0	0	0	0	0	0	0	0	0	0	0	0	0	1.7605294297484	0
4833411C07Rik	86.7066259076113	95.1031197036267	42.6606456917013	28.3184515713085	37.7019187026694	56.8711046700747	0	0	65.3156978795245	2.22585966164206	57.2771700652426	31.0036143937528	46.1047939563239	56.4755829774033	56.1804017634538	68.0663918319355	70.7516749070398	62.4310146119524	51.2100542593864	33.4592990991082	65.0150496854015	65.8287182366445	80.9843537684264	31.8499987977837
4833412C05Rik	0	0	0	0	0	0	0	0	0	0	0	0	3.02326517746386	0	0	0	0	0	0	0	0	0	0	0
4833417C18Rik	46.3092206552015	61.0753979748062	20.4029175047267	27.087214546469	35.5475233482311	0	0	92.8759593448531	76.4671584931018	4.45171932328413	57.2771700652426	55.6475130144282	35.5233658352004	40.046322474886	34.0487283414871	24.5485347590587	44.921698353676	37.2184894802024	46.8517517692259	47.2794443791747	37.6402919231272	36.4833860106704	49.2948240329552	42.8327570039161
4833418N02Rik	35.4708924167501	47.1153070091362	27.8221602337182	28.3184515713085	35.5475233482311	31.4978425865029	0	28.4314161259754	29.471717335883	119.08349189785	68.5079877250941	49.2877972413507	72.5583642591327	71.8780146985133	56.1804017634538	47.9812270290693	69.6286324481979	55.2274360028809	56.6579323720871	48.0068204465466	43.3433664569343	86.4497625035451	54.5764123222004	81.2724107253792
4833419F23Rik	6.89711796992362	41.0077672116556	29.6769709159661	44.3245328942219	101.256581658598	139.990411495569	75.6422446018768	21.7974190299145	52.5711714640075	77.9050881574722	12.3538994258366	18.2841828475978	16.6279584760512	11.2951165954807	27.2389826731897	21.2010072919143	10.1073821295771	6.00298217422619	9.80618060286123	13.8201452800664	6.84368944056857	16.6554588309582	30.809265020597	19.7689647710382
4833420G17Rik	820.757038420911	739.884821180509	818.89891621244	858.17220631313	671.094152907515	447.094376713972	663.051550338326	1018.79241118079	821.225420899875	716.726811048744	799.634217381427	784.629933503437	732.38598924062	672.572851821803	715.874513379767	620.408423910756	762.545829553651	866.830625958262	813.912990037482	931.768742303427	740.259074488167	822.462419414461	791.357978671906	732.549972349026
4833422C13Rik	24.6325641782987	34.0277217288206	49.1524830795689	68.9492733910119	53.8598838609562	2.62482021554191	3.54573021571298	0	15.1341251184264	69.0016495109039	57.2771700652426	55.6475130144282	71.0467316704007	49.287781507552	78.3120751854204	56.9079669414543	79.736014577775	45.622664524119	40.314298033985	42.1878119075712	54.7495155245486	57.8975473647596	45.7737651734584	79.0758590841527
4833424O15Rik	8.86772310418752	1.74501137070875	0	0	2.15439535443825	0	0	0	0	0	7.86157236189605	0	3.02326517746386	0	0	0	0	1.20059643484524	0	0	0	5.55181961031941	0	4.39310328245293
4833427F10Rik	1.97060513426389	0	6.49183738786759	1.2312370248395	17.235162835506	0	0	0	0	0	12.3538994258366	6.3597157730775	4.53489776619579	2.05365756281467	0.851218208537179	2.23168497809625	0	1.20059643484524	0	1.45475213474384	4.56245962704572	0.793117087188488	2.6407941446226	6.58965492367939
4833427G06Rik	0	2.61751705606312	0	0	4.3087907088765	0	0	0	0.796532900969811	0	0	0	1.51163258873193	4.10731512562933	0.851218208537179	0	1.1230424588419	1.20059643484524	1.08957562254014	0.727376067371918	1.14061490676143	1.58623417437698	0	1.09827582061323
4833428L15Rik	0	0	0	0	0	0	0	0	23.8959870290943	0	0	0	0	0	0	0	0	0	0	0	0	0	0	0
4833439L19Rik	505.460216938688	418.802728970099	397.856891342171	524.506972581626	480.43016403973	369.224710319562	510.585151062668	528.824339943143	792.550236464962	602.095038474178	555.925474162649	561.24491697409	535.873752705469	554.48754195996	522.647980041828	523.33012736357	498.630851725804	564.280324377262	657.014100391702	620.451785468246	547.495155245486	546.457673072868	510.553534627036	533.762048818031
4921501E09Rik	0	0	0	0	0	0	0	0	0	0	0	0.794964471634688	0	0	0	1.11584248904812	0	0	0	0	0	0.793117087188488	0	0
4921504A21Rik	0	0	0	0	3.23159303165737	0	0	0	0	0	0	0	3.02326517746386	0	0	0	1.1230424588419	2.40119286969048	1.08957562254014	0	2.28122981352286	0	0	0
4921504E06Rik	0	0	0	1.2312370248395	1.07719767721912	0	0	0	0	0	0	3.97482235817344	2.2674488830979	2.05365756281467	0.851218208537179	0	0	0	0	0	1.14061490676143	0	2.6407941446226	0
4921507L20Rik	38.4268001181459	83.7605457940199	45.4428617150731	20.9310294222715	46.3195001204224	0	0	162.05907191806	7.96532900969811	62.3240705259778	52.784843001302	67.5719800889485	31.7442843633705	45.1804663819227	46.8170014695448	31.2435896933474	71.8747173658817	66.0328039164881	42.4934492790653	54.5532050528938	38.7809068298886	65.8287182366445	49.2948240329552	58.2086184925013
4921507P07Rik	16.7501436412431	15.7051023363787	1.85481068224788	17.237318347753	5.38598838609563	0	0	0	15.9306580193962	0	12.3538994258366	18.2841828475978	14.3605095929533	23.6170619723687	17.8755823792808	17.85347982477	6.73825475305141	15.6077536529881	17.4332099606422	23.2760341559014	12.5467639743757	15.8623417437698	15.8447648677356	28.555171335944
4921509C19Rik	0	0	0	0	1.07719767721912	0	0	0	0	0	0	0	0	1.02682878140733	0	1.11584248904812	0	0	0	0	0	0	0	0
4921509O07Rik	0	5.23503411212624	0	0	1.07719767721912	0	0	0	0	0	0	0	0	1.02682878140733	3.40487283414871	0	0	1.20059643484524	0	0	0	0	0	0
4921511C10Rik	45.3239180880695	5.23503411212624	25.9673495514703	38.1683477700244	34.470325671012	54.2462844545328	115.827187046624	254.935031262913	36.6405134446113	50.0818423869464	60.6464153631981	38.9532591100997	49.1280591337877	45.1804663819227	30.6438555073384	47.9812270290693	42.6756134359922	39.6196823498928	37.0455711663646	33.4592990991082	41.0621366434114	42.0352056209898	33.4500591652196	43.9310328245293
4921511I17Rik	35.4708924167501	32.2827103581118	38.0236189860816	34.474636695506	36.6247210254502	71.7450858914789	206.834262583257	0	36.6405134446113	0	3.36924529795545	26.2338275639447	29.4768354802726	45.1804663819227	20.4292370048923	35.7069596495399	25.8299765533637	38.4190859150476	27.2393905635034	25.4581623580171	25.0935279487514	34.104034749105	25.5276767313518	14.277585667972
4921513I03Rik	3.94121026852779	0	0	0	0	0	0	0	0	0	0	0	2.2674488830979	0	0	0	0	0	0	0	0	0	0	0
4921517D22Rik	0	0.872505685354374	0	0	4.3087907088765	0	0	0	0	0	6.7384905959109	1.58992894326938	3.02326517746386	1.02682878140733	0	3.34752746714437	0	0	4.35830249016055	10.1832649432069	0	0	0	0
4921524J17Rik	49.2651283565973	29.6651933020487	61.2087525141801	60.3306142171354	50.6282908292989	56.8711046700747	0	0	31.8613160387924	35.613754586273	65.1387424271387	63.597157730775	55.1745894887155	49.287781507552	44.2633468439333	61.3713368976468	32.5682313064151	54.0268395680357	69.7328398425687	52.3710768507781	47.90582608398	48.3801423184977	57.217206466823	51.6189635688219
4921525O09Rik	0	0	0	1.2312370248395	1.07719767721912	0	0	0	0	0	0	0	0	0	0	0	0	0	0	1.45475213474384	0	0	0.8802647148742	0
4921529L05Rik	0	0	0	0	0	0	0	0	0	0	0	0	0	0	0	0	0	2.40119286969048	0	0.727376067371918	0	0	0	0
4921531C22Rik	44.3386155209376	97.7206367596899	90.8857234301462	49.2494809935799	43.087907088765	37.6224230894341	0	0	45.4023753552792	113.518842743745	65.1387424271387	41.3381525250038	63.4885687267411	65.7170420100693	66.3950202658999	52.4445969852618	29.1991039298894	57.6286288725714	59.9266592397075	49.4615725812904	58.1713602448329	82.4841770676027	69.5409124750618	47.225860286369
4921531P14Rik	0	0	0.927405341123941	0	0	1.74988014369461	0	0	0	0	0	0	0	0	0	0	0	1.20059643484524	0	0	0	0	0	0
4921534H16Rik	0	0	0	0	3.23159303165737	0	0	0	0	0	0	0.794964471634688	1.51163258873193	0	0	1.11584248904812	0	0	0	0	0	3.96558543594244	0	1.09827582061323
4921536K21Rik	81.7801130719515	18.3226193924418	106.651614229253	112.042569260394	59.2458722470519	61.2458050293113	66.1869640266422	13.2679941921219	84.4324875027999	0	33.6924529795545	43.7230459399078	38.5466310126642	47.2341239447373	45.1145650524705	59.1396519195505	16.8456368826285	27.6137180014405	76.2702935778096	89.4672562867459	18.2498385081829	43.6214397953668	48.414559318081	69.1913766986336
4922502D21Rik	0	0	0	0	0	1.74988014369461	0	0	0	0	0	0	0	0	0	0	0	1.20059643484524	0	0	0	0	0	0
4930401O12Rik	0	0	0	0	0	0	0	0	0	0	0	0	0	0	0	0	0	0	1.08957562254014	1.45475213474384	0	0	0	0
4930402F06Rik	0.985302567131946	0	0	3.69371107451849	2.15439535443825	0	85.0975251771114	0	0	0	0	0	0.755816294365965	3.080486344222	0.851218208537179	0	0	0	0	1.45475213474384	6.84368944056857	2.37935126156546	0	1.09827582061323
4930402H24Rik	176.369159516618	172.756125700166	171.569988107929	81.2616436394069	134.649709652391	272.981302416359	237.563924452769	148.791077725938	86.8220862057094	247.070422442269	86.4772959808565	103.345381312509	170.814482526708	179.695036746283	134.492476948874	171.839743313411	169.579411285127	127.263222093595	161.25719213594	128.018187857458	133.451944091087	151.485363653001	131.159442516256	129.596546832361
4930404A10Rik	0	0	0	0	0	0	0	0	0	0	0	0.794964471634688	0	0	0.851218208537179	0	0	0	0	0	0	0	0	0
4930404I05Rik	39.4121026852779	15.7051023363787	11.1288640934873	8.61865917387649	12.9263721266295	2.62482021554191	0	0	16.727190920366	0	3.36924529795545	31.7985788653875	33.2559169521025	20.5365756281467	25.5365462561154	23.4326922700106	13.4765095061028	26.4131215665952	8.71660498032109	16.7296495495541	18.2498385081829	19.8279271797122	31.6895297354712	35.1448262596234
4930404N11Rik	51.2357334908612	79.398017367248	96.4501554768899	34.474636695506	58.1686745698327	99.7431681905926	107.553816543294	89.0851038613897	28.6751844349132	46.7430528944833	113.4312583645	81.0863761067382	94.4770367957457	68.7975283542913	78.3120751854204	64.7188643647911	59.5212503186208	74.4369789604047	63.1953861073279	85.8303759498863	67.2962794989243	69.0011865853984	63.3790594709424	57.1103426718881
4930405A10Rik	23.6472616111667	31.4102046727575	44.5154563739492	22.162266447111	39.8563140571076	12.2491610058623	0	37.9085548346339	39.8266450484905	103.502474266356	55.0310065332723	27.8237565072141	52.9071406056176	65.7170420100693	31.4950737158756	34.5911171604918	52.7829955655694	75.63757539525	54.4787811270068	44.369940109687	27.3747577622743	77.7254745444718	52.815882892452	26.3586196947176
4930405A21Rik	5.91181540279168	0	0	3.69371107451849	1.07719767721912	0	0	0	19.1167896232755	0	0	4.76978682980813	5.29071406056176	3.080486344222	0.851218208537179	3.34752746714437	5.61521229420951	1.20059643484524	11.9853318479415	0.727376067371918	4.56245962704572	1.58623417437698	2.6407941446226	2.19655164122646
4930405J17Rik	0	0	0	0	3.23159303165737	0	0	0	0	0	0	3.17985788653875	0.755816294365965	0	0	0	0	0	0	0	0	0	0.8802647148742	0
4930405L22Rik	0	0	0	0	0	0	0	0	0	0	0	0	0	1.02682878140733	0	0	0	0	0	0.727376067371918	0	0	0	0
4930406D18Rik	6.89711796992362	20.940136448505	4.6370267056197	2.462474049679	17.235162835506	0	0	0	3.98266450484905	0	0	3.97482235817344	4.53489776619579	5.13414390703667	14.470709545132	0	0	3.60178930453571	4.35830249016055	2.18212820211575	3.42184472028429	1.58623417437698	10.5631765784904	6.58965492367939
4930407I10Rik	0	0	0	0	1.07719767721912	0	0	0	0	0	0	0.794964471634688	0	0	0	0	0	0	0	0	0	0	0.8802647148742	0
4930412B13Rik	0	0	0	2.462474049679	0	0	0	0	0	0	0	0	0	0	0	0	0	0	2.17915124508027	0	0	0	0	0
4930412C18Rik	0	0	0	0	0	0	0	0	0	0	0	0	0	0	0	1.11584248904812	0	0	0	0	0	0.793117087188488	0	0
4930412O13Rik	0	0	0	0	0	0	0	0	0.796532900969811	0	0	0.794964471634688	0.755816294365965	0	0	0	0	1.20059643484524	1.08957562254014	0	0	0	0	0
4930413F20Rik	0	0	0	0	1.07719767721912	0	0	0	0	0	0	0	2.2674488830979	0	1.70243641707436	0	0	0	0	0	0	0	0	0
4930413G21Rik	34.4855898496181	116.915761837486	29.6769709159661	82.4928806642464	48.4738954748606	27.9980822991137	117.009097118528	145.947936113341	67.7052965824339	2.22585966164206	49.4155977033466	62.0072287875057	70.2909153760348	50.3146102889593	72.3535477256602	52.4445969852618	40.4295285183084	36.0178930453571	41.4038736565252	48.7341965139185	51.3276708042643	53.9319619288172	44.8935004585842	32.948274618397
4930414L22Rik	545.857622191098	719.817190417358	561.080231379984	691.955207959798	472.889780299196	361.350249672936	213.925723014683	271.046167067633	387.911522772298	289.361756013468	397.570945158743	515.136977619278	606.164668081504	487.743671168483	639.264874611421	593.628204173601	323.436228146467	238.918690534202	358.470379815705	466.975435252771	408.340136620592	525.043511718779	582.735241246721	642.491355058741
4930414N06Rik	38.4268001181459	59.3303866040974	14.8384854579831	34.474636695506	30.1615349621355	5.24964043108382	0	0	7.1687961087283	73.4533688341881	52.784843001302	38.158294638465	18.8954073591491	20.5365756281467	22.9828916305038	24.5485347590587	17.9686793414704	31.2155073059762	21.7915124508027	29.8224187622486	33.0778322960814	26.1728638772201	27.2882061611002	26.3586196947176
4930415L06Rik	0	0	1.85481068224788	0	0	0	0	0	0	0	0	0	0	0	0	0	0	0	0	0	0	0	0	0
4930415O20Rik	0	0.872505685354374	0	0	4.3087907088765	0	0	0	0	0	0	1.58992894326938	1.51163258873193	3.080486344222	0.851218208537179	0	0	3.60178930453571	0	0	3.42184472028429	0	2.6407941446226	0
4930417O13Rik	0	0	0	0	0	0	0	0	0	0	1.12308176598515	0	2.2674488830979	0	0.851218208537179	0	0	1.20059643484524	0	0	1.14061490676143	0	0	0
4930417O22Rik	0	0	0	0	0	0	0	0	0	0	0	0	2.2674488830979	0	0	0	0	0	0	0	1.14061490676143	1.58623417437698	0	0
4930419G24Rik	0	0	0	0	0	0.874940071847304	0	0	0	0	0	0	2.2674488830979	0	0	0	0	0	1.08957562254014	0	0	0	0	2.19655164122646
4930425K10Rik	0	0	0	0	3.23159303165737	0	0	0	0	0	0	0	0	0	0.851218208537179	3.34752746714437	3.3691273765257	0	0	0.727376067371918	2.28122981352286	0.793117087188488	5.2815882892452	3.2948274618397
4930426L09Rik	1.97060513426389	15.7051023363787	17.6207014813549	8.61865917387649	4.3087907088765	0	0	0	0	0	15.7231447237921	13.5143960177897	9.82561182675755	6.160972688444	7.66096387683461	8.92673991238498	16.8456368826285	4.80238573938095	10.8957562254014	13.0927692126945	9.12491925409143	7.13805378469639	11.4434412933646	7.68793074429263
4930427A07Rik	8.86772310418752	20.0676307631506	0	11.0811332235555	4.3087907088765	0	0	173.43163836845	15.9306580193962	2.22585966164206	21.3385535537178	2.38489341490406	14.3605095929533	12.321945376888	4.25609104268589	7.81089742333686	20.2147642591542	9.6047714787619	3.26872686762041	13.8201452800664	7.98430434733	16.6554588309582	12.3237060082388	14.277585667972
4930429B21Rik	2.95590770139584	1.74501137070875	9.27405341123941	1.2312370248395	6.46318606331475	27.9980822991137	0	0	17.5237238213358	0	0	2.38489341490406	7.55816294365965	2.05365756281467	2.55365462561154	2.23168497809625	1.1230424588419	2.40119286969048	1.08957562254014	4.36425640423151	5.70307453380714	0	7.9223824338678	5.49137910306616
4930429D17Rik	0	0	0	0	0	0	0	0	0	0	0	0	0	0	0.851218208537179	1.11584248904812	0	0	0	0	0	0	0	0
4930429F24Rik	4.92651283565973	3.49002274141749	1.85481068224788	0	4.3087907088765	9.62434079032034	1.18191007190433	0	0	0	4.4923270639406	0.794964471634688	6.80234664929369	5.13414390703667	5.95852745976025	11.1584248904812	0	7.20357860907143	4.35830249016055	6.54638460634726	3.42184472028429	6.3449366975079	6.1618530041194	0
4930430D24Rik	0	0	0	1.2312370248395	0	0	0	0	0	1.11292983082103	0	0	0	0	0	0	0	0	0	0	0	0	0	0
4930430F08Rik	37.441497551014	54.0953524919712	78.829453995535	45.5557699190614	44.1651047659841	35.8725429457395	0	0	127.44526415517	185.859281747112	66.2618241931238	81.0863761067382	39.3024473070302	66.7438707914767	52.7755289293051	87.0357141457536	65.1364626128303	62.4310146119524	47.941327391766	77.1018631414233	62.7338198718786	57.1044302775711	65.1395889006908	43.9310328245293
4930430J02Rik	23.6472616111667	7.85255116818936	11.1288640934873	4.92494809935799	9.69477909497212	78.7446064662573	68.5507841704509	0	14.3375922174566	0	8.9846541278812	3.97482235817344	12.0930607098554	16.4292605025173	23.834109839041	24.5485347590587	10.1073821295771	8.40417504391666	27.2393905635034	13.8201452800664	5.70307453380714	16.6554588309582	23.7671473016034	14.277585667972
4930431F12Rik	11.8236308055834	0.872505685354374	0	0	1.07719767721912	0	0	0	0.796532900969811	0	0	5.56475130144282	6.80234664929369	2.05365756281467	0.851218208537179	1.11584248904812	13.4765095061028	1.20059643484524	0	0.727376067371918	2.28122981352286	0.793117087188488	0.8802647148742	0
4930432K21Rik	18.720748775507	14.8325966510244	1.85481068224788	19.699792397432	17.235162835506	1.74988014369461	78.0060647456855	177.222493851914	26.2855857320038	86.8085268040404	14.6000629578069	11.9244670745203	15.8721421816853	25.6707195351833	22.9828916305038	21.2010072919143	7.86129721189331	15.6077536529881	14.1644830930218	18.9117777516699	10.2655341608529	20.6210442669007	13.203970723113	26.3586196947176
4930433N12Rik	7.88242053705557	0	2.78221602337182	3.69371107451849	6.46318606331475	0	0	240.719323199925	0	0	0	3.17985788653875	2.2674488830979	3.080486344222	4.25609104268589	1.11584248904812	0	6.00298217422619	4.35830249016055	8.0011367410911	6.84368944056857	5.55181961031941	9.68291186361621	1.09827582061323
4930440I19Rik	0	0	0	0	0	0	0	0	0	0	0	0	0	1.02682878140733	2.55365462561154	0	0	0	0	0	0	0	0	0
4930442L01Rik	0	0	0	0	0	0	0	0	0	0	0	0	0	1.02682878140733	0	0	0	0	0	0	0	0.793117087188488	0	0
4930443O20Rik	4.92651283565973	12.2150795949612	0	7.38742214903699	16.1579651582869	14.8739812214042	0	168.693069014121	0	0	7.86157236189605	8.74460918798157	16.6279584760512	14.3756029397027	13.6194913365949	12.2742673795294	1.1230424588419	2.40119286969048	2.17915124508027	5.81900853897534	5.70307453380714	11.1036392206388	22.006617871855	8.78620656490586
4930444F02Rik	0	0	0	2.462474049679	0	0	0	0	0	0	0	0	0	2.05365756281467	0	0	0	0	0	0	0	0	0	0
4930444G20Rik	8.86772310418752	0	0	1.2312370248395	2.15439535443825	67.3703855322424	0	0	0	0	8.9846541278812	10.3345381312509	1.51163258873193	8.21463025125867	5.10730925122307	6.69505493428874	8.98433967073521	6.00298217422619	4.35830249016055	7.27376067371918	6.84368944056857	6.3449366975079	9.68291186361621	5.49137910306616
4930444P10Rik	9.85302567131946	0	0	4.92494809935799	1.07719767721912	0	0	0	0	0	0	0	0	2.05365756281467	0	0	0	0	0	0	0	0	0	0
4930447A16Rik	0	0	3.70962136449576	0	0	0	0	0	0	0	0	0	2.2674488830979	0	0	0	0	0	0	0.727376067371918	0	0	0	0
4930447C04Rik	0.985302567131946	0	0	0	1.07719767721912	0	0	0	0	43.4042634020202	0	0.794964471634688	0	1.02682878140733	0	0	3.3691273765257	0	0	1.45475213474384	0	0	0	4.39310328245293
4930447K03Rik	0	0	3.70962136449576	0	0	0	0	0	0	0	2.2461635319703	3.17985788653875	5.29071406056176	3.080486344222	3.40487283414871	3.34752746714437	1.1230424588419	0	4.35830249016055	4.36425640423151	0	4.75870252313092	0.8802647148742	1.09827582061323
4930447N08Rik	0	0	0	0	1.07719767721912	0	0	0	0	0	0	0	0	0	2.55365462561154	0	0	0	0	0	0	0	0	3.2948274618397
4930448H16Rik	0	0.872505685354374	0	0	0	0	0	0	0	0	0	0	0	0	0	1.11584248904812	0	0	0	0	0	0	0	0
4930448K20Rik	0	0	0	0	0	0	0	0	0	3.33878949246309	0	0	1.51163258873193	0	2.55365462561154	0	0	0	0	0	0	0	0.8802647148742	0
4930449I24Rik	0.985302567131946	0	0	0	1.07719767721912	0	0	0	0	0	0	0	0.755816294365965	0	0	0	0	1.20059643484524	0	0	0	2.37935126156546	0	0
4930451C15Rik	5.91181540279168	6.98004548283499	13.9110801168591	0	2.15439535443825	0	0	0	19.9133225242453	0	1.12308176598515	8.74460918798157	1.51163258873193	7.18780146985133	5.10730925122307	3.34752746714437	10.1073821295771	1.20059643484524	1.08957562254014	8.0011367410911	0	0	7.0421177189936	12.0810340267456
4930451G09Rik	3.94121026852779	11.3425739096069	6.49183738786759	3.69371107451849	12.9263721266295	0.874940071847304	0	0	0	0	31.4462894475842	13.5143960177897	15.8721421816853	19.5097468467393	22.1316734219666	18.9693223138181	19.0917218003123	28.8143144362857	10.8957562254014	16.7296495495541	9.12491925409143	8.72428795907336	17.605294297484	17.5724131298117
4930452B06Rik	0	11.3425739096069	0	0	0	0.874940071847304	0	0	8.76186191066792	0	1.12308176598515	0	0.755816294365965	1.02682878140733	0	0	0	0	0	0	0	1.58623417437698	0	0
4930453L07Rik	10.8383282384514	2.61751705606312	0	0	3.23159303165737	0	0	0	3.18613160387924	0	2.2461635319703	9.53957365961626	9.82561182675755	4.10731512562933	0	0	15.7225944237866	1.20059643484524	10.8957562254014	0.727376067371918	2.28122981352286	5.55181961031941	2.6407941446226	3.2948274618397
4930453N24Rik	115.280400354438	92.4856026475636	74.1924272899153	96.0364879374809	84.0214188230918	55.1212245263801	338.026280564637	84.3465345070605	160.103113094932	203.666159040249	99.9542771726783	138.323818064436	135.291116691508	107.81702204777	117.468112778131	153.986263488641	132.519010143344	128.46381852844	116.584591611795	125.836059655342	119.76456520995	123.726265601404	114.434412933646	119.712064446842
4930455C13Rik	49.2651283565973	16.5776080217331	57.4991311496843	22.162266447111	16.1579651582869	48.1217039516017	112.281456830911	0	38.2335792465509	53.4206318794095	68.5079877250941	41.3381525250038	15.8721421816853	34.9121785678493	19.5780187963551	23.4326922700106	19.0917218003123	24.0119286969048	31.597693053664	24.7307862906452	22.8122981352286	31.7246834875395	38.7316474544648	25.2603438741043
4930455D15Rik	0	0	0	0	0	0	0	0	9.55839481163773	0	0	0	0	0	0.851218208537179	0	0	0	0	0	0	0	0	1.09827582061323
4930455F16Rik	0	0	0	2.462474049679	0	0	0	0	0	0	0	0	0	0	0	1.11584248904812	0	0	0	0	1.14061490676143	0	0	0
4930455H04Rik	0	0	0	0	0	0	0	0	0	0	0	0	0	0	0	0	0	0	0	0	1.14061490676143	0	1.7605294297484	0
4930456L15Rik	0	0	0	0	0	0	0	0	0	0	0	0	0	0	2.55365462561154	0	0	0	0	0	0	3.96558543594244	0	0
4930463O16Rik	0	0	0	0	1.07719767721912	0	0	0	0	0	0	0	0	0	0	0	0	1.20059643484524	0	0	1.14061490676143	5.55181961031941	0	0
4930465K10Rik	0	0	0	0	0	0	0	0	0	0	0	0	0	3.080486344222	0	0	0	2.40119286969048	0	0.727376067371918	3.42184472028429	0	0	0
4930467E23Rik	0	0	12.9836747757352	14.774844298074	4.3087907088765	0	0	0	0.796532900969811	114.631772574566	28.0770441496287	5.56475130144282	3.77908147182983	3.080486344222	4.25609104268589	10.0425824014331	5.61521229420951	6.00298217422619	3.26872686762041	9.45588887583493	5.70307453380714	8.72428795907336	6.1618530041194	1.09827582061323
4930467K11Rik	0	0	0	0	0	0	0	0	0	0	10.1077358938663	0	2.2674488830979	0	0	0	0	0	0	0	0	0	0	1.09827582061323
4930469G21Rik	0	0	0	0	0	0.874940071847304	69.7326942423552	0	0	0	0	0.794964471634688	0	1.02682878140733	0.851218208537179	5.57921244524062	0	0	0	1.45475213474384	4.56245962704572	0.793117087188488	0	0
4930470H14Rik	8.86772310418752	0	0	0	1.07719767721912	0	1.18191007190433	0	0	1.11292983082103	0	4.76978682980813	0	5.13414390703667	1.70243641707436	1.11584248904812	3.3691273765257	1.20059643484524	1.08957562254014	1.45475213474384	1.14061490676143	0	0.8802647148742	1.09827582061323
4930471C04Rik	0	0	0	2.462474049679	0	0	0	0	0	2.22585966164206	0	0	0.755816294365965	0	0	0	0	0	0	0	0	0	0	0
4930471G03Rik	0	0	0	0	0	0	0	0	0	0	0	0	0	0	0	0	0	0	1.08957562254014	0	0	0	0	1.09827582061323
4930471M09Rik	0	0	0	0	3.23159303165737	0	0	0	0	0	0	0	0.755816294365965	1.02682878140733	1.70243641707436	3.34752746714437	6.73825475305141	0	0	0	1.14061490676143	2.37935126156546	0	3.2948274618397
4930473A02Rik	98.5302567131946	102.955670871816	85.3212913834026	86.1865917387649	114.182953785227	109.367508980913	68.5507841704509	247.353320295986	66.1122307804943	7.79050881574722	90.9696230447971	96.1907010677972	108.081730094333	126.299940113102	138.74856799156	89.2673991238498	78.6129721189331	145.272168616274	123.122045347035	97.468393027837	114.061490676143	143.554192781116	108.272559929527	114.220685343776
4930474N09Rik	0.985302567131946	5.23503411212624	0	3.69371107451849	5.38598838609563	0	0	0	0	32.2749650938099	10.1077358938663	4.76978682980813	4.53489776619579	3.080486344222	2.55365462561154	1.11584248904812	0	1.20059643484524	2.17915124508027	5.81900853897534	4.56245962704572	3.17246834875395	4.401323574371	2.19655164122646
4930478L05Rik	7.88242053705557	16.5776080217331	25.9673495514703	11.0811332235555	21.5439535443825	88.3689472565777	231.654374093248	0	0	0	13.4769811918218	10.3345381312509	10.5814281211235	8.21463025125867	8.51218208537179	13.3901098685775	16.8456368826285	21.6107358272143	14.1644830930218	18.9117777516699	6.84368944056857	15.8623417437698	16.7250295826098	19.7689647710382
4930479D17Rik	5.91181540279168	2.61751705606312	34.3139976215858	2.462474049679	2.15439535443825	25.3732620835718	0	0	0	3.33878949246309	0	1.58992894326938	12.0930607098554	12.321945376888	9.36340029390897	3.34752746714437	5.61521229420951	30.0149108711309	15.2540587155619	2.18212820211575	9.12491925409143	24.5866297028431	10.5631765784904	6.58965492367939
4930480K15Rik	0	0	0	0	4.3087907088765	0	0	0	50.9781056620679	0	0	0	4.53489776619579	0	0	3.34752746714437	0	2.40119286969048	0	0	4.56245962704572	3.17246834875395	2.6407941446226	1.09827582061323
4930481A15Rik	7.88242053705557	13.0875852803156	21.3303228458506	7.38742214903699	3.23159303165737	8.74940071847304	0	0	10.3549277126075	0	15.7231447237921	3.17985788653875	7.55816294365965	12.321945376888	6.80974566829743	5.57921244524062	8.98433967073521	9.6047714787619	7.62702935778096	13.0927692126945	4.56245962704572	5.55181961031941	12.3237060082388	10.9827582061323
4930483J18Rik	0	0	0	0	0	0	0	0	0	0	0	0	0	0	0	1.11584248904812	0	0	0	0	0	1.58623417437698	0	0
4930483K19Rik	8.86772310418752	1.74501137070875	0.927405341123941	3.69371107451849	5.38598838609563	0	0	0	0	0	3.36924529795545	15.8992894326938	8.31397923802562	3.080486344222	5.95852745976025	6.69505493428874	4.4921698353676	10.8053679136071	6.53745373524082	5.81900853897534	11.4061490676143	7.13805378469639	10.5631765784904	10.9827582061323
4930483O08Rik	0	0	0	0	0	0	0	0	0	0	0	0	0.755816294365965	0	0	0	0	1.20059643484524	0	0	1.14061490676143	0	0	0
4930486I03Rik	0	0	0	0	0	0	0	0	0	0	0	0	0	0	0	0	0	0	0	0	0	0	1.7605294297484	0
4930486L24Rik	0	0	0	0	3.23159303165737	0	0	0	0	0	6.7384905959109	0	0.755816294365965	2.05365756281467	6.80974566829743	0	0	4.80238573938095	3.26872686762041	1.45475213474384	1.14061490676143	2.37935126156546	7.0421177189936	0
4930487D11Rik	0	0	0	2.462474049679	0	0	0	0	0	0	5.61540882992575	0	8.31397923802562	0	0	0	0	1.20059643484524	0	1.45475213474384	1.14061490676143	0.793117087188488	0	0
4930487H11Rik	6.89711796992362	9.59756253889811	13.9110801168591	25.8559775216295	9.69477909497212	0	0	0	3.98266450484905	3.33878949246309	14.6000629578069	13.5143960177897	21.162856242247	13.3487741582953	11.0658367109833	3.34752746714437	23.5838916356799	26.4131215665952	9.80618060286123	5.09163247160343	23.95291304199	18.2416930053352	11.4434412933646	13.1793098473588
4930488B22Rik	0	12.2150795949612	0	0	0	22.7484418680299	0	0	0	0	0	0	0	0	0	1.11584248904812	0	0	0	0	0	0	0	0
4930488L21Rik	0	0	0	0	2.15439535443825	0	0	0	1.59306580193962	0	0	3.17985788653875	1.51163258873193	0	0.851218208537179	0	2.2460849176838	1.20059643484524	0	0	5.70307453380714	0	4.401323574371	2.19655164122646
4930500J02Rik	0	0	0	1.2312370248395	0	0	0	0	0	0	0	0	0.755816294365965	0	0.851218208537179	0	0	1.20059643484524	0	0	0	0.793117087188488	0	1.09827582061323
4930502E09Rik	12.8089333727153	9.59756253889811	22.2577281869746	7.38742214903699	9.69477909497212	0	0	0	1.59306580193962	0	1.12308176598515	8.74460918798157	6.80234664929369	5.13414390703667	4.25609104268589	3.34752746714437	0	2.40119286969048	5.44787811270068	8.0011367410911	14.8279937878986	3.96558543594244	14.9645001528614	8.78620656490586
4930502E18Rik	0.985302567131946	0.872505685354374	0	0	3.23159303165737	0	151.284489203754	0	18.3202567223056	11.1292983082103	0	1.58992894326938	6.04653035492772	0	0.851218208537179	0	1.1230424588419	6.00298217422619	4.35830249016055	2.90950426948767	4.56245962704572	4.75870252313092	4.401323574371	3.2948274618397
4930503E14Rik	0	1.74501137070875	0.927405341123941	0	0	0	0	0	0.796532900969811	85.6955969732194	0	1.58992894326938	0	0	0	0	0	0	0	0.727376067371918	0	0	0	0
4930503E24Rik	0	0	0	0	0	0	0	0	0	37.8396142479151	0	0	0	0	0	0	0	0	0	0	0	0	0	0
4930503H13Rik	0	0	0	0	0	0	0	0	0	0	0	1.58992894326938	0	0	0	0	1.1230424588419	0	0	0	0	0.793117087188488	0	0
4930503L19Rik	83.7507182062154	96.8481310743355	107.579019570377	99.7301990119994	92.6390002408447	137.365591280027	0	0	122.666066749351	35.613754586273	106.692767768589	100.165523425971	71.0467316704007	93.4414191080673	60.4364928061397	64.7188643647911	75.2438447424074	115.257257745143	122.032469724495	85.8303759498863	93.5304223544372	115.795094729519	93.3080597766652	92.2551689315115
4930506C21Rik	42.3680103866737	27.0476762459856	3.70962136449576	19.699792397432	16.1579651582869	29.7479624428083	3.54573021571298	0	42.2162437514	86.8085268040404	7.86157236189605	33.3885078086569	27.9652028915407	23.6170619723687	18.7268005878179	24.5485347590587	24.7069340945218	31.2155073059762	42.4934492790653	22.5486580885295	33.0778322960814	30.931566400351	25.5276767313518	30.7517229771705
4930506M07Rik	28.5737744468264	69.8004548283499	7.41924272899153	7.38742214903699	52.7826861837371	0.874940071847304	0	245.457892554255	93.9908823144377	125.761070882777	11.2308176598515	7.15468024471219	31.7442843633705	18.482918065332	19.5780187963551	7.81089742333686	29.1991039298894	30.0149108711309	17.4332099606422	5.81900853897534	25.0935279487514	27.7590980515971	14.9645001528614	10.9827582061323
4930507D05Rik	53.2063386251251	40.1352615263012	27.8221602337182	9.84989619871599	38.7791163798885	0.874940071847304	0	0	58.943434671766	2.22585966164206	20.2154717877327	18.2841828475978	33.2559169521025	27.724377097998	18.7268005878179	23.4326922700106	12.3534670472609	25.21252513175	23.970663695883	26.185538425389	25.0935279487514	30.931566400351	23.7671473016034	23.0637922328779
4930509E16Rik	3.94121026852779	0.872505685354374	0	0	0	9.62434079032034	0	0	0	0	0	0	0.755816294365965	1.02682878140733	1.70243641707436	2.23168497809625	0	0	0	0	0	1.58623417437698	0	0
4930509J09Rik	0	0	0	0	0	0	0	0	0	0	0	0	0	0	0	0	0	2.40119286969048	0	0	0	0	0.8802647148742	0
4930509K18Rik	0	0	0	0	0	0	0	0	0	0	0	0	0	0	0	0	0	0	0	0	1.14061490676143	0	0	2.19655164122646
4930511M06Rik	0	2.61751705606312	0	0	3.23159303165737	0	0	0	0	0	0	0	0	2.05365756281467	5.10730925122307	1.11584248904812	4.4921698353676	7.20357860907143	1.08957562254014	0.727376067371918	2.28122981352286	7.93117087188488	0	0
4930512B01Rik	100.500861847459	95.1031197036267	54.7169151263125	50.4807180184194	61.4002676014901	66.4954454603951	104.008086327581	0.947713870865848	65.3156978795245	52.3077020485885	78.6157236189605	62.0072287875057	60.4653035492772	43.126808819108	76.6096387683461	43.5178570728768	35.9373586829408	57.6286288725714	84.9868985581306	52.3710768507781	59.3119751515943	55.5181961031941	75.7027654791812	54.9137910306616
4930513D17Rik	0.985302567131946	0	0	0	0	0	0	0	0	0	0	0	0	1.02682878140733	0.851218208537179	0	0	0	0	0	0	0	0	0
4930513N10Rik	24.6325641782987	19.1951250777962	64.9183738786759	57.8681401674564	39.8563140571076	107.617628837218	0	0	5.57573030678868	51.1947722177674	17.9693082557624	10.3345381312509	21.162856242247	34.9121785678493	26.3877644646525	26.780219737155	12.3534670472609	8.40417504391666	18.5227855831823	18.1844016842979	20.5310683217057	22.2072784412776	14.9645001528614	37.3413779008499
4930515G01Rik	18.720748775507	13.96009096567	14.8384854579831	6.15618512419749	30.1615349621355	1.74988014369461	178.468420857553	0	12.744526415517	15.5810176314944	17.9693082557624	15.8992894326938	34.7675495408344	25.6707195351833	22.9828916305038	24.5485347590587	13.4765095061028	14.4071572181429	9.80618060286123	20.3665298864137	15.96860869466	19.8279271797122	17.605294297484	25.2603438741043
4930515L03Rik	0	0	0	0	0	0	0	0	4.77919740581886	0	0	0	0.755816294365965	0	0	0	0	0	0	0	0	3.17246834875395	0.8802647148742	0
4930519F09Rik	4.92651283565973	0	3.70962136449576	3.69371107451849	2.15439535443825	13.9990411495569	0	0	0.796532900969811	10.0163684773893	5.61540882992575	0	1.51163258873193	3.080486344222	0.851218208537179	1.11584248904812	1.1230424588419	4.80238573938095	1.08957562254014	2.18212820211575	1.14061490676143	1.58623417437698	0.8802647148742	3.2948274618397
4930519F16Rik	18.720748775507	0	4.6370267056197	6.15618512419749	0	0	0	0	13.5410593164868	0	0	6.3597157730775	0	13.3487741582953	4.25609104268589	0	0	0	1.08957562254014	3.63688033685959	3.42184472028429	3.17246834875395	0	0
4930519G04Rik	15.7648410741111	2.61751705606312	0	7.38742214903699	0	0	0	0	35.8439805436415	0	3.36924529795545	4.76978682980813	3.77908147182983	2.05365756281467	6.80974566829743	5.57921244524062	0	7.20357860907143	1.08957562254014	2.18212820211575	3.42184472028429	5.55181961031941	2.6407941446226	2.19655164122646
4930519H02Rik	0	0	0	0	0	0	0	0	0	0	0	0	0	0	0	0	0	0	0	0	1.14061490676143	0	0	1.09827582061323
4930520O04Rik	5.91181540279168	1.74501137070875	26.8947548925943	8.61865917387649	2.15439535443825	0	0	0	45.4023753552792	16.6939474623155	17.9693082557624	3.97482235817344	5.29071406056176	13.3487741582953	8.51218208537179	13.3901098685775	12.3534670472609	12.0059643484524	13.0749074704816	10.1832649432069	12.5467639743757	9.51740504626185	18.4855590123582	15.3758614885853
4930522H14Rik	0	0	0	0	0	0	0	0	0	0	0	0	0	0	0	0	0	0	0	0	0	2.37935126156546	0	0
4930523C07Rik	0	0.872505685354374	11.1288640934873	0	5.38598838609563	0	0	0	0	0	0	0	0.755816294365965	3.080486344222	0	0	8.98433967073521	2.40119286969048	0	0	0	3.17246834875395	0	0
4930524C18Rik	0	0	0	0	0	0	0	0	0	0	0	0	0.755816294365965	0	0.851218208537179	1.11584248904812	0	0	0	0	0	0.793117087188488	0	0
4930525D18Rik	0	1.74501137070875	0	0	0	0	0	0	0	0	0	0	0	0	1.70243641707436	0	0	1.20059643484524	1.08957562254014	0	0	0	0.8802647148742	0
4930525G20Rik	5.91181540279168	11.3425739096069	3.70962136449576	3.69371107451849	1.07719767721912	0	85.0975251771114	0	28.6751844349132	0	13.4769811918218	13.5143960177897	9.82561182675755	10.2682878140733	4.25609104268589	7.81089742333686	26.9530190122056	19.2095429575238	20.7019368282626	11.6380170779507	10.2655341608529	10.3105221334503	7.0421177189936	2.19655164122646
4930525M21Rik	0	0	0	1.2312370248395	0	0	0	0	0	1.11292983082103	0	0	0	0	0	0	0	0	0	0	0	0	0	0
4930526I15Rik	44.3386155209376	164.031068846622	133.546369121848	145.285968931061	150.807674810677	512.71488210252	457.399197826974	36.9608409637681	67.7052965824339	161.37482546905	80.8618871509308	101.75545236924	131.512035219678	115.004823517621	160.02902320499	196.38827807247	22.460849176838	66.0328039164881	122.032469724495	90.1946323541178	122.045795023473	139.588607345174	111.793618789023	131.793098473588
4930526L06Rik	0	0	0	0	0	0	0	0	0	0	0	0	0	2.05365756281467	0	1.11584248904812	0	0	0	0	0	0	2.6407941446226	0
4930527F14Rik	0	0	0	0	0	0	0	0	0	0	0	0	0	0	0	2.23168497809625	0	0	0	0	0	0	0	0
4930528A17Rik	56.1622463265209	34.9002274141749	32.4591869393379	41.8620588445429	48.4738954748606	69.9952057477843	0	0	50.1815727610981	1.11292983082103	33.6924529795545	29.4136854504835	28.7210191859067	48.2609527261447	42.5609104268589	49.0970695181174	11.230424588419	34.8172966105119	43.5830249016055	25.4581623580171	36.4996770163657	35.6902689234819	33.4500591652196	24.1620680534911
4930528D03Rik	6.89711796992362	3.49002274141749	2.78221602337182	1.2312370248395	7.54038374053387	0	0	0	0.796532900969811	0	5.61540882992575	1.58992894326938	6.80234664929369	11.2951165954807	7.66096387683461	8.92673991238498	10.1073821295771	7.20357860907143	3.26872686762041	2.90950426948767	9.12491925409143	11.1036392206388	4.401323574371	5.49137910306616
4930529C04Rik	62.0740617293126	44.4977899530731	26.8947548925943	40.6308218197034	45.2423024432032	4.37470035923652	309.660438838933	0	41.4197108504302	111.292983082103	15.7231447237921	53.2626195995241	37.7908147182983	50.3146102889593	57.8828381805281	56.9079669414543	33.691273765257	39.6196823498928	53.3892055044667	51.6437007834062	50.1870558975029	45.2076739697438	40.4921768842132	26.3586196947176
4930529M08Rik	1.97060513426389	6.98004548283499	0.927405341123941	0	11.8491744494104	0	0	0	13.5410593164868	0	0	2.38489341490406	7.55816294365965	6.160972688444	1.70243641707436	3.34752746714437	11.230424588419	1.20059643484524	0	0	0	0.793117087188488	0.8802647148742	0
4930533B01Rik	23.6472616111667	11.3425739096069	25.0399442103464	16.0060813229135	9.69477909497212	0	0	0	25.4890528310339	0	46.0463524053911	14.3093604894244	15.8721421816853	19.5097468467393	12.7682731280577	17.85347982477	23.5838916356799	9.6047714787619	37.0455711663646	6.54638460634726	22.8122981352286	21.4141613540892	22.006617871855	16.4741373091985
4930538K18Rik	10.8383282384514	28.7926876166943	13.9110801168591	16.0060813229135	21.5439535443825	0	0	85.2942483779264	0	20.0327369547786	8.9846541278812	5.56475130144282	12.0930607098554	10.2682878140733	5.95852745976025	18.9693223138181	5.61521229420951	8.40417504391666	6.53745373524082	10.9106410105788	11.4061490676143	4.75870252313092	8.802647148742	9.88448238551909
4930539E08Rik	4.92651283565973	2.61751705606312	16.6932961402309	6.15618512419749	4.3087907088765	36.7474830175868	0	0	0	0	13.4769811918218	7.94964471634688	13.6046932985874	0	5.95852745976025	8.92673991238498	11.230424588419	12.0059643484524	0	6.54638460634726	14.8279937878986	6.3449366975079	11.4434412933646	17.5724131298117
4930539J05Rik	28.5737744468264	68.0554434576411	74.1924272899153	81.2616436394069	61.4002676014901	58.6209848137693	257.656395675143	6.63399709606094	21.5063883261849	15.5810176314944	39.3078618094802	50.0827617129853	34.7675495408344	34.9121785678493	44.2633468439333	45.749542050973	31.4451888475732	18.0089465226786	31.597693053664	26.912914492761	22.8122981352286	38.0696201850474	37.8513827395906	45.0293086451425
4930539N22Rik	0	6.10753979748062	0	0	0	0	0	0	0	0	0	0	0	0	0	0	0	1.20059643484524	0	0	1.14061490676143	0	0	0
4930544D05Rik	5.91181540279168	5.23503411212624	17.6207014813549	3.69371107451849	3.23159303165737	0	0	15.1634219338536	0	0	7.86157236189605	3.17985788653875	3.02326517746386	1.02682878140733	2.55365462561154	5.57921244524062	13.4765095061028	4.80238573938095	0	6.54638460634726	4.56245962704572	4.75870252313092	7.9223824338678	2.19655164122646
4930544G11Rik	0	0	0	0	0	0	0	0	0	73.4533688341881	0	0	0	0	0	0	0	0	0	0	0	0	0	0
4930545L23Rik	0	0.872505685354374	0	0	0	0	0	0	11.1514606135774	0	0	0	0	0	0.851218208537179	0	0	0	1.08957562254014	0	0	0	0	0
4930547E08Rik	0	0	0	0	0	0	0	0	0	0	0	0	0	0	4.25609104268589	3.34752746714437	1.1230424588419	0	0	0	1.14061490676143	0.793117087188488	0	1.09827582061323
4930547E14Rik	0	0	0	0	0	0	0	0	0	0	0	0	0	1.02682878140733	0	0	0	1.20059643484524	7.62702935778096	0.727376067371918	1.14061490676143	0	0	0
4930548H24Rik	1.97060513426389	7.85255116818936	4.6370267056197	22.162266447111	5.38598838609563	5.24964043108382	0	0	7.1687961087283	0	3.36924529795545	0	0.755816294365965	6.160972688444	10.2146185024461	16.7376373357218	1.1230424588419	4.80238573938095	2.17915124508027	5.09163247160343	7.98430434733	11.1036392206388	9.68291186361621	4.39310328245293
4930549G23Rik	20.6913539097709	16.5776080217331	26.8947548925943	16.0060813229135	19.3895581899442	3.49976028738921	0	0	11.1514606135774	0	33.6924529795545	14.3093604894244	15.8721421816853	15.40243172111	30.6438555073384	12.2742673795294	20.2147642591542	19.2095429575238	8.71660498032109	17.457025616926	11.4061490676143	20.6210442669007	12.3237060082388	12.0810340267456
4930550C14Rik	23.6472616111667	13.96009096567	5.56443204674365	0	3.23159303165737	0	0	0	0	23.3715264472417	24.7077988516733	3.17985788653875	1.51163258873193	5.13414390703667	4.25609104268589	7.81089742333686	0	6.00298217422619	5.44787811270068	6.54638460634726	6.84368944056857	7.93117087188488	3.5210588594968	6.58965492367939
4930552P12Rik	2.95590770139584	20.940136448505	19.4755121636028	3.69371107451849	17.235162835506	0	0	18.0065635464511	0	0	0	6.3597157730775	1.51163258873193	11.2951165954807	5.95852745976025	5.57921244524062	1.1230424588419	3.60178930453571	2.17915124508027	2.18212820211575	1.14061490676143	3.17246834875395	7.0421177189936	3.2948274618397
4930555G01Rik	18.720748775507	21.8126421338593	58.4265364908083	35.7058737203455	35.5475233482311	56.8711046700747	0	94.7713870865848	52.5711714640075	72.340439003367	99.9542771726783	31.0036143937528	54.4187731943495	32.8585210050347	47.668219678082	40.1703296057324	64.0134201539884	52.8262431331905	46.8517517692259	54.5532050528938	59.3119751515943	60.276898626325	29.9290003057228	48.3241361069822
4930556J02Rik	0	0	0	0	0	0	0	0	0	0	0	0	0.755816294365965	0	0	0	0	1.20059643484524	0	0	0	0	0	0
4930556M19Rik	8.86772310418752	35.7727330995293	0	6.15618512419749	14.0035698038486	0	0	0	3.98266450484905	1.11292983082103	0	2.38489341490406	15.8721421816853	14.3756029397027	15.3219277536692	7.81089742333686	15.7225944237866	19.2095429575238	9.80618060286123	9.45588887583493	20.5310683217057	19.8279271797122	7.9223824338678	10.9827582061323
4930557J02Rik	0	1.74501137070875	0	0	2.15439535443825	0	0	0	0	0	0	0	0	2.05365756281467	1.70243641707436	0	0	0	0	0	0	0	0	0
4930558G05Rik	0	0	0	0	0	0	0	0	0	0	0	0	0	0	0	0	0	0	0	0	0	0	1.7605294297484	0
4930558J18Rik	0	0	0	0	0	0	0	0	0	0	0	0	0	0	1.70243641707436	0	0	0	0	0	0	0	0	0
4930558K02Rik	0	0	0	0	1.07719767721912	34.9976028738921	0	0	0	0	0	0	0.755816294365965	0	1.70243641707436	0	0	1.20059643484524	1.08957562254014	0	0	4.75870252313092	0	0
4930562C15Rik	27.5884718796945	45.3702956384274	22.2577281869746	82.4928806642464	71.0950466964622	101.493048334287	403.031334519375	47.3856935432924	8.76186191066792	63.4370003567988	2.2461635319703	53.2626195995241	27.2093865971747	35.9390073492567	43.4121286353961	33.4752746714437	35.9373586829408	16.8083500878333	23.970663695883	21.8212820211575	22.8122981352286	30.1384493131625	35.210588594968	31.8499987977837
4930562F07Rik	0	0	0	0	0	0	0	0	0	0	0	0	0	2.05365756281467	0	0	0	0	0	0	0	0	0	0
4930563D23Rik	4.92651283565973	0.872505685354374	0	0	4.3087907088765	0.874940071847304	0	0	0	0	0	2.38489341490406	0	0	12.7682731280577	1.11584248904812	0	0	0	3.63688033685959	7.98430434733	1.58623417437698	3.5210588594968	0
4930563E18Rik	2.95590770139584	0.872505685354374	0.927405341123941	0	1.07719767721912	0	0	0	0	0	0	0	0.755816294365965	1.02682878140733	0	0	1.1230424588419	1.20059643484524	0	0	1.14061490676143	2.37935126156546	0.8802647148742	7.68793074429263
4930563E22Rik	11.8236308055834	6.98004548283499	10.2014587523634	9.84989619871599	6.46318606331475	0	0	0	0	3.33878949246309	26.9539623836436	9.53957365961626	6.80234664929369	4.10731512562933	8.51218208537179	11.1584248904812	16.8456368826285	6.00298217422619	8.71660498032109	9.45588887583493	11.4061490676143	15.0692246565813	10.5631765784904	10.9827582061323
4930563F08Rik	0	0	0	0	0	0	0	0	0	0	5.61540882992575	0	0	0	0	0	0	0	0	0	0	0	0	1.09827582061323
4930564C03Rik	12.8089333727153	68.9279491429955	25.0399442103464	33.2433996706665	31.2387326393546	70.8701458196316	22.4562913661822	0	71.687961087283	6.67757898492619	40.4309435754654	33.3885078086569	24.9419377140769	28.7512058794053	19.5780187963551	55.7921244524062	24.7069340945218	25.21252513175	20.7019368282626	40.0056837054555	26.2341428555129	24.5866297028431	36.9711180247164	23.0637922328779
4930564D02Rik	0	0	0	0	0	0	0	0	0	0	0	0	3.77908147182983	0	0.851218208537179	0	0	0	0	0	0	0	0	0
4930565N06Rik	157.648410741111	143.090932398117	210.521012435135	171.14194645269	193.895581899442	52.4964043108382	261.202125890856	7.58171096692679	225.418810974456	23.3715264472417	215.631699069149	202.715940266845	237.326316430913	248.492565100575	183.863133044031	199.735805539614	222.362406850696	289.343740797702	228.810880733429	189.117777516699	200.748223590011	156.244066176132	259.678090887889	224.048267405099
4930567H12Rik	0	0	0	0	1.07719767721912	0	0	0	0	0	0	0	0	0	0	1.11584248904812	0	2.40119286969048	0	0	2.28122981352286	0	0	0
4930567H17Rik	20.6913539097709	0	0	0	0	0	0	0	0	0	0	0	0	1.02682878140733	0	0	0	0	0	0	0	0	0	0
4930570G19Rik	0	0	0	0	1.07719767721912	0	0	0	24.6925199300641	0	0	0	9.82561182675755	2.05365756281467	0	1.11584248904812	0	4.80238573938095	2.17915124508027	0	0	3.96558543594244	2.6407941446226	0
4930571K23Rik	0	0	0	0	0	0	0	0	0	0	0	0	0	0	0	1.11584248904812	0	0	0	0	1.14061490676143	0	0	0
4930572O03Rik	0	0	0	0	0	0	0	0	0	0	0	0	0	0	0.851218208537179	2.23168497809625	0	0	0	0	0	0	0	0
4930577N17Rik	120.206913190097	112.553233410714	83.4664807011547	97.2677249623204	75.4038374053387	76.1197862507154	200.924712223735	0	58.1469017707962	0	128.031321322307	89.8309852947197	86.16305755772	91.3877615452526	100.443748607387	82.5723441895611	61.7673352363046	62.4310146119524	80.6285960679701	66.1912221308445	72.9993540327314	95.967167549807	92.427795061791	83.4689623666057
4930578E11Rik	0	0	0	0	0	0	0	0.947713870865848	0	0	0	0	0	0	0	0	1.1230424588419	0	0	0	0	0	0	0
4930578M01Rik	5.91181540279168	0.872505685354374	22.2577281869746	12.312370248395	8.617581417753	13.9990411495569	0	0.947713870865848	14.3375922174566	0	2.2461635319703	6.3597157730775	8.31397923802562	21.563404409554	9.36340029390897	17.85347982477	1.1230424588419	10.8053679136071	2.17915124508027	17.457025616926	7.98430434733	14.2761075693928	13.203970723113	7.68793074429263
4930579F01Rik	0	0	0	1.2312370248395	0	0	0	0	0	0	0	0	0.755816294365965	0	1.70243641707436	1.11584248904812	0	1.20059643484524	0	0	2.28122981352286	0.793117087188488	0	0
4930579G18Rik	112.324492653042	118.660773208195	82.5390753600307	94.8052509126414	67.8634536648049	7.87446064662573	118.191007190433	90.0328177322556	111.514606135774	143.567948175913	126.908239556322	147.068427252417	104.302648622503	131.434084020139	123.426640237891	108.236721437668	117.9194581784	116.457854179988	113.315864744174	132.382444261689	133.451944091087	100.725870072938	140.842354379872	91.1568931108983
4930579G24Rik	13.7942359398472	8.72505685354374	6.49183738786759	9.84989619871599	11.8491744494104	1.74988014369461	0	0	31.8613160387924	0	14.6000629578069	10.3345381312509	3.77908147182983	4.10731512562933	9.36340029390897	8.92673991238498	17.9686793414704	1.20059643484524	14.1644830930218	10.9106410105788	11.4061490676143	11.1036392206388	2.6407941446226	12.0810340267456
4930579K19Rik	1.97060513426389	6.10753979748062	0.927405341123941	12.312370248395	3.23159303165737	0	0	0	0	0	2.2461635319703	9.53957365961626	6.80234664929369	4.10731512562933	7.66096387683461	3.34752746714437	7.86129721189331	10.8053679136071	9.80618060286123	10.9106410105788	5.70307453380714	11.1036392206388	6.1618530041194	3.2948274618397
4930581F22Rik	78.8242053705557	62.8204093455149	45.4428617150731	29.549688596148	50.6282908292989	41.9971234486706	11.8191007190433	0	52.5711714640075	50.0818423869464	67.384905959109	67.5719800889485	64.244385021107	68.7975283542913	51.0730925122307	42.4020145838287	79.736014577775	60.0298217422619	66.4641129749483	45.0973161770589	59.3119751515943	60.276898626325	51.0553534627036	72.4862041604733
4930583K01Rik	0	0	0.927405341123941	0	1.07719767721912	0	0	0	0.796532900969811	0	0	0	0	1.02682878140733	1.70243641707436	2.23168497809625	0	0	1.08957562254014	0	0	4.75870252313092	0	0
4930590J08Rik	0	9.59756253889811	9.27405341123941	18.4685553725925	18.3123605127251	0	0	0	0.796532900969811	0	13.4769811918218	4.76978682980813	8.31397923802562	8.21463025125867	13.6194913365949	8.92673991238498	0	2.40119286969048	11.9853318479415	2.18212820211575	4.56245962704572	8.72428795907336	4.401323574371	10.9827582061323
4930592A05Rik	0	6.10753979748062	0	0	0	0	0	0	0	0	0	0	0	0	2.55365462561154	0	0	0	0	0	0	3.17246834875395	0	0
4930592I03Rik	60.1034565950487	86.378062850083	38.0236189860816	41.8620588445429	68.940651342024	15.7489212932515	184.377971217075	121.307375470829	28.6751844349132	89.0343864656825	40.4309435754654	35.773401223561	49.1280591337877	59.5560693216253	53.6267471378423	43.5178570728768	58.3982078597789	54.0268395680357	58.8370836171674	36.3688033685959	83.2648881935843	42.8283227081783	75.7027654791812	53.8155152100484
4930593A02Rik	0	5.23503411212624	0	7.38742214903699	0	0	0	0	0	0	0	0	0.755816294365965	1.02682878140733	2.55365462561154	0	0	1.20059643484524	1.08957562254014	0.727376067371918	1.14061490676143	0	0	2.19655164122646
4930594C11Rik	1408.98267099868	1288.69089726841	1280.74677609216	1084.7198188836	1120.28558430789	664.079514532104	554.315823723128	382.876403829803	1012.39331713263	1010.5402863855	1628.46856067847	1395.95761219051	1108.78250383487	1332.82375826672	1079.34468842514	1144.85439376337	1342.03573831607	1599.19445121386	1315.11777640594	1244.54045127335	1299.16037880127	1282.47032998378	1356.48792562114	1283.88443429687
4930596I21Rik	22.6619590440348	1.74501137070875	5.56443204674365	3.69371107451849	11.8491744494104	48.1217039516017	0	28.4314161259754	11.1514606135774	0	10.1077358938663	7.15468024471219	9.82561182675755	18.482918065332	9.36340029390897	12.2742673795294	40.4295285183084	20.410139392369	17.4332099606422	24.7307862906452	12.5467639743757	9.51740504626185	21.1263531569808	10.9827582061323
4930599N23Rik	34.4855898496181	33.1552160434662	25.0399442103464	8.61865917387649	20.4667558671634	0	0	0	10.3549277126075	52.3077020485885	30.323207681599	14.3093604894244	13.6046932985874	22.5902331909613	24.6853280475782	18.9693223138181	10.1073821295771	26.4131215665952	16.343634338102	16.7296495495541	29.6559875757972	9.51740504626185	14.9645001528614	10.9827582061323
4931402G19Rik	50.2504309237293	75.9079946258305	70.4828059254195	71.4117474406909	53.8598838609562	54.2462844545328	0	0	123.462599650321	27.8232457705258	78.6157236189605	64.3921222024097	65.000201315473	78.0389873869573	74.9072023512717	80.3406592114649	77.4899296600912	57.6286288725714	65.3745373524082	77.8292392087952	59.3119751515943	96.7602846369955	66.019853615565	80.174134904766
4931403E22Rik	10.8383282384514	33.1552160434662	48.2250777384449	29.549688596148	18.3123605127251	0	127.646287765667	117.516519987365	46.9954411572188	42.2913335711992	32.5693712135693	51.6726906562547	47.6164265450558	43.126808819108	28.0902008817269	39.0544871166843	41.5525709771503	45.622664524119	47.941327391766	29.8224187622486	33.0778322960814	53.1388448416287	19.3658237272324	36.2431020802367
4931403G20Rik	88.6772310418752	109.935716354651	65.8457792197998	84.9553547139254	67.8634536648049	73.4949660351735	112.281456830911	140.261652888146	92.3978165124981	81.2438776499353	77.4926418529753	94.6007721245279	71.8025479647667	73.931672261328	82.5681662281063	61.3713368976468	103.319906213455	61.2304181771071	98.0618060286123	109.83378617316	82.1242732868229	69.0011865853984	76.5830301940554	66.9948250574072
4931406B18Rik	4.92651283565973	6.10753979748062	0	1.2312370248395	2.15439535443825	0	0	0	0	0	1.12308176598515	0	0.755816294365965	1.02682878140733	3.40487283414871	2.23168497809625	0	1.20059643484524	1.08957562254014	2.90950426948767	0	2.37935126156546	2.6407941446226	1.09827582061323
4931406C07Rik	253.22275975291	225.978972506783	193.827716294904	248.709879017579	240.215082019865	122.491610058623	534.223352500755	305.163866418803	180.016435619177	362.815124847656	252.693397346659	282.212387430314	245.640295668939	239.251106067909	236.638661973336	222.052655320576	303.221463887313	247.322865578119	256.050271296932	283.676666275048	269.185117995697	249.038765377185	267.600473321757	242.718956355524
4931406H21Rik	329.09105742207	304.504484188676	199.392148341647	236.397508769184	343.626059032901	324.60276665535	317.933809342263	702.255978311594	353.660608030596	120.196421728671	278.524277964317	229.744732302425	335.582434698489	302.914490515163	271.53860852336	266.686354882501	405.418327641926	366.181912627798	263.677300654713	305.497948296206	395.793372646216	331.522942444788	342.422974086064	296.534471565573
4931406P16Rik	469.989324521938	500.818263393411	476.686345337706	523.275735556787	462.117803527005	596.709128999861	706.782222998786	801.765934752508	454.820286453762	627.692424583062	418.909498712461	453.129748831772	474.652632861826	518.548534610703	534.565034961348	516.635072429281	450.340025995602	554.6755528985	576.385504323732	467.702811320143	487.04256518713	512.353638323763	525.518034779898	479.946533607983
4931408C20Rik	0	0	0	0	0	0	0	0	0	0	0	0.794964471634688	0	0	0	1.11584248904812	0	0	0	0	0	0	0.8802647148742	0
4931408D14Rik	0	0.872505685354374	0.927405341123941	0	14.0035698038486	0	1.18191007190433	0	0	0	0	2.38489341490406	1.51163258873193	2.05365756281467	1.70243641707436	4.46336995619249	0	1.20059643484524	0	1.45475213474384	1.14061490676143	2.37935126156546	0.8802647148742	1.09827582061323
4931409K22Rik	0	0.872505685354374	0	1.2312370248395	0	0	0	0	0	0	0	0	0	2.05365756281467	0	0	0	0	1.08957562254014	0.727376067371918	0	0	0	0
4931414P19Rik	31.5296821482223	43.6252842677187	36.1688083038337	27.087214546469	28.0071396076972	76.9947263225627	33.0934820133211	15.1634219338536	21.5063883261849	6.67757898492619	78.6157236189605	42.9280814682731	32.5001006577365	42.0999800377007	34.0487283414871	53.5604394743099	10.1073821295771	25.21252513175	61.0162348622476	38.5509315707116	38.7809068298886	48.3801423184977	29.0487355908486	38.4396537214631
4931423N10Rik	1.97060513426389	0.872505685354374	0	1.2312370248395	2.15439535443825	0.874940071847304	0	0	0	0	0	1.58992894326938	0	5.13414390703667	0	0	0	1.20059643484524	0	0	0	0.793117087188488	0	1.09827582061323
4931428F04Rik	62.0740617293126	35.7727330995293	36.1688083038337	24.62474049679	53.8598838609562	11.3742209340149	0	0	40.6231779494603	2.22585966164206	34.8155347455396	31.7985788653875	43.837345073226	29.7780346608127	25.5365462561154	30.1277472042993	21.3378067179961	21.6107358272143	57.7475079946272	32.0045469643644	43.3433664569343	42.8283227081783	34.3303238800938	17.5724131298117
4931428L18Rik	14.7795385069792	0	0	1.2312370248395	1.07719767721912	0	0	0	0	0	0	0	0.755816294365965	1.02682878140733	0	0	0	0	0	0	3.42184472028429	0	0	0
4931429I11Rik	0	0	7.41924272899153	0	12.9263721266295	0	0	0	33.4543818407321	0	0	0	3.77908147182983	1.02682878140733	0	0	0	2.40119286969048	0	0.727376067371918	1.14061490676143	0	0	0
4931429L15Rik	0	0	0	2.462474049679	0	0	0	0	0	0	0	3.17985788653875	0.755816294365965	0	0.851218208537179	2.23168497809625	0	0	0	1.45475213474384	0	0	0	0
4931430N09Rik	0	0	0	0	1.07719767721912	0	0	0	0	0	0	0	3.02326517746386	0	0	0	6.73825475305141	0	0	0.727376067371918	2.28122981352286	0	0	1.09827582061323
4931431B13Rik	0	0	0	0	0	0	0	0	0	7.79050881574722	0	0	0	0	0	6.69505493428874	0	0	0	0	1.14061490676143	0	1.7605294297484	0
4931431C16Rik	264.061087991362	536.59099649294	441.444942374996	359.521211253134	542.907629318439	471.592698725697	704.418402854978	677.615417669082	215.063883261849	209.230808194354	174.077673727698	125.604386518281	274.361314854845	297.780346608127	317.504391784368	271.149724838694	102.196863754613	105.652486266381	163.43634338102	218.940196278947	299.981720478256	321.212420311337	313.374238495215	350.349986775621
4931440F15Rik	36.456194983882	34.9002274141749	39.8784296683295	38.1683477700244	36.6247210254502	104.117868549829	83.9156151052071	0	56.5538359688566	5.56464915410516	33.6924529795545	58.0324064293322	52.9071406056176	41.0731512562933	61.2877110146769	40.1703296057324	44.921698353676	58.8292253074167	50.1204786368463	45.0973161770589	41.0621366434114	41.2420885338014	53.6961476073262	45.0293086451425
4931440J10Rik	0	0	0	1.2312370248395	1.07719767721912	0	0	0	0	0	0	0	0.755816294365965	1.02682878140733	1.70243641707436	0	2.2460849176838	3.60178930453571	3.26872686762041	2.18212820211575	1.14061490676143	2.37935126156546	0.8802647148742	0
4931440P22Rik	124.148123458625	111.68072772536	100.159776841386	120.661228434271	165.888442291745	133.865830992637	221.017183446109	0	45.4023753552792	7.79050881574722	26.9539623836436	48.492832769716	74.0699968478646	100.629220577919	117.468112778131	85.9198716567055	20.2147642591542	26.4131215665952	70.8224154651089	55.2805811202658	75.2805838462543	86.4497625035451	91.5475303469168	63.6999975955675
4932411E22Rik	0	0	0	0	2.15439535443825	0	0	0	0	0	0	0	0	0	0	0	0	0	0	0	1.14061490676143	0	0	0
4932411N23Rik	0	0.872505685354374	0	0	0	0	0	25.5882745133779	0	0	0	1.58992894326938	0	0	0	0	0	8.40417504391666	0	0	0	0	0	0
4932412D23Rik	0	0.872505685354374	3.70962136449576	0	0	0	0	0	0	0	0	0	0	0	0	2.23168497809625	4.4921698353676	0	0	2.90950426948767	0	0	0	0
4932413F04Rik	0	0	0	0	2.15439535443825	0	0	0	0	0	0	0	1.51163258873193	0	0	0	1.1230424588419	1.20059643484524	0	0	1.14061490676143	0.793117087188488	0	3.2948274618397
4932415M13Rik	0	0	0	0	0	0	2.36382014380865	0	0	0	0	0	0	0	0	0	0	0	0	0	0	0	0	0
4932416H05Rik	11.8236308055834	18.3226193924418	4.6370267056197	11.0811332235555	19.3895581899442	67.3703855322424	0	0	0.796532900969811	50.0818423869464	0	14.3093604894244	9.82561182675755	18.482918065332	9.36340029390897	13.3901098685775	21.3378067179961	10.8053679136071	14.1644830930218	11.6380170779507	17.1092236014214	13.4829904822043	9.68291186361621	7.68793074429263
4932416K20Rik	1.97060513426389	0	2.78221602337182	1.2312370248395	0	0	0	0	0	0	0	0	0	0	0	0	0	0	0	0	0	0	0	1.09827582061323
4932418E24Rik	0	0	1.85481068224788	0	6.46318606331475	0	0	0	0	0	4.4923270639406	0.794964471634688	0	1.02682878140733	0	1.11584248904812	2.2460849176838	0	0	0	0	0	0	0
4932435O22Rik	0.985302567131946	0	0.927405341123941	0	0	0	1.18191007190433	0	0	0	0	0.794964471634688	0.755816294365965	0	0	0	0	1.20059643484524	0	0	0	0	0	0
4932438A13Rik	3641.67828811967	3689.82654336365	2797.05450882981	2655.7782625788	3405.02185768965	2491.82932462112	2610.83934883665	3602.26042316109	3135.15349821718	2893.61756013468	3264.79869371883	2600.32878671706	3414.02220165107	3177.00824967429	2752.83968640924	2529.61492267209	3603.84325042366	3862.31873089713	2766.43250562941	2813.49062859458	3914.59036000522	3181.98575380021	2676.88499793244	2679.79300229629
4932438H23Rik	1.97060513426389	12.2150795949612	4.6370267056197	4.92494809935799	1.07719767721912	11.3742209340149	0	0	0	0	6.7384905959109	0.794964471634688	10.5814281211235	4.10731512562933	2.55365462561154	2.23168497809625	0	6.00298217422619	0	2.90950426948767	9.12491925409143	3.96558543594244	0.8802647148742	3.2948274618397
4932441J04Rik	0.985302567131946	0	0	0	0	0.874940071847304	0	0	0	0	0	0	0	0	0	0	0	0	0	0	0	0	0	0
4932443I19Rik	0	0	0	0	0	0	0	0	0	0	4.4923270639406	0	0.755816294365965	2.05365756281467	0.851218208537179	0	0	1.20059643484524	0	0	0	0	0	0
4932702P03Rik	0	0	0	0	0	0	0	0	0	0	0	0	0	1.02682878140733	0	0	0	1.20059643484524	0	0	0	0	0	3.2948274618397
4933400A11Rik	0	0	0	1.2312370248395	0	0	0	0	0	0	0	0	0.755816294365965	0	0	0	0	0	0	0	0	0	0	0
4933400F21Rik	19.7060513426389	17.4501137070875	31.531781598214	35.7058737203455	48.4738954748606	168.86343386653	0	48.3334074141583	17.5237238213358	4.45171932328413	43.8001888734208	69.9568735038525	47.6164265450558	41.0731512562933	34.0487283414871	51.3287544962137	66.2595050716722	38.4190859150476	45.7621761466857	40.0056837054555	51.3276708042643	42.0352056209898	45.7737651734584	45.0293086451425
4933401D09Rik	0	0	0	0	0	0.874940071847304	0	0	0	0	0	0	0	0	0	0	0	0	0	0	3.42184472028429	0.793117087188488	1.7605294297484	0
4933401H06Rik	3.94121026852779	0	0	8.61865917387649	6.46318606331475	0	0	0	0	50.0818423869464	22.461635319703	10.3345381312509	6.80234664929369	8.21463025125867	7.66096387683461	6.69505493428874	2.2460849176838	9.6047714787619	16.343634338102	7.27376067371918	2.28122981352286	6.3449366975079	8.802647148742	6.58965492367939
4933402D24Rik	6.89711796992362	0	0	0	2.15439535443825	0	0	0	0	0	0	6.3597157730775	2.2674488830979	2.05365756281467	6.80974566829743	5.57921244524062	2.2460849176838	4.80238573938095	3.26872686762041	2.18212820211575	3.42184472028429	1.58623417437698	2.6407941446226	8.78620656490586
4933402P03Rik	0	0	0	0	0	0	0	0	0	0	0	0	0	0	0.851218208537179	0	0	0	0	0	0	0	0.8802647148742	0
4933404O12Rik	65.0299694307084	38.3902501555924	30.60437625709	33.2433996706665	38.7791163798885	1.74988014369461	100.462356111868	0	66.9087636814641	100.163684773893	33.6924529795545	38.158294638465	33.2559169521025	30.80486344222	37.4536011756359	36.8228021385881	35.9373586829408	43.2214716544286	49.0309030143061	48.0068204465466	46.7652111772186	26.9659809644086	23.7671473016034	36.2431020802367
4933405D12Rik	0	0	0	0	0	0.874940071847304	0	0	0	0	0	2.38489341490406	0	0	3.40487283414871	1.11584248904812	0	0	0	0	0	0	0	0
4933405L10Rik	0	2.61751705606312	0	9.84989619871599	1.07719767721912	0	0	0	0	0	7.86157236189605	1.58992894326938	0.755816294365965	1.02682878140733	0.851218208537179	4.46336995619249	0	0	7.62702935778096	0	2.28122981352286	0	0	2.19655164122646
4933406C10Rik	0.985302567131946	8.72505685354374	11.1288640934873	9.84989619871599	11.8491744494104	49.8715840952963	0	100.45767031178	26.2855857320038	0	17.9693082557624	8.74460918798157	11.3372444154895	13.3487741582953	5.95852745976025	13.3901098685775	5.61521229420951	15.6077536529881	8.71660498032109	9.45588887583493	12.5467639743757	19.0348100925237	3.5210588594968	8.78620656490586
4933406F09Rik	1.97060513426389	30.5376989874031	13.9110801168591	29.549688596148	20.4667558671634	0	1.18191007190433	0	5.57573030678868	50.0818423869464	41.5540253414505	42.9280814682731	55.1745894887155	39.0194936934787	40.0072558012474	46.8653845400212	34.8143162240989	46.8232609589643	30.5081174311238	34.1866751664801	30.7966024825586	24.5866297028431	24.6474120164776	57.1103426718881
4933406I18Rik	582.31381717498	519.140882785852	458.138238515227	437.089143818022	468.580989590319	509.215121815131	231.654374093248	618.857157675399	401.452582088785	424.026265542813	788.403399721575	694.798948208717	635.641503561777	668.465536696174	588.19178209919	619.292581421708	879.342245273209	886.040168915786	635.2225879409	578.991349628047	688.931403683903	701.908622161811	639.07218299867	653.474113264873
4933406J10Rik	45.3239180880695	59.3303866040974	22.2577281869746	33.2433996706665	37.7019187026694	34.1226628020448	185.559881288979	0	32.6578489397622	34.500824755452	17.9693082557624	43.7230459399078	49.8838754281537	51.3414390703667	55.3291835549166	41.2861720947806	31.4451888475732	44.4220680892738	49.0309030143061	40.7330597728274	67.2962794989243	57.8975473647596	36.0908533098422	50.5206877482087
4933406M09Rik	6.89711796992362	6.10753979748062	0.927405341123941	0	4.3087907088765	50.7465241671436	0	0	0	0	10.1077358938663	7.94964471634688	7.55816294365965	8.21463025125867	4.25609104268589	6.69505493428874	11.230424588419	15.6077536529881	11.9853318479415	7.27376067371918	10.2655341608529	7.13805378469639	7.9223824338678	8.78620656490586
4933407G14Rik	0	0	0	3.69371107451849	0	0	0	0	0	0	1.12308176598515	0	0	0	0	0	0	2.40119286969048	0	0	0	0	0	0
4933407K13Rik	206.913539097709	201.54881331686	135.401179804095	162.523287278814	211.130744734948	282.605643206679	200.924712223735	0	142.579389273596	237.05405396488	253.816479112644	228.154803359155	245.640295668939	223.848674346799	206.846024674534	229.863552743913	249.315425862902	327.76282671275	396.60552660461	240.034102232733	172.232850920976	244.280062854054	215.664855144179	217.45861248142
4933407L21Rik	3.94121026852779	0	1.85481068224788	1.2312370248395	4.3087907088765	0	2.36382014380865	144.052508371609	0	0	0	0	2.2674488830979	1.02682878140733	0	0	0	0	0	2.18212820211575	2.28122981352286	0.793117087188488	0	1.09827582061323
4933408B17Rik	28.5737744468264	2.61751705606312	0	3.69371107451849	5.38598838609563	0	0	0	0	0	1.12308176598515	2.38489341490406	1.51163258873193	5.13414390703667	9.36340029390897	7.81089742333686	0	2.40119286969048	1.08957562254014	6.54638460634726	3.42184472028429	7.13805378469639	8.802647148742	1.09827582061323
4933408J17Rik	0	0	0	9.84989619871599	0	0	0	0	0	0	0	0	0.755816294365965	3.080486344222	0.851218208537179	3.34752746714437	0	0	0	0	1.14061490676143	0	0.8802647148742	5.49137910306616
4933408N05Rik	4.92651283565973	0	0	0	1.07719767721912	0	0	0	0	2.22585966164206	0	0	0	0	0.851218208537179	0	0	3.60178930453571	0	2.18212820211575	0	0	0	0
4933409K07Rik	3.94121026852779	18.3226193924418	22.2577281869746	25.8559775216295	21.5439535443825	6.99952057477843	16.5467410066606	3.79085548346339	39.0301121475207	5.56464915410516	56.1540882992575	29.4136854504835	13.6046932985874	24.643890753776	20.4292370048923	13.3901098685775	12.3534670472609	21.6107358272143	35.9559955438245	31.2771708969925	30.7966024825586	15.8623417437698	14.9645001528614	14.277585667972
4933411E08Rik	0	0	0	0	2.15439535443825	0	0	0	0	0	0	0.794964471634688	0	0	0	1.11584248904812	0	0	0	1.45475213474384	0	0.793117087188488	0	1.09827582061323
4933411G11Rik	0	0	0	0	0	0	0	0	0	0	0	0	0	0	0	0	1.1230424588419	0	0	1.45475213474384	0	0	0	0
4933411K16Rik	7.88242053705557	6.98004548283499	16.6932961402309	3.69371107451849	12.9263721266295	3.49976028738921	0	0	2.38959870290943	0	7.86157236189605	13.5143960177897	19.6512236535151	12.321945376888	10.2146185024461	6.69505493428874	4.4921698353676	13.2065607832976	2.17915124508027	6.54638460634726	4.56245962704572	12.6898733950158	10.5631765784904	5.49137910306616
4933411K20Rik	295.590770139584	348.129768456395	328.301490757875	315.196678358912	326.390896197395	290.480103853305	117.009097118528	189.54277417317	361.625937040294	79.0180179882932	396.447863392758	331.500184671665	325.001006577365	343.987641771457	335.379974163648	336.984431692533	295.36016667542	410.603980717071	272.393905635034	362.233281551215	388.949683205647	297.418907695683	316.895297354712	367.922399905433
4933412E12Rik	28.5737744468264	24.4301591899225	25.9673495514703	30.7809256209875	33.3931279937929	22.7484418680299	0	0	70.8914281863132	12.2422281390313	80.8618871509308	53.2626195995241	49.8838754281537	19.5097468467393	35.7511647585615	31.2435896933474	74.1208022835655	44.4220680892738	51.2100542593864	48.7341965139185	53.6089006177872	43.6214397953668	26.407941446226	42.8327570039161
4933413G19Rik	4.92651283565973	0	0	1.2312370248395	1.07719767721912	0	0	0	0	0	0	0	0	3.080486344222	0	0	0	3.60178930453571	0	0	0	0	0	1.09827582061323
4933413J09Rik	64.0446668635765	41.0077672116556	76.9746433132871	139.129783806863	96.9477909497212	251.107800620176	0	120.359661599963	8.76186191066792	0	16.8462264897772	19.0791473192325	24.1861214197109	33.885349786442	51.0730925122307	45.749542050973	31.4451888475732	18.0089465226786	14.1644830930218	28.3676666275048	45.6245962704572	22.2072784412776	36.9711180247164	50.5206877482087
4933413L06Rik	12.8089333727153	0	0	0	1.07719767721912	0	0	0	0	41.1784037403782	0	0	2.2674488830979	0	0.851218208537179	0	0	0	0	4.36425640423151	0	0	0.8802647148742	1.09827582061323
4933415F23Rik	0	0	0	0	0	0	0	0	0	1.11292983082103	1.12308176598515	1.58992894326938	0	0	0	2.23168497809625	0	1.20059643484524	0	0	0	0	0	3.2948274618397
4933416C03Rik	0	0	0	0	0	0	0	0	0	0	0	0	0	0	0.851218208537179	0	7.86129721189331	0	0	0	0	0	1.7605294297484	1.09827582061323
4933416M07Rik	0	0	0.927405341123941	0	1.07719767721912	0	0	0	0	0	0	0	0.755816294365965	0	0	0	0	2.40119286969048	0	0	0	1.58623417437698	0	2.19655164122646
4933417D19Rik	41.3827078195417	91.6130969622092	39.8784296683295	40.6308218197034	43.087907088765	93.6185876876615	0	14.2157080629877	31.0647831378226	54.5335617102305	58.4002518312278	52.4676551278894	21.162856242247	36.965836130664	36.6023829670987	36.8228021385881	48.2908257302017	49.2244538286548	39.2247224114449	30.5497948296206	35.3590621096043	35.6902689234819	30.809265020597	51.6189635688219
4933417G07Rik	2.95590770139584	7.85255116818936	0.927405341123941	7.38742214903699	11.8491744494104	0	0	0	20.7098554252151	84.5826671423984	24.7077988516733	12.719431546155	13.6046932985874	10.2682878140733	16.1731459622064	5.57921244524062	5.61521229420951	14.4071572181429	14.1644830930218	16.7296495495541	9.12491925409143	6.3449366975079	10.5631765784904	25.2603438741043
4933421O10Rik	832.580669226495	1655.14328511725	1679.53107277546	1466.40329658384	1594.2525622843	2018.48674575173	952.619517954886	807.452217977703	703.338551556343	727.856109356955	829.957425063026	781.450075616898	1192.67811250949	1105.8945975757	1504.95379269373	1302.18818471916	595.212503186208	474.235591763869	763.792511400636	802.295802311225	1209.05180116711	1200.77927000337	1107.37301131174	1264.11546952583
4933422A05Rik	0	9.59756253889811	0.927405341123941	0	0	0	0	0	0	0	0	0.794964471634688	2.2674488830979	2.05365756281467	5.10730925122307	7.81089742333686	0	3.60178930453571	0	0.727376067371918	0	2.37935126156546	0.8802647148742	3.2948274618397
4933422H20Rik	0	0	0	0	0	1.74988014369461	0	0	0	0	0	0.794964471634688	0	0	0	0	0	0	0	0	0	0	0	0
4933424G05Rik	11.8236308055834	0	9.27405341123941	0	0	44.6219436642125	0	0	20.7098554252151	10.0163684773893	0	0	0.755816294365965	1.02682878140733	2.55365462561154	2.23168497809625	1.1230424588419	2.40119286969048	1.08957562254014	2.18212820211575	0	3.17246834875395	2.6407941446226	7.68793074429263
4933424G06Rik	1.97060513426389	0	26.8947548925943	4.92494809935799	3.23159303165737	0	0	0	0	0	1.12308176598515	0	0.755816294365965	0	0	0	0	0	0	0	0	0	0	1.09827582061323
4933425L06Rik	10.8383282384514	28.7926876166943	15.765890799107	41.8620588445429	56.0142792153945	62.9956851730059	0	40.7516964472315	3.18613160387924	6.67757898492619	39.3078618094802	16.6942539043284	46.1047939563239	39.0194936934787	49.3706560951564	51.3287544962137	32.5682313064151	24.0119286969048	21.7915124508027	21.8212820211575	38.7809068298886	39.6558543594244	22.006617871855	63.6999975955675
4933426M11Rik	532.063386251251	630.821610511212	633.417847987652	675.949126636885	642.009815622598	944.935277595088	1239.82366542764	942.027587640653	451.634154849883	597.643319150894	641.27968837752	543.755698598127	670.409053102611	676.680166947433	674.164821161446	588.048991728361	676.071560222824	595.495831683238	713.672032763789	648.092076028379	529.245316737303	646.390426058617	646.994565432537	596.363770592985
4933427D06Rik	0.985302567131946	0	0	0	0	0	0	0	0	0	0	0	0	0	0.851218208537179	0	0	0	0	0	0	0	0	0
4933427D14Rik	261.105180289966	205.911341743632	183.62625754254	227.778849595307	227.288709893235	160.988973219904	1.18191007190433	0	201.522823945362	2.22585966164206	201.031636111342	182.841828475978	216.919276483032	216.660872876947	190.672878712328	205.315017984855	239.208043733325	249.724058447809	238.61706133629	191.299905718814	224.701136632001	198.279271797122	198.059560846695	163.643097271372
4933427E11Rik	0	0	0	0	1.07719767721912	0	0	0	0	0	0	3.17985788653875	0.755816294365965	0	1.70243641707436	0	0	8.40417504391666	0	2.18212820211575	2.28122981352286	0	6.1618530041194	1.09827582061323
4933427G17Rik	10.8383282384514	0	0	0	1.07719767721912	0	0	64.4445432188777	0	0	2.2461635319703	7.15468024471219	3.02326517746386	3.080486344222	2.55365462561154	4.46336995619249	0	0	2.17915124508027	0	3.42184472028429	5.55181961031941	1.7605294297484	2.19655164122646
4933428G20Rik	0	0	6.49183738786759	0	2.15439535443825	0.874940071847304	0	0	0	5.56464915410516	0	0.794964471634688	1.51163258873193	4.10731512562933	0	0	0	2.40119286969048	1.08957562254014	0	1.14061490676143	0.793117087188488	0	1.09827582061323
4933429O19Rik	0	0	0	0	1.07719767721912	0	0	0	0	0	0	0	0.755816294365965	0	0.851218208537179	0	0	0	0	0	0	0	0	0
4933430H16Rik	0	0	0	0	0	0	0	0	0	0	0	0	0.755816294365965	4.10731512562933	0	0	0	0	0	0	0	0	0	0
4933430I17Rik	11.8236308055834	4.36252842677187	5.56443204674365	7.38742214903699	3.23159303165737	0	0	0	10.3549277126075	0	0	6.3597157730775	0.755816294365965	4.10731512562933	7.66096387683461	5.57921244524062	0	7.20357860907143	0	0	6.84368944056857	3.17246834875395	1.7605294297484	6.58965492367939
4933430N04Rik	0	0	0	0	0	0	0	0	0	2.22585966164206	0	0	0	0	0	0	0	0	0	0	0	0	0	0
4933431E20Rik	4.92651283565973	16.5776080217331	5.56443204674365	8.61865917387649	28.0071396076972	6.12458050293113	0	3.79085548346339	93.9908823144377	0	52.784843001302	14.3093604894244	34.7675495408344	18.482918065332	15.3219277536692	12.2742673795294	64.0134201539884	24.0119286969048	14.1644830930218	10.9106410105788	21.6716832284671	43.6214397953668	33.4500591652196	23.0637922328779
4933431G14Rik	128.089333727153	91.6130969622092	100.159776841386	55.4056661177774	58.1686745698327	11.3742209340149	0	0	189.574830430815	251.522141765553	187.55465491952	166.14757457165	120.174790804188	128.353597675917	120.021767403742	131.669413707679	236.961958815641	208.903779663071	126.390772214656	133.109820329061	122.045795023473	118.967563078273	124.997589512136	125.203443549908
4933432I03Rik	13.7942359398472	9.59756253889811	0	7.38742214903699	12.9263721266295	67.3703855322424	0	0	0	1.11292983082103	13.4769811918218	5.56475130144282	9.06979553239158	11.2951165954807	18.7268005878179	17.85347982477	12.3534670472609	7.20357860907143	15.2540587155619	6.54638460634726	3.42184472028429	7.13805378469639	12.3237060082388	3.2948274618397
4933432I09Rik	5.91181540279168	6.10753979748062	4.6370267056197	12.312370248395	6.46318606331475	0	0	0	0	0	0	3.17985788653875	1.51163258873193	2.05365756281467	2.55365462561154	7.81089742333686	0	2.40119286969048	0	1.45475213474384	3.42184472028429	3.96558543594244	1.7605294297484	7.68793074429263
4933433C11Rik	0	0	0	4.92494809935799	1.07719767721912	0	0	0	0	0	0	0	0	0	0	0	0	1.20059643484524	0	0	0	0	1.7605294297484	0
4933433G15Rik	53.2063386251251	112.553233410714	93.667939453518	103.423910086518	187.432395836128	265.98178184158	210.37999279897	40.7516964472315	74.8740926911622	55.6464915410516	34.8155347455396	40.5431880533691	82.3839760858902	71.8780146985133	91.0803483134781	114.931776371957	16.8456368826285	18.0089465226786	29.4185418085837	42.1878119075712	67.2962794989243	67.4149524110214	81.8646184833006	49.4224119275955
4933433G19Rik	16.7501436412431	10.4700682242525	16.6932961402309	18.4685553725925	17.235162835506	0	0	346.863276736901	4.77919740581886	0	2.2461635319703	6.3597157730775	6.04653035492772	16.4292605025173	14.470709545132	18.9693223138181	37.0604011417827	20.410139392369	21.7915124508027	17.457025616926	21.6716832284671	21.4141613540892	24.6474120164776	14.277585667972
4933433H22Rik	1.97060513426389	0.872505685354374	0	2.462474049679	5.38598838609563	0	0	0	10.3549277126075	0	0	0.794964471634688	6.04653035492772	10.2682878140733	6.80974566829743	3.34752746714437	5.61521229420951	1.20059643484524	3.26872686762041	2.90950426948767	2.28122981352286	0.793117087188488	4.401323574371	5.49137910306616
4933434E20Rik	594.137447980564	475.515598518134	416.404998164649	530.663157705824	537.521640932343	398.097732690523	276.566956825612	494.706640591973	585.451682212811	697.807003924787	490.78673173551	562.834845917359	556.28079265335	500.065616545371	537.11868958696	438.526098195912	646.872456292935	560.678535072726	673.357734729804	592.811494908113	497.308099347983	501.249999103124	568.651005808734	591.970667310532
4933436H12Rik	0	0	0	0	0	0	0	0	0	0	0	0	0	0	0	0	0	1.20059643484524	0	0	0	2.37935126156546	0	0
4933438K21Rik	0	0	0	2.462474049679	0	0	0	0	0	0	0	0	0	0	0	0	0	0	0	0	0	0	0	0
4933439C10Rik	55.176943759389	67.1829377722868	28.7495655748422	35.7058737203455	44.1651047659841	21.8735017961826	7.09146043142595	317.484146740059	60.5365004737056	113.518842743745	43.8001888734208	77.1115537485647	69.5350990816688	75.9853298241427	64.6925838488256	61.3713368976468	75.2438447424074	66.0328039164881	92.6139279159116	60.3722135918692	95.81165216796	51.5526106672517	69.5409124750618	74.6827558016998
4933439K11Rik	0	20.940136448505	0	0	9.69477909497212	0	0	0	0	0	2.2461635319703	5.56475130144282	10.5814281211235	11.2951165954807	5.10730925122307	10.0425824014331	12.3534670472609	7.20357860907143	5.44787811270068	5.81900853897534	13.6873788811371	9.51740504626185	15.8447648677356	2.19655164122646
4933440J02Rik	0	0	0	0	0	0	0	0	0	0	0	0	0	0	0	0	0	0	0	0	0	0	0	2.19655164122646
4933440M02Rik	0	0	0	0	0	0	0	0	0	0	0	0	0	0	0	0	0	2.40119286969048	0	0	0	0	0	0
5031410I06Rik	0.985302567131946	0.872505685354374	37.0962136449576	0	28.0071396076972	0	0	0	190.371363331785	138.003299021808	4.4923270639406	3.17985788653875	54.4187731943495	10.2682878140733	1.70243641707436	3.34752746714437	12.3534670472609	13.2065607832976	1.08957562254014	3.63688033685959	6.84368944056857	5.55181961031941	6.1618530041194	4.39310328245293
5031414D18Rik	1174.48066002128	1048.75183379596	1136.99894821795	1170.90641062236	887.610886028559	877.564892062846	886.432553928244	1459.47936113341	851.493671136728	821.342215145921	1384.75981745969	1211.52585477126	1077.79403576587	1095.62630976162	1208.72985612279	875.936353902777	1011.86125541655	1217.40478493307	1083.0381688049	1125.97815229173	1009.44419248386	1186.50316243398	1074.8032168614	1273.99995191135
5031425E22Rik	721.241479140585	1125.53233410714	1190.78845800314	1093.33847805747	993.176258396033	814.56920688984	1191.36535247956	1227.28946277127	548.01463586723	269.32901905869	480.678995841644	494.467901356776	764.130273603991	710.565516733875	906.547392092095	753.193680107483	372.850096335511	339.768791061202	525.175450064346	547.714178731054	688.931403683903	796.289555537241	689.247271746499	733.648248169639
5031425F14Rik	0	5.23503411212624	14.8384854579831	17.237318347753	18.3123605127251	48.996644023449	0	0	0	0	0	7.94964471634688	5.29071406056176	4.10731512562933	3.40487283414871	15.6217948466737	66.2595050716722	2.40119286969048	4.35830249016055	12.3653931453226	3.42184472028429	17.4485759181467	3.5210588594968	17.5724131298117
5031426D15Rik	0.985302567131946	0	6.49183738786759	0	1.07719767721912	35.8725429457395	0	0	5.57573030678868	0	1.12308176598515	0.794964471634688	0	1.02682878140733	3.40487283414871	2.23168497809625	1.1230424588419	1.20059643484524	3.26872686762041	2.18212820211575	0	0.793117087188488	0.8802647148742	3.2948274618397
5031434C07Rik	0	0	0	0	0	0	0	0	0	0	0	0	0	0	1.70243641707436	0	0	0	0	0	0	0	0	0
5031434O11Rik	20.6913539097709	28.7926876166943	22.2577281869746	17.237318347753	26.9299419304781	0	0	0	14.3375922174566	0	25.8308806176584	5.56475130144282	14.3605095929533	20.5365756281467	17.0243641707436	14.5059523576256	19.0917218003123	18.0089465226786	7.62702935778096	22.5486580885295	28.5153726690357	19.8279271797122	19.3658237272324	18.6706889504249
5031439G07Rik	604.975776219015	403.970132319075	562.007636721108	570.062742500688	508.437303647427	866.190671128831	1412.38253592567	194.281343527499	609.347669241905	235.941124134059	625.556543653728	662.205404871695	577.443648895597	588.372891746402	602.662491644322	625.987636355997	518.845615984958	474.235591763869	560.04186998563	584.810358167022	560.041919219862	517.112340846894	601.220800259079	626.017217749542
5033404E19Rik	0	0	0	0	0	0	1.18191007190433	0	0	1.11292983082103	0	0	0	0	0	0	0	0	0	0.727376067371918	0	0	0	0
5033406O09Rik	0	0	0	0	0	0	0	0	0	0	0	0	0.755816294365965	0	1.70243641707436	0	0	0	0	0	0	5.55181961031941	1.7605294297484	0
5330413P13Rik	0	0	0	0	0	0	0	0	0	0	0	0	0	0	0	0	0	0	0	0	0	2.37935126156546	0	0
5330417C22Rik	0	0.872505685354374	1.85481068224788	0	5.38598838609563	0	0	0	10.3549277126075	0	0	0	1.51163258873193	2.05365756281467	2.55365462561154	1.11584248904812	8.98433967073521	0	1.08957562254014	1.45475213474384	4.56245962704572	6.3449366975079	0.8802647148742	0
5330426P16Rik	33.5002872824862	20.0676307631506	22.2577281869746	40.6308218197034	45.2423024432032	27.9980822991137	0	12.320280321256	96.3804810173471	46.7430528944833	92.0927048107823	77.9065182201994	54.4187731943495	62.6365556658473	39.1560375927102	46.8653845400212	104.442948672297	74.4369789604047	70.8224154651089	63.2817178613569	54.7495155245486	56.3113131903826	69.5409124750618	47.225860286369
5330434G04Rik	0	0.872505685354374	0	0	3.23159303165737	78.7446064662573	0	0.947713870865848	2.38959870290943	0	0	1.58992894326938	13.6046932985874	3.080486344222	0.851218208537179	1.11584248904812	7.86129721189331	0	2.17915124508027	0	1.14061490676143	2.37935126156546	0	2.19655164122646
5330439B14Rik	0.985302567131946	3.49002274141749	0	0	0	0	0	0	0	0	0	0	2.2674488830979	1.02682878140733	4.25609104268589	0	0	0	3.26872686762041	0	1.14061490676143	0	0	0
5430402E10Rik	0	0	0.927405341123941	0	0	0	0	0	0	0	0	0	0	1.02682878140733	0	0	0	0	0	0	0	0	0	0
5430402O13Rik	0	1.74501137070875	1.85481068224788	1.2312370248395	6.46318606331475	0	0	0	31.0647831378226	0	0	1.58992894326938	9.06979553239158	4.10731512562933	5.10730925122307	5.57921244524062	14.5995519649447	10.8053679136071	4.35830249016055	8.0011367410911	5.70307453380714	11.8967563078273	0.8802647148742	3.2948274618397
5430405H02Rik	28.5737744468264	45.3702956384274	40.8058350094534	41.8620588445429	86.17581417753	75.2448461788681	14.1829208628519	1.8954277417317	82.8394217008603	30.0491054321678	23.5847170856881	24.6438986206753	40.0582636013962	44.1536376005153	44.2633468439333	30.1277472042993	28.0760614710475	39.6196823498928	47.941327391766	50.1889486486623	35.3590621096043	25.3797467900316	42.2527063139616	45.0293086451425
5430416N02Rik	19.7060513426389	33.1552160434662	23.1851335280985	13.5436072732345	29.0843372849164	34.9976028738921	0	0	24.6925199300641	6.67757898492619	37.0616982775099	48.492832769716	21.162856242247	22.5902331909613	26.3877644646525	21.2010072919143	23.5838916356799	22.8113322620595	25.0602393184231	25.4581623580171	30.7966024825586	38.0696201850474	26.407941446226	30.7517229771705
5430416O09Rik	0	0	0	0	0	0	1.18191007190433	0	0.796532900969811	0	0	0	0	0	0	0	0	1.20059643484524	0	1.45475213474384	0	0	0	0
5430417L22Rik	169.472041546695	126.513324376384	101.08718218251	160.060813229135	141.112895715705	98.8682281187453	1.18191007190433	208.497051590487	130.631395759049	114.631772574566	169.585346663758	131.169137819724	146.628361106997	134.514570364361	200.887497214774	152.870420999593	163.964198990918	127.263222093595	169.973797116261	145.475213474384	163.107931666884	140.381724432362	147.004207383991	121.908616088069
5430419D17Rik	0	0	0	0	0	0	0	9.47713870865848	0	0	0	0	0	0	0.851218208537179	0	0	0	0	0	0	0	0	0
5430421F17Rik	0	0.872505685354374	0	0	0	0	0	0	0	0	0	0	0	0	0	0	0	0	0	0.727376067371918	0	0	0	0
5430425K12Rik	0	0	0	11.0811332235555	3.23159303165737	0	0	0	0	0	0	0	3.02326517746386	0	2.55365462561154	0	0	0	0	0	1.14061490676143	7.13805378469639	0	1.09827582061323
5430427M07Rik	17.735446208375	4.36252842677187	0.927405341123941	9.84989619871599	2.15439535443825	0	135.919658268997	0	0	0	14.6000629578069	3.17985788653875	8.31397923802562	2.05365756281467	0.851218208537179	5.57921244524062	1.1230424588419	4.80238573938095	2.17915124508027	2.90950426948767	6.84368944056857	10.3105221334503	6.1618530041194	7.68793074429263
5430427O19Rik	440.43024750798	364.707376478128	568.499474108976	317.659152408591	373.787593995036	391.098212115745	180.832241001362	718.367114116313	385.521924069388	271.554878720332	485.171322905585	400.662093703883	355.98947464637	460.019294070485	358.362865794152	345.911171604918	422.263964524555	589.492849509012	423.844917168113	386.96406784186	383.24660867184	493.318828231239	444.533681011471	387.691364676471
5430428K19Rik	0	0	0	0	0	0	0	0	0	0	0	0	0	2.05365756281467	0	0	0	0	0	0	0	0	0	0
5430434I15Rik	0	0	0	0	0	0	0	0	0	0	0	0	0.755816294365965	0	0	3.34752746714437	0	4.80238573938095	0	0	2.28122981352286	0	0	0
5430435G22Rik	39.4121026852779	15.7051023363787	5.56443204674365	7.38742214903699	22.6211512216016	61.2458050293113	0	0	16.727190920366	0	0	15.1043249610591	34.0117332464684	25.6707195351833	7.66096387683461	8.92673991238498	30.3221463887313	10.8053679136071	15.2540587155619	21.8212820211575	15.96860869466	15.8623417437698	3.5210588594968	15.3758614885853
5430437J10Rik	0	0	0	0	2.15439535443825	0	0	0	0.796532900969811	0	0	0	4.53489776619579	0	0.851218208537179	0	6.73825475305141	4.80238573938095	1.08957562254014	0	0	1.58623417437698	0.8802647148742	1.09827582061323
5430440P10Rik	0.985302567131946	0.872505685354374	0.927405341123941	0	0	0	0	0	0	0	2.2461635319703	0	1.51163258873193	0	0	0	0	1.20059643484524	0	0.727376067371918	1.14061490676143	0.793117087188488	0.8802647148742	0
5530601H04Rik	134.986451697077	57.5853752333887	86.2486967245265	147.74844298074	159.42525622843	84.8691869691885	3.54573021571298	82.4511067653288	167.27190920366	125.761070882777	168.462264897772	164.55764562838	133.02366780841	142.729200615619	118.319330986668	169.608058335315	162.841156532076	160.879922269262	167.794645871181	173.842880101888	158.545472039839	126.898733950158	133.800236660878	163.643097271372
5730405O15Rik	26.6031693125625	26.1751705606312	16.6932961402309	55.4056661177774	48.4738954748606	41.1221833768233	0	0	41.4197108504302	33.3878949246309	34.8155347455396	27.8237565072141	24.1861214197109	33.885349786442	25.5365462561154	31.2435896933474	12.3534670472609	27.6137180014405	27.2393905635034	32.7319230317363	37.6402919231272	42.0352056209898	30.809265020597	32.948274618397
5730408K05Rik	143.854174801264	103.82817655717	43.5880510328252	52.9431920680984	71.0950466964622	295.729744284389	37.8211223009384	8.52942483779264	81.2463558989207	139.116228852629	53.9079247672872	43.7230459399078	70.2909153760348	60.5828981030327	80.0145116024948	93.7307690800423	51.6599531067274	97.2483112224643	204.840217037546	109.83378617316	94.6710372611986	74.5530061957178	66.9001183304392	95.5499963933512
5730409E04Rik	49.2651283565973	30.5376989874031	41.7332403505773	50.4807180184194	43.087907088765	0	4.7276402876173	0	50.9781056620679	117.970562067029	38.1847800434951	93.0108431812585	71.8025479647667	65.7170420100693	63.8413656402884	63.603021875743	59.5212503186208	85.2423468740119	75.1807179552694	64.7364699961007	51.3276708042643	70.5874207597754	53.6961476073262	63.6999975955675
5730416F02Rik	0	0	0	4.92494809935799	0	0	0	0	0	0	0	3.97482235817344	0	0	0	2.23168497809625	0	0	1.08957562254014	0.727376067371918	0	0	0	0
5730422E09Rik	7.88242053705557	31.4102046727575	24.1125388692225	6.15618512419749	16.1579651582869	27.9980822991137	0	0	3.98266450484905	0	11.2308176598515	23.8489341490406	18.8954073591491	29.7780346608127	29.7926372988013	17.85347982477	26.9530190122056	22.8113322620595	26.1498149409633	24.7307862906452	27.3747577622743	20.6210442669007	26.407941446226	15.3758614885853
5730435O14Rik	0	0	0	2.462474049679	0	0	0	0	11.9479935145472	0	0	3.17985788653875	5.29071406056176	1.02682878140733	1.70243641707436	5.57921244524062	12.3534670472609	7.20357860907143	1.08957562254014	2.18212820211575	2.28122981352286	1.58623417437698	1.7605294297484	7.68793074429263
5730455P16Rik	181.295672352278	194.568767834025	190.118094930408	213.004005297233	172.35162835506	249.357920476482	205.652352511353	209.444765461352	253.2974625084	286.022966521005	179.693082557624	210.665584983192	221.454174249228	219.741359221169	209.399679300146	182.998168203892	195.409387838491	220.909744011524	193.944460812144	216.03069200946	225.841751538763	221.279667325588	206.862207995437	225.146543225713
5730480H06Rik	38.4268001181459	53.2228468066168	76.9746433132871	57.8681401674564	61.4002676014901	6.12458050293113	36.6392122290341	94.7713870865848	42.2162437514	131.325720036882	51.6617612353169	74.7266603336607	74.8258131422306	66.7438707914767	60.4364928061397	44.6336995619249	41.5525709771503	70.835189655869	68.6432642200286	46.5520683118027	63.87443477864	69.0011865853984	88.0264714874201	88.9603414696718
5730488B01Rik	0	0.872505685354374	0	0	0	2.62482021554191	0	0	0	0	0	0.794964471634688	0	0	0	0	0	0	0	0.727376067371918	0	0	0	0
5730507C01Rik	9.85302567131946	10.4700682242525	13.9110801168591	3.69371107451849	16.1579651582869	0	0	53.0719767684875	9.55839481163773	1.11292983082103	0	16.6942539043284	19.6512236535151	28.7512058794053	6.80974566829743	24.5485347590587	32.5682313064151	20.410139392369	23.970663695883	13.0927692126945	26.2341428555129	19.8279271797122	15.8447648677356	21.9655164122646
5730508B09Rik	21.6766564769028	20.0676307631506	38.9510243272055	12.312370248395	14.0035698038486	122.491610058623	0	0	5.57573030678868	14.4680878006734	24.7077988516733	6.3597157730775	23.4303051253449	24.643890753776	20.4292370048923	13.3901098685775	26.9530190122056	39.6196823498928	22.8810880733429	10.9106410105788	13.6873788811371	19.0348100925237	24.6474120164776	9.88448238551909
5730522E02Rik	3.94121026852779	0	0	2.462474049679	2.15439535443825	0	0	0	0	0	0	0	0	1.02682878140733	3.40487283414871	2.23168497809625	3.3691273765257	0	0	0.727376067371918	0	2.37935126156546	2.6407941446226	1.09827582061323
5730559C18Rik	0	0	6.49183738786759	4.92494809935799	4.3087907088765	2.62482021554191	0	0	0.796532900969811	0	0	0	1.51163258873193	1.02682878140733	0	1.11584248904812	0	0	0	0	0	0	0	0
5830403L16Rik	0.985302567131946	0	0	1.2312370248395	0	0	0	0	0	0	0	0	0.755816294365965	0	2.55365462561154	0	0	1.20059643484524	0	0	0	0	0	0
5830415F09Rik	57.1475488936529	84.6330514793742	41.7332403505773	67.7180363661724	45.2423024432032	27.1231422272664	105.189996399485	0	19.9133225242453	62.3240705259778	69.6310694910793	43.7230459399078	49.1280591337877	50.3146102889593	70.6511113085858	64.7188643647911	65.1364626128303	48.0238573938095	64.2849617298681	68.3733503329603	42.2027515501729	57.8975473647596	36.0908533098422	47.225860286369
5830416I19Rik	0	0	0.927405341123941	0	4.3087907088765	0	0	0	0.796532900969811	0	0	1.58992894326938	0	0	0	0	1.1230424588419	0	1.08957562254014	1.45475213474384	2.28122981352286	0	0.8802647148742	1.09827582061323
5830416P10Rik	11.8236308055834	9.59756253889811	21.3303228458506	3.69371107451849	12.9263721266295	3.49976028738921	15.3648309347562	1.8954277417317	0.796532900969811	1.11292983082103	2.2461635319703	3.97482235817344	6.04653035492772	10.2682878140733	2.55365462561154	4.46336995619249	13.4765095061028	8.40417504391666	2.17915124508027	4.36425640423151	14.8279937878986	25.3797467900316	11.4434412933646	6.58965492367939
5830417I10Rik	456.195088582091	433.635325621124	447.009374421739	499.882232084836	499.819722229674	433.970275636263	11.8191007190433	864.315050229654	488.274668294494	214.795457348459	368.370819243129	322.755575483683	461.047939563239	466.180266758929	456.252959775928	448.568680597345	423.387006983397	447.822470197274	457.621761466857	440.06252076001	427.730590035536	392.592958158301	452.456063445339	342.662056031328
5830418K08Rik	744.888740751751	721.562201788067	593.539418319322	673.486652587206	714.18205999628	375.349290822493	333.29864027702	925.916451835934	599.789274430267	194.76272039368	870.388368638491	716.262988942854	726.339458885693	735.209407487651	702.255022043172	778.85805735559	585.10512105663	788.791857693321	651.566222279002	698.281024677041	736.837229767883	715.391612644016	742.063154638951	687.520663703883
5830418P13Rik	0	0	0	0	2.15439535443825	0.874940071847304	1.18191007190433	0	0	0	1.12308176598515	0	0	0	2.55365462561154	0	0	0	0	0	0	0	0	0
5830428M24Rik	5.91181540279168	5.23503411212624	7.41924272899153	0	4.3087907088765	0	0	0	11.9479935145472	0	0	3.97482235817344	3.02326517746386	2.05365756281467	4.25609104268589	2.23168497809625	2.2460849176838	8.40417504391666	4.35830249016055	2.90950426948767	0	0	0.8802647148742	3.2948274618397
5830432E09Rik	134.986451697077	152.688494937015	201.246959023895	182.223079676246	126.032128234638	385.848571684661	93.3708956804417	10.4248525795243	182.406034322087	173.617053608081	231.354843792941	197.946153437037	213.140195011202	172.507235276432	192.375315129402	242.137820123443	218.993279474171	171.685290182869	237.52748571375	207.302179200997	182.498385081829	205.417325581818	194.538501987198	208.672405916514
5830444B04Rik	91.633138743271	37.5177444702381	32.4591869393379	91.1115398381229	79.7126281142152	38.4973631612814	88.6432553928244	183.856490947975	50.9781056620679	135.777439360166	52.784843001302	125.604386518281	79.3607109084264	111.924337173399	74.0559841427345	100.425824014331	114.550330801874	106.853082701226	104.599259763853	105.469529768928	65.0150496854015	98.3465188113724	70.421177189936	74.6827558016998
5830454E08Rik	20.6913539097709	12.2150795949612	1.85481068224788	14.774844298074	10.7719767721913	0	0	0	7.1687961087283	0	17.9693082557624	19.8741117908672	13.6046932985874	10.2682878140733	5.95852745976025	3.34752746714437	7.86129721189331	6.00298217422619	9.80618060286123	10.1832649432069	10.2655341608529	2.37935126156546	6.1618530041194	16.4741373091985
5830473C10Rik	3.94121026852779	10.4700682242525	8.34664807011547	14.774844298074	11.8491744494104	0	200.924712223735	0	4.77919740581886	3.33878949246309	13.4769811918218	32.5935433370222	16.6279584760512	13.3487741582953	13.6194913365949	12.2742673795294	7.86129721189331	27.6137180014405	9.80618060286123	15.2748974148103	6.84368944056857	15.0692246565813	18.4855590123582	19.7689647710382
5930403L14Rik	22.6619590440348	55.8403638626799	11.1288640934873	0	131.418116620733	234.483939255077	93.3708956804417	50.22883515589	37.4370463455811	72.340439003367	17.9693082557624	22.2590052057713	54.4187731943495	47.2341239447373	37.4536011756359	7.81089742333686	38.1834436006246	31.2155073059762	14.1644830930218	2.90950426948767	35.3590621096043	39.6558543594244	5.2815882892452	16.4741373091985
5930430L01Rik	32.5149847153542	16.5776080217331	0.927405341123941	13.5436072732345	34.470325671012	0	0	0	50.9781056620679	32.2749650938099	32.5693712135693	8.74460918798157	54.4187731943495	21.563404409554	19.5780187963551	21.2010072919143	62.8903776951465	44.4220680892738	22.8810880733429	20.3665298864137	42.2027515501729	32.517800574728	12.3237060082388	26.3586196947176
6030408B16Rik	7.88242053705557	0	11.1288640934873	8.61865917387649	10.7719767721913	0	0	3.79085548346339	0	0	1.12308176598515	1.58992894326938	3.02326517746386	2.05365756281467	7.66096387683461	1.11584248904812	5.61521229420951	3.60178930453571	3.26872686762041	0.727376067371918	4.56245962704572	3.17246834875395	4.401323574371	6.58965492367939
6030419C18Rik	0	1.74501137070875	0	0	3.23159303165737	0	0	0	0	0	0	0	0	2.05365756281467	2.55365462561154	1.11584248904812	1.1230424588419	1.20059643484524	2.17915124508027	0	0	0	0	0
6030440G07Rik	0	5.23503411212624	4.6370267056197	4.92494809935799	4.3087907088765	3.49976028738921	0	0.947713870865848	0	0	6.7384905959109	3.97482235817344	3.02326517746386	5.13414390703667	4.25609104268589	3.34752746714437	1.1230424588419	7.20357860907143	7.62702935778096	8.0011367410911	7.98430434733	5.55181961031941	6.1618530041194	4.39310328245293
6030443J06Rik	24.6325641782987	15.7051023363787	39.8784296683295	9.84989619871599	3.23159303165737	0	0	165.849927401523	0	0	4.4923270639406	11.1295026028856	8.31397923802562	24.643890753776	18.7268005878179	15.6217948466737	7.86129721189331	21.6107358272143	16.343634338102	9.45588887583493	11.4061490676143	7.13805378469639	15.8447648677356	24.1620680534911
6030458C11Rik	701.535427797946	484.240655371677	420.114619529145	448.170277041577	344.70325671012	208.235737099658	388.848413656523	355.392701574693	575.893287401173	540.883897779021	807.495789743323	527.856409165433	609.943749553334	586.319234183587	554.99427196624	479.812270290693	691.794154646611	723.959650211678	709.313730273629	632.817178613569	619.353894371456	577.389239473219	583.615505961595	699.601697730629
6030468B19Rik	0	0	0	4.92494809935799	3.23159303165737	0	0	0	0	0	0	0	0	5.13414390703667	7.66096387683461	1.11584248904812	0	1.20059643484524	4.35830249016055	1.45475213474384	1.14061490676143	1.58623417437698	3.5210588594968	0
6230400D17Rik	14.7795385069792	32.2827103581118	26.8947548925943	38.1683477700244	21.5439535443825	80.4944866099519	0	0	60.5365004737056	80.1309478191143	19.0923900217475	23.8489341490406	18.8954073591491	24.643890753776	16.1731459622064	26.780219737155	33.691273765257	25.21252513175	39.2247224114449	15.2748974148103	47.90582608398	36.4833860106704	41.3724415990874	23.0637922328779
6330403A02Rik	7.88242053705557	5.23503411212624	9.27405341123941	34.474636695506	32.3159303165737	20.123621652488	0	346.863276736901	0.796532900969811	0	0	6.3597157730775	0.755816294365965	5.13414390703667	7.66096387683461	15.6217948466737	6.73825475305141	1.20059643484524	4.35830249016055	5.09163247160343	9.12491925409143	3.17246834875395	7.9223824338678	9.88448238551909
6330403K07Rik	0	0.872505685354374	6.49183738786759	9.84989619871599	0	0	0	0	3.98266450484905	2.22585966164206	32.5693712135693	8.74460918798157	9.06979553239158	6.160972688444	11.0658367109833	11.1584248904812	7.86129721189331	10.8053679136071	2.17915124508027	5.09163247160343	10.2655341608529	9.51740504626185	12.3237060082388	4.39310328245293
6330407A03Rik	896.625336090071	787.000128189645	703.900653913071	597.149957047157	645.241408654256	291.355043925152	14.1829208628519	529.772053814009	569.521024193415	727.856109356955	897.342331022135	725.80256260247	806.455986088485	829.677655377125	647.777056696793	695.169870676981	862.49660839058	923.258658395988	698.417974048228	715.010674226595	784.743055851863	742.357593608424	762.309243081058	599.658598054825
6330408A02Rik	27.5884718796945	46.2428013237818	24.1125388692225	27.087214546469	24.7755465760399	20.9985617243353	0	70.1308264440728	46.9954411572188	10.0163684773893	20.2154717877327	43.7230459399078	30.9884680690046	43.126808819108	37.4536011756359	58.0238094305024	29.1991039298894	51.6256466983452	25.0602393184231	35.641427301224	47.90582608398	33.3109176619165	30.809265020597	31.8499987977837
6330409D20Rik	23.6472616111667	51.477835435908	36.1688083038337	20.9310294222715	34.470325671012	35.8725429457395	0	0	50.9781056620679	23.3715264472417	55.0310065332723	38.158294638465	47.6164265450558	34.9121785678493	40.8584740097846	39.0544871166843	41.5525709771503	50.4250502635	42.4934492790653	44.369940109687	38.7809068298886	38.0696201850474	40.4921768842132	49.4224119275955
6330410L21Rik	0	0	0	0	0	0	0	0	0	0	0	0	0.755816294365965	1.02682878140733	0.851218208537179	1.11584248904812	0	0	0	0	0	0	0	0
6330415B21Rik	0	0	0	0	1.07719767721912	0	0	0	0	0	0	0	0.755816294365965	0	0.851218208537179	0	0	1.20059643484524	0	1.45475213474384	1.14061490676143	0	0.8802647148742	0
6330416G13Rik	434.518432105188	510.415825932309	523.056612393903	360.752448277973	360.861221868407	400.722552906065	420.75998559794	469.118366078595	470.750944473158	303.829843814142	559.294719460604	495.262865828411	486.745693571682	468.233924321744	503.92117945401	355.953754006351	473.923917631282	545.070781419738	475.054971427499	407.330597728274	463.08965214514	473.490901051527	461.258710594081	408.558605268122
6330418K02Rik	104.442072115986	61.9479036601605	34.3139976215858	16.0060813229135	21.5439535443825	0.874940071847304	0	106.143953536975	70.8914281863132	176.955843100544	71.8772330230496	136.733889121166	80.1165272027923	97.5487342336966	75.7584205598089	81.456501700513	92.0894816250359	97.2483112224643	92.6139279159116	97.468393027837	100.374111795006	80.8979428932257	85.3856773427975	66.9948250574072
6330419J24Rik	56.1622463265209	21.8126421338593	12.9836747757352	22.162266447111	26.9299419304781	81.3694266817992	0	0	43.8093095533396	1.11292983082103	14.6000629578069	36.5683656951956	29.4768354802726	29.7780346608127	41.7096922183218	18.9693223138181	28.0760614710475	20.410139392369	31.597693053664	19.6391538190418	36.4996770163657	41.2420885338014	28.1684708759744	36.2431020802367
6330549D23Rik	44.3386155209376	18.3226193924418	21.3303228458506	28.3184515713085	24.7755465760399	45.4968837360598	55.5497733795033	0.947713870865848	27.8786515339434	2.22585966164206	28.0770441496287	42.1331169966385	41.5698961901281	40.046322474886	37.4536011756359	32.3594321823956	51.6599531067274	38.4190859150476	45.7621761466857	34.9140512338521	42.2027515501729	35.6902689234819	36.0908533098422	42.8327570039161
6430503K07Rik	0	0	0	0	2.15439535443825	0	0	0	0	0	0	0	0	0	0	0	0	0	0	0	0	0	0	0
6430531B16Rik	4.92651283565973	0.872505685354374	2.78221602337182	14.774844298074	0	0.874940071847304	0	0	16.727190920366	0	0	0	3.02326517746386	5.13414390703667	2.55365462561154	4.46336995619249	0	7.20357860907143	4.35830249016055	2.18212820211575	1.14061490676143	6.3449366975079	4.401323574371	1.09827582061323
6430548M08Rik	153.707200472584	104.700682242525	64.9183738786759	60.3306142171354	117.414546816885	103.242928477982	65.0050539547379	5.68628322519509	141.782856372626	1.11292983082103	64.0156606611535	67.5719800889485	105.058464916869	129.380426457324	64.6925838488256	90.383241612898	114.550330801874	103.25129339669	70.8224154651089	80.011367410911	112.920875769381	134.829904822043	70.421177189936	65.8965492367939
6430550D23Rik	93.6037438775349	46.2428013237818	64.9183738786759	24.62474049679	32.3159303165737	10.4992808621676	0	0	42.2162437514	66.7757898492619	24.7077988516733	32.5935433370222	22.674488830979	51.3414390703667	37.4536011756359	34.5911171604918	67.3825475305141	63.6316110467976	35.9559955438245	23.2760341559014	38.7809068298886	37.2765030978589	44.01323574371	31.8499987977837
6430562O15Rik	27.5884718796945	0	9.27405341123941	1.2312370248395	8.617581417753	64.7455653167005	0	65.3922570897435	0	2.22585966164206	7.86157236189605	5.56475130144282	9.82561182675755	7.18780146985133	6.80974566829743	11.1584248904812	0	9.6047714787619	7.62702935778096	10.9106410105788	4.56245962704572	11.1036392206388	13.203970723113	6.58965492367939
6430571L13Rik	17.735446208375	20.0676307631506	0.927405341123941	7.38742214903699	14.0035698038486	0	0	0	0	6.67757898492619	12.3538994258366	11.9244670745203	8.31397923802562	7.18780146985133	10.2146185024461	5.57921244524062	20.2147642591542	10.8053679136071	3.26872686762041	3.63688033685959	10.2655341608529	7.13805378469639	1.7605294297484	0
6430573F11Rik	0	0	0	0	0	0	0	0	0	0	0	0	2.2674488830979	3.080486344222	0	0	0	1.20059643484524	3.26872686762041	0	0	0	1.7605294297484	0
6430584L05Rik	0	0	0	0	1.07719767721912	0	0	0	0	0	0	0	0	2.05365756281467	0.851218208537179	0	0	0	0	0	0	0	0	0
6530402F18Rik	65.0299694307084	48.8603183798449	8.34664807011547	11.0811332235555	34.470325671012	58.6209848137693	0	260.621314488108	136.207126065838	0	49.4155977033466	22.2590052057713	40.0582636013962	45.1804663819227	14.470709545132	25.6643772481068	51.6599531067274	46.8232609589643	28.3289661860435	11.6380170779507	69.5775093124472	33.3109176619165	13.203970723113	14.277585667972
6530411M01Rik	0	0	0	0	0	0	0	0	0	0	0	0	0	0	0	0	0	0	0	0	0	0	0	3.2948274618397
6720483E21Rik	3.94121026852779	0	0	3.69371107451849	0	0	0	0	0	0	0	0	3.02326517746386	1.02682878140733	0.851218208537179	2.23168497809625	0	0	0	0	0	0.793117087188488	0	0
6720489N17Rik	9.85302567131946	34.0277217288206	22.2577281869746	44.3245328942219	24.7755465760399	0	0	0	29.471717335883	143.567948175913	33.6924529795545	11.9244670745203	32.5001006577365	25.6707195351833	45.1145650524705	45.749542050973	16.8456368826285	22.8113322620595	35.9559955438245	36.3688033685959	31.93721738932	29.345332225974	25.5276767313518	47.225860286369
6820408C15Rik	0	0	3.70962136449576	6.15618512419749	7.54038374053387	0	0	36.0131270929022	20.7098554252151	0	0	0.794964471634688	0.755816294365965	0	0.851218208537179	3.34752746714437	1.1230424588419	1.20059643484524	2.17915124508027	1.45475213474384	1.14061490676143	6.3449366975079	1.7605294297484	5.49137910306616
6820431F20Rik	6646.85111787211	6163.3801613433	5940.03120989884	6324.8645966005	6345.77151649786	4711.55228689773	5170.85656458142	4045.79051472631	6486.96394549814	5657.0223300633	6875.50657136109	7060.07947258766	6450.13625611915	6623.0456400773	6093.01993670912	6407.16757211432	6629.31963454374	6929.84262192671	6427.40659736426	7119.55694743633	6551.69202443765	7091.25987655227	7256.02204470803	6534.74113264873
7420461P10Rik	0	0	0	0	0	0	0	0	0	0	0	3.17985788653875	0	1.02682878140733	0	0	0	1.20059643484524	1.08957562254014	2.18212820211575	0	0	0.8802647148742	0
7420700N18Rik	0	0	0	0	0	30.6229025146556	0	0	0	0	5.61540882992575	0	0	1.02682878140733	0	0	0	1.20059643484524	0	0	0	0	0	0
7530416G11Rik	0	0	0	0	2.15439535443825	0	0	0	0	0	0	0	0	0	0	0	0	2.40119286969048	0	0	1.14061490676143	0	0	0
8030423F21Rik	0	0	0	0	0	0	0	0	0	0	0	2.38489341490406	2.2674488830979	0	1.70243641707436	1.11584248904812	0	2.40119286969048	0	4.36425640423151	0	3.96558543594244	3.5210588594968	2.19655164122646
8030423J24Rik	32.5149847153542	4.36252842677187	5.56443204674365	8.61865917387649	2.15439535443825	0	0	0	0	17.8068772931365	0	7.15468024471219	8.31397923802562	14.3756029397027	0.851218208537179	4.46336995619249	14.5995519649447	4.80238573938095	23.970663695883	14.5475213474384	1.14061490676143	9.51740504626185	7.0421177189936	8.78620656490586
8030442B05Rik	214.795959634764	281.819336369463	306.971167912024	313.965441334072	218.671128475482	275.606122631901	1.18191007190433	427.418955760498	281.972646943313	288.248826182647	422.278744010416	384.762804271189	319.710292516803	292.64620270109	378.792102799044	275.613094794886	316.697973393416	374.586087671714	347.574623590304	296.042059420371	250.935279487514	335.48852788073	324.81767978858	355.841365878687
8030462N17Rik	352.738319033237	327.18963200789	319.027437346636	312.734204309233	331.77688458349	118.991849771233	477.491669049347	400.882967376254	300.292903665619	218.134246840922	411.047926350565	291.75196108993	317.442843633705	294.699860263905	355.809211168541	340.331959159678	220.116321933013	302.550301581	306.170749933778	298.951563689858	317.090944079677	271.246043818463	295.768944197731	318.499987977837
8430408G22Rik	60.1034565950487	29.6651933020487	48.2250777384449	16.0060813229135	12.9263721266295	0	0	0	27.8786515339434	26.7103159397048	25.8308806176584	28.6187209788488	33.2559169521025	30.80486344222	41.7096922183218	40.1703296057324	17.9686793414704	44.4220680892738	38.1351467889048	34.9140512338521	29.6559875757972	34.8971518362934	25.5276767313518	23.0637922328779
8430419L09Rik	260.119877722834	266.114234033084	358.905867014965	299.190597035998	298.383756589698	258.982261266802	330.934820133211	174.379352239316	352.067542228656	353.911686201088	370.616982775099	319.575717597145	362.036005001297	315.236435892051	319.206828201442	338.100274181581	324.559270605309	345.771773235428	344.305896722683	354.232144810124	343.32508693519	318.833069049772	314.25450321009	377.806882290952
8430427H17Rik	599.063960816223	436.252842677187	548.096556604249	630.393356717823	616.157071369339	715.700978771094	613.411327318345	843.465345070605	527.304780442015	353.911686201088	528.971511779005	483.33839875389	523.024875701248	435.375403316709	434.972504562498	620.408423910756	510.984318773065	434.615909413976	443.457278373836	537.530913787847	524.682857110257	470.318432702773	506.152211052665	382.199985573405
8430429K09Rik	21.6766564769028	8.72505685354374	8.34664807011547	6.15618512419749	12.9263721266295	0.874940071847304	0	0	18.3202567223056	41.1784037403782	46.0463524053911	28.6187209788488	21.918672536613	17.4560892839247	31.4950737158756	25.6643772481068	32.5682313064151	50.4250502635	27.2393905635034	32.0045469643644	31.93721738932	20.6210442669007	3.5210588594968	28.555171335944
8430431K14Rik	87.6919284747432	54.0953524919712	12.0562694346112	4.92494809935799	56.0142792153945	4.37470035923652	0	0.947713870865848	0.796532900969811	1.11292983082103	3.36924529795545	30.2086499221181	52.1513243112516	51.3414390703667	8.51218208537179	30.1277472042993	130.272925225661	45.622664524119	15.2540587155619	10.1832649432069	74.1399689394929	57.8975473647596	11.4434412933646	13.1793098473588
9030025P20Rik	575.416699205057	580.216280760658	1245.50537312945	1100.72590020651	477.198571008072	380.598931253577	1342.64984168331	533.562909297473	642.005518181668	340.556528231236	1528.51428350579	1389.59789641743	546.455180826593	550.380226834331	1224.05178387646	1144.85439376337	742.331065294497	690.342950036012	1405.55255307678	1279.4545025072	631.900658345832	564.699366078203	1330.07998417492	1183.94133462106
9030204H09Rik	0	0	0	0	1.07719767721912	0	0	0	0	0	0	1.58992894326938	0.755816294365965	0	0	0	0	0	0	0	0	0	0	0
9030404E10Rik	0	0	3.70962136449576	2.462474049679	0	0	0	0	0	0	0	1.58992894326938	0	2.05365756281467	0	0	1.1230424588419	2.40119286969048	0	0.727376067371918	1.14061490676143	1.58623417437698	0.8802647148742	2.19655164122646
9030612E09Rik	0	0	0.927405341123941	0	1.07719767721912	0	0	0	0	32.2749650938099	0	0	0	0	0	0	0	0	0	0	0	0	0	0
9030617O03Rik	196.075210859257	238.194052101744	297.697114500785	224.085138520789	198.204372608319	201.23621652488	42.5487625885557	83.3988206361947	275.600383735555	270.441948889511	243.708743218777	209.075656039923	234.303051253449	280.324257324202	306.438555073384	227.631867765817	211.131982262277	338.568194626357	275.662632502655	200.028418527277	228.122981352286	301.384493131625	267.600473321757	233.932749790618
9030619P08Rik	0	0	0	0	6.46318606331475	0	0	0	0	0	0	0	0	0	0.851218208537179	0	0	0	0	0	0	0	0	0
9030624G23Rik	5.91181540279168	37.5177444702381	0	4.92494809935799	7.54038374053387	38.4973631612814	0	0	3.98266450484905	0	3.36924529795545	0.794964471634688	15.1163258873193	5.13414390703667	6.80974566829743	8.92673991238498	2.2460849176838	7.20357860907143	9.80618060286123	10.1832649432069	12.5467639743757	5.55181961031941	14.0842354379872	12.0810340267456
9030624J02Rik	854.257325703397	889.083293376107	666.804440268113	694.417682009477	728.185629800128	852.191629979274	631.13997839691	425.523528018766	669.087636814641	721.178530372028	725.510820826407	834.712695216422	789.072211318068	841.999600754013	783.120751854204	826.839284384659	762.545829553651	812.803786390226	663.551554126943	757.198486134167	802.992894360046	759.013052439382	757.027654791812	772.087901891102
9030625G05Rik	0	0	0	0	1.07719767721912	0	0	0	0.796532900969811	0	0	5.56475130144282	0.755816294365965	0	0.851218208537179	0	0	0	1.08957562254014	0.727376067371918	0	0	0.8802647148742	0
9130011E15Rik	321.208636885014	309.739518300803	341.28516553361	280.722041663406	312.387326393546	321.10300636796	75.6422446018768	268.203025455035	323.392357793743	383.960791633256	403.186353988669	299.701605806277	327.268455460463	281.351086105609	309.843427907533	323.594321823956	226.854576686064	403.400402108	319.24565740426	327.319230317363	323.934633520246	341.04034749105	311.613709065467	308.615505592318
9130019O22Rik	169.472041546695	166.648585902685	107.579019570377	124.354939508789	105.565372367474	146.989932070347	0	50.22883515589	144.968987976506	142.455018345092	178.570000791639	147.863391724052	149.651626284461	125.273111331695	136.194913365949	132.785256196727	138.134222437554	183.691254531321	132.928225949897	130.200316059573	144.858093158701	150.692246565813	138.201560235249	138.382753397267
9130019P16Rik	214.795959634764	186.716216665836	250.399442103464	205.616583148196	246.67826808318	170.613314010224	342.753920852254	90.0328177322556	105.142342928015	176.955843100544	185.30849138755	170.917361401458	194.244787652053	233.090133379465	227.275261679427	244.369505101539	193.163302920807	229.31391905544	207.019368282626	156.385854484962	237.247900606377	194.313686361179	221.826708148299	202.082750992835
9130023H24Rik	74.8829951020279	191.078745092608	114.070856958245	144.054731906221	105.565372367474	167.113553722835	235.200104308961	219.869618040877	129.834862858079	421.800405881171	146.000629578069	130.374173348089	204.070399478811	180.721865527691	165.136332456213	167.376373357218	151.610731943657	162.080518704107	152.540587155619	156.385854484962	184.779614895351	206.210442669007	194.538501987198	194.394820248542
9130024F11Rik	8.86772310418752	0	5.56443204674365	12.312370248395	4.3087907088765	2.62482021554191	0	0.947713870865848	1.59306580193962	0	21.3385535537178	17.4892183759631	15.1163258873193	12.321945376888	20.4292370048923	14.5059523576256	1.1230424588419	13.2065607832976	22.8810880733429	8.0011367410911	10.2655341608529	3.17246834875395	12.3237060082388	10.9827582061323
9130221F21Rik	0	0	0	0	0	0	0	0	0	1.11292983082103	0	0	0	1.02682878140733	0	0	0	0	0	1.45475213474384	0	0	0	0
9130221H12Rik	37.441497551014	29.6651933020487	28.7495655748422	45.5557699190614	42.0107094115459	37.6224230894341	0	0	92.3978165124981	40.0654739095571	53.9079247672872	83.4712695216422	56.6862220774474	53.3950966331813	80.865729811032	43.5178570728768	68.505589989356	52.8262431331905	56.6579323720871	61.0995896592411	68.4368944056857	45.2076739697438	47.5342946032068	49.4224119275955
9130227L01Rik	0	0	0	0	0	3.49976028738921	0	0	0	0	0	0	1.51163258873193	0	0	1.11584248904812	0	0	0	0	0	0	0.8802647148742	0
9130230L23Rik	1.97060513426389	4.36252842677187	8.34664807011547	25.8559775216295	18.3123605127251	13.1241010777096	0	254.935031262913	0	0	10.1077358938663	0	4.53489776619579	3.080486344222	10.2146185024461	3.34752746714437	0	1.20059643484524	3.26872686762041	0.727376067371918	1.14061490676143	1.58623417437698	2.6407941446226	9.88448238551909
9130401M01Rik	46.3092206552015	33.1552160434662	65.8457792197998	30.7809256209875	47.3966977976415	26.2482021554191	0	120.359661599963	34.2509147417019	110.180053251282	33.6924529795545	39.7482235817344	34.0117332464684	35.9390073492567	37.4536011756359	51.3287544962137	55.0290804832532	43.2214716544286	28.3289661860435	40.7330597728274	53.6089006177872	30.1384493131625	44.8935004585842	59.3068943131145
9130409I23Rik	0	0	0	0	0	0	0	0	0	31.1620352629889	0	0.794964471634688	0	0	0.851218208537179	2.23168497809625	0	0	0	0	0	0	0	0
9230104L09Rik	0	0	0	0	0	0	0	0	0	0	6.7384905959109	0	0	0	0.851218208537179	0	0	0	0	0	0	0	0	0
9230105E05Rik	0	0	0	0	0	0.874940071847304	0	0	0	0	0	0	0	0	1.70243641707436	1.11584248904812	0	0	0	0.727376067371918	0	0.793117087188488	0.8802647148742	0
9230110C19Rik	11.8236308055834	0	12.9836747757352	0	16.1579651582869	0	0	0	7.96532900969811	0	1.12308176598515	2.38489341490406	14.3605095929533	3.080486344222	2.55365462561154	2.23168497809625	4.4921698353676	6.00298217422619	1.08957562254014	3.63688033685959	4.56245962704572	3.96558543594244	1.7605294297484	0
9230110F15Rik	0	0	0	0	0	0	0	0	0	0	0	0	0	0	0	1.11584248904812	0	3.60178930453571	0	0	0	0	0	0
9230112J17Rik	0	0	0	0	1.07719767721912	0	0	0	0	0	0	0	2.2674488830979	0	1.70243641707436	1.11584248904812	0	0	0	0	0	0	0	0
9230114K14Rik	15.7648410741111	13.0875852803156	41.7332403505773	35.7058737203455	29.0843372849164	80.4944866099519	219.835273374204	26.5359883842438	1.59306580193962	0	0	7.94964471634688	6.04653035492772	18.482918065332	14.470709545132	6.69505493428874	15.7225944237866	15.6077536529881	7.62702935778096	10.9106410105788	4.56245962704572	7.93117087188488	12.3237060082388	10.9827582061323
9230116L04Rik	11.8236308055834	0.872505685354374	8.34664807011547	3.69371107451849	4.3087907088765	0	0	0	0	3.33878949246309	6.7384905959109	3.97482235817344	8.31397923802562	7.18780146985133	2.55365462561154	5.57921244524062	26.9530190122056	3.60178930453571	15.2540587155619	10.1832649432069	2.28122981352286	3.96558543594244	4.401323574371	0
9230116N13Rik	11.8236308055834	37.5177444702381	12.0562694346112	11.0811332235555	21.5439535443825	0.874940071847304	0	0	19.1167896232755	0	16.8462264897772	3.17985788653875	26.4535703028088	19.5097468467393	18.7268005878179	14.5059523576256	19.0917218003123	16.8083500878333	11.9853318479415	11.6380170779507	11.4061490676143	15.8623417437698	7.9223824338678	12.0810340267456
9330020H09Rik	82.7654156390835	205.038836058278	123.344910369484	109.580095210715	126.032128234638	70.8701458196316	73.2784244580682	173.43163836845	7.96532900969811	31.1620352629889	67.384905959109	58.0324064293322	95.9886693844776	98.575563015104	140.451004408634	98.1941390362348	44.921698353676	34.8172966105119	50.1204786368463	62.5543417939849	98.0928819814829	94.38093337543	112.673883503898	97.7465480345777
9330102E08Rik	76.8536002362918	71.5454661990586	81.6116700189068	28.3184515713085	78.6354304369961	29.7479624428083	0	38.8562687054998	70.8914281863132	0	62.8925788951684	45.3129748831772	54.4187731943495	53.3950966331813	46.8170014695448	33.4752746714437	77.4899296600912	68.4339967861786	61.0162348622476	38.5509315707116	41.0621366434114	60.276898626325	39.611912169339	65.8965492367939
9330111N05Rik	0.985302567131946	0	0	0	4.3087907088765	17.4988014369461	0	0	0	0	0	0	8.31397923802562	8.21463025125867	0	0	12.3534670472609	6.00298217422619	1.08957562254014	0	9.12491925409143	0	0	0
9330117O12Rik	0	0	0	0	0	0	0	0	0	1.11292983082103	3.36924529795545	0.794964471634688	1.51163258873193	1.02682878140733	0.851218208537179	1.11584248904812	0	0	0	0	0	0	0	0
9330133O14Rik	177.35446208375	307.994506930094	278.221602337182	179.760605626567	228.365907570454	278.230942847443	169.013140282318	108.039381278707	321.002759090834	169.165334284797	210.016290239223	217.820265227905	360.524372412565	285.458401231239	375.387229964896	229.863552743913	157.225944237866	166.882904443488	229.900456355969	219.667572346319	323.934633520246	294.246439346929	268.480738036631	252.603438741043
9330151L19Rik	141.883569667	143.090932398117	114.998262299369	99.7301990119994	138.958500361267	93.6185876876615	8.27337050333028	0.947713870865848	105.142342928015	15.5810176314944	269.539623836436	100.165523425971	126.221321159116	120.138967424658	104.699839650073	98.1941390362348	160.595071614392	146.472765051119	112.226289121634	86.5577520172582	165.389161480407	140.381724432362	107.392295214652	96.6482722139644
9330158H04Rik	1.97060513426389	0	0	0	0	0	0	0	0	0	0	0	0	0	0	0	0	0	0	0	0	0	0	0
9330159F19Rik	0	3.49002274141749	2.78221602337182	6.15618512419749	5.38598838609563	20.123621652488	0	0.947713870865848	0	0	7.86157236189605	1.58992894326938	8.31397923802562	5.13414390703667	1.70243641707436	5.57921244524062	1.1230424588419	0	1.08957562254014	3.63688033685959	0	2.37935126156546	0.8802647148742	6.58965492367939
9330159M07Rik	197.060513426389	281.819336369463	200.319553682771	168.679472403011	193.895581899442	153.114512573278	22.4562913661822	2.84314161259754	211.081218757	507.49600285439	263.92421500651	187.611615305786	243.372846785841	266.975483165907	249.406935101393	179.650640736748	140.380307355238	320.559248103678	245.154515071531	202.210546729393	253.216509301037	254.590584987504	216.545119859053	168.036200553825
9330162012Rik	0	0	0	0	2.15439535443825	0	0	0	1.59306580193962	0	0	1.58992894326938	0	0	0	1.11584248904812	0	0	0	0	1.14061490676143	0	0.8802647148742	1.09827582061323
9330162B11Rik	0	0	0	0	0	9.62434079032034	0	0	0.796532900969811	0	0	0	0	1.02682878140733	0	0	0	0	0	0	0	0	2.6407941446226	3.2948274618397
9330175E14Rik	0	17.4501137070875	6.49183738786759	6.15618512419749	3.23159303165737	0	0	0	4.77919740581886	0	5.61540882992575	4.76978682980813	9.82561182675755	10.2682878140733	4.25609104268589	1.11584248904812	16.8456368826285	21.6107358272143	5.44787811270068	2.90950426948767	9.12491925409143	11.1036392206388	1.7605294297484	2.19655164122646
9330175M20Rik	0	0	0	0	1.07719767721912	0	0	0	0	0	0	0	0	0	0	0	0	0	0	2.18212820211575	0	0	0	0
9330179D12Rik	0	2.61751705606312	1.85481068224788	0	2.15439535443825	0	0	0	0	0	0	0	4.53489776619579	3.080486344222	0.851218208537179	0	0	2.40119286969048	0	0	1.14061490676143	0.793117087188488	3.5210588594968	1.09827582061323
9330182L06Rik	16.7501436412431	15.7051023363787	6.49183738786759	11.0811332235555	10.7719767721913	0	0	0	0	53.4206318794095	1.12308176598515	0	6.80234664929369	1.02682878140733	4.25609104268589	4.46336995619249	3.3691273765257	2.40119286969048	9.80618060286123	2.90950426948767	4.56245962704572	3.96558543594244	0.8802647148742	2.19655164122646
9330188P03Rik	0	0	0	0	2.15439535443825	0	0	0	0	0	0	0	0	0	0	0	0	0	0	0	0	0	0	0
9430008C03Rik	85.7213233404793	95.9756253889811	79.7568593366589	68.9492733910119	74.3266397281196	9.62434079032034	26.0020215818952	15.1634219338536	136.207126065838	55.6464915410516	64.0156606611535	92.2158787096238	120.930607098554	125.273111331695	89.3779118964038	99.309981525283	112.30424588419	180.089465226786	110.047137876554	117.107546846879	87.82734782063	129.278085211723	118.835736508017	90.058617290285
9430015G10Rik	174.398554382354	147.453460824889	153.949286626574	163.754524303653	152.962070165116	157.489212932515	206.834262583257	266.307597713303	237.366804489004	93.4861057889666	211.139372005208	151.838214082225	137.558565574606	173.534064057839	160.02902320499	227.631867765817	178.563750955862	163.281115138952	196.123612057225	200.755794594649	177.935925454783	134.036787734854	186.61611955333	173.527579656891
9430016H08Rik	58.1328514607848	64.5654207162237	38.0236189860816	64.0243252916539	71.0950466964622	9.62434079032034	105.189996399485	0	61.3330333746754	52.3077020485885	105.569686002604	79.4964471634688	63.4885687267411	74.9585010427353	80.0145116024948	42.4020145838287	84.2281844131426	55.2274360028809	91.5243522933715	64.0090939287288	63.87443477864	60.276898626325	59.8580006114456	61.503445954341
9430018G01Rik	23.6472616111667	37.5177444702381	17.6207014813549	25.8559775216295	20.4667558671634	49.8715840952963	0	0	65.3156978795245	0	57.2771700652426	21.4640407341366	20.4070399478811	23.6170619723687	17.8755823792808	11.1584248904812	38.1834436006246	32.4161037408214	17.4332099606422	24.0034102232733	21.6716832284671	33.3109176619165	24.6474120164776	36.2431020802367
9430019J16Rik	0	0	0	0	0	0	0	0	0	1.11292983082103	0	0	0	0	0	2.23168497809625	0	0	0	0.727376067371918	0	0	0	0
9430020K01Rik	2.95590770139584	2.61751705606312	2.78221602337182	8.61865917387649	6.46318606331475	0.874940071847304	1.18191007190433	0	27.0821186329736	0	1.12308176598515	3.97482235817344	4.53489776619579	3.080486344222	2.55365462561154	2.23168497809625	0	1.20059643484524	6.53745373524082	4.36425640423151	2.28122981352286	5.55181961031941	1.7605294297484	9.88448238551909
9430021M05Rik	0	0	0	0	1.07719767721912	0	0	0	0	0	0	0	0	0	0.851218208537179	0	0	0	0	0	0	0	0	0
9430037G07Rik	122.177518324361	225.106466821428	225.359497893118	178.529368601727	120.646139848542	202.986096668574	158.37594963518	3.79085548346339	189.574830430815	135.777439360166	260.554969708555	188.406579777421	208.605297245006	207.419413844281	198.333842589163	140.596153620064	234.715873897957	246.122269143274	191.765309567064	192.027281786186	180.217155268306	210.176028104949	192.77797255745	158.151718168305
9430038I01Rik	16.7501436412431	24.4301591899225	25.0399442103464	29.549688596148	20.4667558671634	0.874940071847304	26.0020215818952	0	33.4543818407321	1.11292983082103	16.8462264897772	20.6690762625019	30.9884680690046	24.643890753776	15.3219277536692	8.92673991238498	23.5838916356799	24.0119286969048	19.6123612057225	18.9117777516699	26.2341428555129	38.8627372722359	30.809265020597	18.6706889504249
9430041J12Rik	27.5884718796945	9.59756253889811	38.0236189860816	19.699792397432	22.6211512216016	0	0	0	1.59306580193962	1.11292983082103	25.8308806176584	21.4640407341366	31.7442843633705	19.5097468467393	18.7268005878179	25.6643772481068	22.460849176838	20.410139392369	14.1644830930218	21.0939059537856	28.5153726690357	15.8623417437698	20.2460884421066	56.0120668512748
9430060I03Rik	28.5737744468264	18.3226193924418	40.8058350094534	28.3184515713085	36.6247210254502	44.6219436642125	0	261.569028358974	60.5365004737056	0	11.2308176598515	24.6438986206753	36.2791821295663	48.2609527261447	47.668219678082	36.8228021385881	1.1230424588419	19.2095429575238	18.5227855831823	16.0022734821822	35.3590621096043	30.931566400351	33.4500591652196	27.4568955153308
9430069I07Rik	0	2.61751705606312	0	0	0	0	0	0	0	0	0	2.38489341490406	2.2674488830979	1.02682878140733	0	3.34752746714437	1.1230424588419	1.20059643484524	0	0	2.28122981352286	0	0	0
9430076C15Rik	1.97060513426389	18.3226193924418	11.1288640934873	28.3184515713085	17.235162835506	97.1183479750507	118.191007190433	0	0	0	17.9693082557624	5.56475130144282	8.31397923802562	8.21463025125867	31.4950737158756	12.2742673795294	0	2.40119286969048	20.7019368282626	13.0927692126945	2.28122981352286	7.13805378469639	15.8447648677356	16.4741373091985
9430083A17Rik	11.8236308055834	15.7051023363787	2.78221602337182	8.61865917387649	4.3087907088765	0	9.4552805752346	0.947713870865848	14.3375922174566	0	1.12308176598515	13.5143960177897	17.3837747704172	14.3756029397027	11.0658367109833	4.46336995619249	4.4921698353676	9.6047714787619	7.62702935778096	10.9106410105788	2.28122981352286	19.0348100925237	22.8868825867292	16.4741373091985
9430091E24Rik	99.5155592803266	87.2505685354374	82.5390753600307	110.811332235555	103.410977013036	53.3713443826855	107.553816543294	30.3268438677071	100.363145522196	48.9689125561254	57.2771700652426	99.370558954336	80.1165272027923	90.3609327638453	110.658367109833	101.541666503379	108.935118507664	124.862029223905	88.255625425751	71.282854602448	109.499031049097	99.9327529857494	102.990971640281	112.02413370255
9530003J23Rik	4.92651283565973	0	0	0	0	0	0	0	0	0	0	0	0	0	0	0	0	0	0	0	0	0	0	0
9530026F06Rik	0	0	0	0	0	0	0	0	0	0	0	0	0	0	0	0	1.1230424588419	0	1.08957562254014	0	0	0	0	0
9530026P05Rik	0	0	0	0	0	0	0	0	0	0	0	0	0	1.02682878140733	0	1.11584248904812	0	0	0	0	0	1.58623417437698	0	0
9530027J09Rik	16.7501436412431	26.1751705606312	5.56443204674365	30.7809256209875	10.7719767721913	0	0	0	1.59306580193962	1.11292983082103	26.9539623836436	10.3345381312509	9.82561182675755	18.482918065332	6.80974566829743	18.9693223138181	5.61521229420951	15.6077536529881	18.5227855831823	9.45588887583493	11.4061490676143	19.0348100925237	12.3237060082388	21.9655164122646
9530036O11Rik	0	0	0	1.2312370248395	0	0.874940071847304	0	0	0	0	0	0	0	0	0.851218208537179	0	0	0	0	0	0	0	0.8802647148742	1.09827582061323
9530051G07Rik	0	0	0	0	5.38598838609563	0	0	0	0	0	0	0	0.755816294365965	3.080486344222	0.851218208537179	1.11584248904812	0	2.40119286969048	1.08957562254014	0	4.56245962704572	0.793117087188488	1.7605294297484	4.39310328245293
9530052E02Rik	0	0	0	0	4.3087907088765	0	0	0	0	0	0	0	0	0	0	0	0	2.40119286969048	0	0	0	0	0	0
9530053A07Rik	0	2.61751705606312	0.927405341123941	1.2312370248395	2.15439535443825	16.6238613650988	0	0	0	0	1.12308176598515	7.15468024471219	3.77908147182983	3.080486344222	4.25609104268589	1.11584248904812	0	3.60178930453571	2.17915124508027	1.45475213474384	3.42184472028429	10.3105221334503	1.7605294297484	5.49137910306616
9530059O14Rik	0	0	0	2.462474049679	0	3.49976028738921	0	0	0	0	0	2.38489341490406	6.04653035492772	1.02682878140733	0	0	1.1230424588419	0	3.26872686762041	0	0	2.37935126156546	0	3.2948274618397
9530068E07Rik	612.858196756071	640.41917305011	699.263627207451	678.411600686564	582.763943375547	482.091979587864	845.065701411592	464.379796724266	572.707155797294	675.548407308366	836.695915658936	871.281060911618	619.769361380091	643.821645942398	675.86725757852	696.285713166029	868.11182068479	599.097620987774	798.65893132192	725.921315237174	594.260366422704	651.149128581748	710.37362490348	693.01204280695
9530077C05Rik	14.7795385069792	30.5376989874031	28.7495655748422	17.237318347753	30.1615349621355	0.874940071847304	0	0	36.6405134446113	0	19.0923900217475	27.0287920355794	21.162856242247	29.7780346608127	31.4950737158756	18.9693223138181	16.8456368826285	19.2095429575238	17.4332099606422	26.912914492761	35.3590621096043	39.6558543594244	39.611912169339	29.6534471565573
9530080O11Rik	0	11.3425739096069	0	0	0	0	0	0	0.796532900969811	0	0	0	0	0	0	0	0	1.20059643484524	0	0.727376067371918	0	0	0	0
9530082P21Rik	36.456194983882	38.3902501555924	40.8058350094534	75.1054585152094	81.8670234686535	115.492089483844	0	2.84314161259754	86.8220862057094	135.777439360166	71.8772330230496	56.4424774860628	71.0467316704007	61.60972688444	60.4364928061397	56.9079669414543	62.8903776951465	81.6405575694762	73.0015667101891	84.3756238151425	60.4525900583557	47.5870252313092	62.4987947560682	56.0120668512748
9530091C08Rik	10.8383282384514	22.6851478192137	0	0	22.6211512216016	12.2491610058623	0	9.47713870865848	26.2855857320038	0	12.3538994258366	3.17985788653875	27.2093865971747	15.40243172111	0	1.11584248904812	25.8299765533637	10.8053679136071	1.08957562254014	0	3.42184472028429	12.6898733950158	4.401323574371	9.88448238551909
9630001P10Rik	0	0	0	2.462474049679	2.15439535443825	0	0	0	0.796532900969811	0	0	0	2.2674488830979	0	0	0	0	1.20059643484524	2.17915124508027	0	0	0	0	1.09827582061323
9630013A20Rik	0	2.61751705606312	0	0	1.07719767721912	0	0	0	0	0	0	0.794964471634688	5.29071406056176	0	0	2.23168497809625	0	1.20059643484524	0	7.27376067371918	1.14061490676143	0	2.6407941446226	2.19655164122646
9630028B13Rik	6.89711796992362	13.96009096567	8.34664807011547	27.087214546469	7.54038374053387	0	0	0	0	0	0	0.794964471634688	3.02326517746386	12.321945376888	5.10730925122307	4.46336995619249	0	6.00298217422619	14.1644830930218	7.27376067371918	7.98430434733	10.3105221334503	1.7605294297484	1.09827582061323
9630033F20Rik	39.4121026852779	38.3902501555924	41.7332403505773	41.8620588445429	49.5510931520797	124.241490202317	0	44.5425519306949	66.9087636814641	20.0327369547786	81.9849689169159	65.9820511456791	51.3955080168856	51.3414390703667	65.5438020573628	42.4020145838287	66.2595050716722	55.2274360028809	50.1204786368463	48.7341965139185	38.7809068298886	76.1392403700948	74.822500764307	47.225860286369
9830107B12Rik	0	2.61751705606312	0	0	0	0	0	0	0	0	0	0	0	0	0	0	34.8143162240989	0	0	0	0	5.55181961031941	0	1.09827582061323
9830132P13Rik	0	0	0	0	1.07719767721912	0	0	0	0	0	0	0	0.755816294365965	0	1.70243641707436	1.11584248904812	0	0	0	0	0	0	0.8802647148742	2.19655164122646
9830147E19Rik	181.295672352278	169.266102958748	207.738796411763	163.754524303653	171.274430677841	92.7436476158142	1.18191007190433	12.320280321256	203.115889747302	208.117878363533	165.093019599817	244.849057263484	198.023869123883	196.124297248801	127.682731280577	172.955585802459	167.333326367443	234.116304794821	200.481914547385	204.392674931509	197.326378869727	154.657832001755	155.806854532733	198.787923530995
9830166K06Rik	0	0	0	0	1.07719767721912	0	0	0	0	0	0	0	0	1.02682878140733	0	0	5.61521229420951	0	0	0	0	0.793117087188488	0	0
9930012K11Rik	16.7501436412431	18.3226193924418	35.2414029627098	56.6369031426169	29.0843372849164	85.7441270410358	18.9105611504692	189.54277417317	10.3549277126075	1.11292983082103	0	27.8237565072141	7.55816294365965	26.6975483165907	17.8755823792808	12.2742673795294	1.1230424588419	13.2065607832976	17.4332099606422	22.5486580885295	21.6716832284671	19.8279271797122	8.802647148742	9.88448238551909
9930014A18Rik	26.6031693125625	0	1.85481068224788	6.15618512419749	17.235162835506	0.874940071847304	1.18191007190433	0	63.7226320775849	0	5.61540882992575	5.56475130144282	17.3837747704172	12.321945376888	11.0658367109833	16.7376373357218	15.7225944237866	1.20059643484524	10.8957562254014	16.0022734821822	10.2655341608529	10.3105221334503	11.4434412933646	29.6534471565573
9930021J03Rik	845.38960259921	999.019009730758	1006.23479511948	1087.18229293328	1058.8853167064	922.186835727058	486.946949624582	2164.5784810576	680.239097428218	422.913335711992	1071.42000474983	966.676797507781	846.514249689881	941.601992550525	1034.23012337267	1067.86126201905	813.082740201536	932.86342987475	930.497581649277	968.137545672023	1011.72542229739	917.63646987708	1038.71236355156	906.077552005917
9930104L06Rik	134.986451697077	140.473415342054	83.4664807011547	114.505043310073	109.874163076351	37.6224230894341	21.2743812942779	98.5622425700482	93.1943494134679	110.180053251282	250.447233814688	166.14757457165	145.116728518265	143.756029397027	145.558313659858	139.480311131015	206.63981242691	160.879922269262	204.840217037546	148.384717743871	152.842397506031	129.278085211723	159.32791339223	147.168959962173
9930111H07Rik	0	3.49002274141749	0	0	1.07719767721912	0	0	0	0	0	0	2.38489341490406	0	1.02682878140733	0	1.11584248904812	0	0	0	1.45475213474384	0	0	0	0
9930111J21Rik1	884.801705284488	1025.19418029139	904.220207595842	859.40344333797	866.066932484176	1035.05410499536	343.935830924159	1277.51829792716	1103.19806784319	1138.52721692992	955.742582853362	1021.52934605057	1092.91036165319	1041.20438434704	944.852211476268	855.85118909991	1089.35118507664	1093.74335214401	968.632728438181	974.68393027837	1158.86474526961	1063.57001391976	992.938598378098	937.9275508037
9930111J21Rik2	1340.01149129945	1353.25631798463	1167.60332447504	1101.95713723135	1064.2713050925	1129.54763275487	1393.4719747752	539.249192522668	1388.35684639038	987.168759938255	1690.23805780765	1422.19143975446	1555.46993380516	1415.99688956071	1187.44940090936	1256.43864266819	1855.26614200682	1726.45767330745	1468.7479391841	1392.92516901722	1547.81442847526	1449.02491829337	1563.35013361658	1232.26547072805
A130010J15Rik	71.9270874006321	78.5255116818936	72.3376166076674	78.7991695897279	62.4774652787092	27.1231422272664	0	174.379352239316	124.25913255129	0	75.246478321005	93.8058076528932	83.8956086746221	63.6633844472547	73.2047659341974	83.6881866786092	43.7986558948341	108.053679136071	91.5243522933715	90.9220084214897	77.5618136597772	111.829509293577	93.3080597766652	79.0758590841527
A130077B15Rik	141.883569667	108.190704983942	63.9909685375519	97.2677249623204	108.796965399132	83.1193068254939	65.0050539547379	67.2876848314752	89.2116849086188	347.234107216162	162.846856067847	85.0611984649116	153.430707756291	133.487741582953	148.111968285469	107.12087894862	158.348986696708	153.67634366019	119.853318479415	101.105273364697	161.967316760123	222.072784412776	128.518648371633	84.5672381872189
A230001M10Rik	0	0	0	0	5.38598838609563	0	0	0	0	0	0	2.38489341490406	2.2674488830979	0	0.851218208537179	0	0	0	0	0	0	0	0	1.09827582061323
A230009B12Rik	0	0	0	0	6.46318606331475	0	0	0	0	0	0	3.97482235817344	2.2674488830979	3.080486344222	1.70243641707436	4.46336995619249	13.4765095061028	0	2.17915124508027	0	4.56245962704572	3.96558543594244	0.8802647148742	4.39310328245293
A230020J21Rik	0	3.49002274141749	6.49183738786759	7.38742214903699	1.07719767721912	0	0	0	11.1514606135774	0	0	3.97482235817344	5.29071406056176	1.02682878140733	5.95852745976025	4.46336995619249	3.3691273765257	3.60178930453571	8.71660498032109	8.0011367410911	1.14061490676143	3.96558543594244	0	3.2948274618397
A230028O05Rik	7.88242053705557	13.0875852803156	12.9836747757352	1.2312370248395	9.69477909497212	0	0	0	0	0	4.4923270639406	0	6.04653035492772	8.21463025125867	8.51218208537179	8.92673991238498	1.1230424588419	3.60178930453571	5.44787811270068	4.36425640423151	11.4061490676143	6.3449366975079	7.9223824338678	9.88448238551909
A230046K03Rik	2664.25814152478	2236.23207156326	2203.51509051048	2247.00757033208	2156.54974979269	1664.13601665357	1114.54119780578	2686.76882390468	2188.87241186504	1876.39969476426	2402.27189744224	2192.51201276847	2005.93644524727	2091.65022772674	1984.18964410016	2684.71702864978	2325.82093226158	2138.26225045937	2246.70493367776	2433.80032142644	2304.04211165809	2137.45054997297	2489.38861366424	2395.33956475746
A230050P20Rik	151.73659533832	102.083165186462	80.6842646777829	110.811332235555	126.032128234638	26.2482021554191	69.7326942423552	0	140.986323471657	117.970562067029	140.385220748144	104.140345784144	132.267851514044	123.21945376888	108.955930692759	103.773351481475	69.6286324481979	112.856064875452	80.6285960679701	122.199179318482	111.78026086262	115.001977642331	95.9488539212878	95.5499963933512
A230056J06Rik	5.91181540279168	3.49002274141749	0	4.92494809935799	3.23159303165737	0	0	0	0	0	0	6.3597157730775	9.82561182675755	6.160972688444	5.95852745976025	8.92673991238498	7.86129721189331	9.6047714787619	13.0749074704816	8.0011367410911	10.2655341608529	7.13805378469639	6.1618530041194	10.9827582061323
A230056P14Rik	54.191641192257	21.8126421338593	6.49183738786759	25.8559775216295	18.3123605127251	0	0	0	3.18613160387924	11.1292983082103	68.5079877250941	19.0791473192325	27.9652028915407	34.9121785678493	27.2389826731897	41.2861720947806	19.0917218003123	19.2095429575238	31.597693053664	13.0927692126945	23.95291304199	16.6554588309582	36.9711180247164	38.4396537214631
A230057D06Rik	0	0.872505685354374	0	0	3.23159303165737	0	0	0	0	0	0	0.794964471634688	7.55816294365965	3.080486344222	0	2.23168497809625	17.9686793414704	3.60178930453571	0	0.727376067371918	0	7.13805378469639	1.7605294297484	6.58965492367939
A230070E04Rik	0	0	0	0	2.15439535443825	0	0	0	0	0	0	0	0	0	0	0	0	0	0	0.727376067371918	0	3.17246834875395	0.8802647148742	0
A230072C01Rik	50.2504309237293	29.6651933020487	63.9909685375519	29.549688596148	49.5510931520797	1.74988014369461	130.010107909476	147.843363855072	64.5191649785547	95.7119654506087	32.5693712135693	30.2086499221181	34.0117332464684	29.7780346608127	35.7511647585615	30.1277472042993	19.0917218003123	37.2184894802024	27.2393905635034	42.1878119075712	44.4839813636957	56.3113131903826	31.6895297354712	29.6534471565573
A230072E10Rik	20.6913539097709	14.8325966510244	10.2014587523634	6.15618512419749	12.9263721266295	0.874940071847304	17.7286510785649	0	0	0	10.1077358938663	4.76978682980813	15.8721421816853	11.2951165954807	11.9170549195205	12.2742673795294	16.8456368826285	14.4071572181429	15.2540587155619	9.45588887583493	10.2655341608529	19.0348100925237	5.2815882892452	15.3758614885853
A230073K19Rik	211.840051933368	246.919108955288	297.697114500785	172.37318347753	190.663988867785	103.242928477982	0	60.6536877354143	250.111330904521	27.8232457705258	231.354843792941	218.615229699539	209.361113539372	204.338927500059	234.936225556261	213.125915408192	308.836676181523	231.715111925131	251.691968806772	180.389264708236	212.154372657626	252.211233725939	252.635973168896	214.16378501958
A230077H06Rik	0	0	0	0	0	0	0	0	0	0	0	0	0	0	0	0	0	0	1.08957562254014	0.727376067371918	0	0	0.8802647148742	0
A230103J11Rik	47.2945232223334	27.92018193134	22.2577281869746	20.9310294222715	28.0071396076972	110.24244905276	16.5467410066606	91.9282454739873	31.8613160387924	2.22585966164206	23.5847170856881	37.3633301668303	33.2559169521025	39.0194936934787	39.1560375927102	31.2435896933474	33.691273765257	26.4131215665952	44.6726005241456	38.5509315707116	21.6716832284671	19.0348100925237	31.6895297354712	42.8327570039161
A230108P19Rik	3.94121026852779	0	12.0562694346112	1.2312370248395	7.54038374053387	0.874940071847304	0	0	0	67.8887196800829	0	1.58992894326938	0.755816294365965	3.080486344222	0	6.69505493428874	3.3691273765257	1.20059643484524	2.17915124508027	0.727376067371918	3.42184472028429	5.55181961031941	1.7605294297484	3.2948274618397
A2m	13.7942359398472	13.0875852803156	8.34664807011547	2.462474049679	40.9335117343267	2.62482021554191	1.18191007190433	0	84.4324875027999	1.11292983082103	1.12308176598515	10.3345381312509	28.7210191859067	35.9390073492567	38.304819384173	8.92673991238498	8.98433967073521	19.2095429575238	7.62702935778096	0	42.2027515501729	13.4829904822043	8.802647148742	4.39310328245293
A330009N23Rik	77.8389028034237	47.1153070091362	162.29593469669	145.285968931061	70.0178490192431	21.8735017961826	450.307737395548	2.84314161259754	46.198908256249	91.2602461273246	37.0616982775099	42.1331169966385	48.3722428394218	51.3414390703667	99.5925303988499	97.0782965471867	11.230424588419	14.4071572181429	65.3745373524082	50.9163247160343	19.3904534149443	23.0003955284661	73.0619713345586	93.3534447521247
A330021E22Rik	3.94121026852779	25.3026648752768	8.34664807011547	12.312370248395	52.7826861837371	0	0	0	23.8959870290943	0	0	6.3597157730775	29.4768354802726	21.563404409554	11.0658367109833	14.5059523576256	2.2460849176838	15.6077536529881	7.62702935778096	6.54638460634726	25.0935279487514	16.6554588309582	3.5210588594968	3.2948274618397
A330023F24Rik	292.634862438188	246.919108955288	140.038206509715	129.279887608147	187.432395836128	47.2467638797544	138.283478412806	267.255311584169	200.726291044392	120.196421728671	111.18509483253	142.298640422609	221.454174249228	167.373091369395	137.046131574486	139.480311131015	205.516769968068	231.715111925131	139.465679685137	165.114367293425	156.264242226316	168.933939571148	165.48976639635	129.596546832361
A330032B11Rik	15.7648410741111	0.872505685354374	0.927405341123941	11.0811332235555	7.54038374053387	17.4988014369461	0	0	7.96532900969811	0	11.2308176598515	18.2841828475978	4.53489776619579	4.10731512562933	5.10730925122307	13.3901098685775	1.1230424588419	10.8053679136071	14.1644830930218	13.8201452800664	7.98430434733	5.55181961031941	12.3237060082388	10.9827582061323
A330033J07Rik	2.95590770139584	0	0	0	0	0	0	0	0	0	0	0	0.755816294365965	0	0	0	0	0	0	0	0	0.793117087188488	0	0
A330035P11Rik	23.6472616111667	47.1153070091362	70.4828059254195	36.937110745185	23.6983488988207	0	0	3.79085548346339	28.6751844349132	12.2422281390313	50.5386794693317	42.1331169966385	47.6164265450558	39.0194936934787	45.9657832610076	35.7069596495399	31.4451888475732	27.6137180014405	43.5830249016055	45.0973161770589	31.93721738932	49.9663764928747	44.01323574371	70.2896525192469
A330040F15Rik	29.5590770139584	0	0	0	5.38598838609563	0	0	0	0	0	17.9693082557624	15.1043249610591	5.29071406056176	4.10731512562933	1.70243641707436	1.11584248904812	1.1230424588419	2.40119286969048	9.80618060286123	2.90950426948767	5.70307453380714	4.75870252313092	1.7605294297484	3.2948274618397
A330048O09Rik	6.89711796992362	0.872505685354374	0	0	3.23159303165737	0	0	0	0	0	0	0	6.04653035492772	2.05365756281467	0	0	0	1.20059643484524	0	0	0	0	0	0
A330049N07Rik	0	1.74501137070875	0	0	3.23159303165737	0	0	0	0	0	0	0	3.02326517746386	2.05365756281467	1.70243641707436	0	0	0	2.17915124508027	0	0	0	0	0
A330050F15Rik	0	0	0	0	0	0	0	0	0	0	0	0	1.51163258873193	0	0	0	0	0	0	0	0	3.96558543594244	0	0
A330069E16Rik	36.456194983882	6.10753979748062	11.1288640934873	4.92494809935799	2.15439535443825	6.12458050293113	0	0	0	0	2.2461635319703	0.794964471634688	7.55816294365965	1.02682878140733	3.40487283414871	3.34752746714437	5.61521229420951	2.40119286969048	2.17915124508027	1.45475213474384	3.42184472028429	7.13805378469639	1.7605294297484	6.58965492367939
A330070K13Rik	0	0	0	0	0	0	0	0	0	0	0	0	1.51163258873193	0	0	0	0	0	0	0	0	0	0	0
A330074K22Rik	0	0	0	0	0	0	0	0	5.57573030678868	0	0	0	0	0	0	0	0	0	0	0	0	0	0	0
A330076C08Rik	0	0	0	0	0	0	0	0	0	0	0	0	0	0	0	0	0	0	0	0	0	0	1.7605294297484	0
A330076H08Rik	0.985302567131946	0	0	0	6.46318606331475	0	0	0	2.38959870290943	2.22585966164206	1.12308176598515	0	6.80234664929369	2.05365756281467	0	3.34752746714437	4.4921698353676	1.20059643484524	13.0749074704816	0	2.28122981352286	6.3449366975079	0	4.39310328245293
A330093E20Rik	0.985302567131946	0	0	0	0	0	0	0	0	0	0	0	0	0	0	2.23168497809625	0	0	1.08957562254014	0	0	0	0	0
A330102I10Rik	0	0	0	0	1.07719767721912	0	0	0	3.98266450484905	0	11.2308176598515	0	4.53489776619579	0	0	2.23168497809625	0	0	0	0	0	0	0	0
A3galt2	53.2063386251251	73.2904775697674	53.7895097851886	81.2616436394069	81.8670234686535	127.741250489706	15.3648309347562	293.791299968413	10.3549277126075	25.5973861088837	29.2001259156139	25.43886309231	22.674488830979	27.724377097998	40.0072558012474	54.676281963358	10.1073821295771	7.20357860907143	23.970663695883	28.3676666275048	19.3904534149443	34.8971518362934	29.0487355908486	34.0465504390102
A430005L14Rik	89.6625336090071	36.6452387848837	48.2250777384449	22.162266447111	45.2423024432032	5.24964043108382	151.284489203754	1.8954277417317	8.76186191066792	8.90343864656825	51.6617612353169	37.3633301668303	48.3722428394218	40.046322474886	40.0072558012474	42.4020145838287	46.0447408125179	33.6167001756667	38.1351467889048	37.0961794359678	39.92152173665	47.5870252313092	49.2948240329552	36.2431020802367
A430033K04Rik	79.8095079376876	105.573187927879	97.3775608180138	103.423910086518	120.646139848542	55.9961645982274	0	0	49.3850398601283	87.9214566348615	140.385220748144	127.989279933185	111.104995271797	93.4414191080673	114.914458152519	91.4990841019461	99.9507788369292	123.66143278906	112.226289121634	130.927692126945	115.202105582904	99.1396358985609	110.033089359275	110.925857881936
A430035B10Rik	135.971754264209	106.445693613234	198.464743000523	81.2616436394069	74.3266397281196	3.49976028738921	187.923701432788	1.8954277417317	54.1642372659471	41.1784037403782	35.9386165115248	33.3885078086569	81.6281597915243	74.9585010427353	97.8900939817755	69.1822343209836	28.0760614710475	22.8113322620595	47.941327391766	46.5520683118027	39.92152173665	71.3805378469639	105.631765784904	96.6482722139644
A430078G23Rik	9.85302567131946	0	12.9836747757352	1.2312370248395	1.07719767721912	0	1.18191007190433	0	0	0	0	0.794964471634688	7.55816294365965	3.080486344222	5.95852745976025	0	7.86129721189331	2.40119286969048	0	1.45475213474384	2.28122981352286	3.17246834875395	3.5210588594968	0
A430088P11Rik	0	0	0	0	1.07719767721912	0	0	0	0	0	0	0	0	0	0	0	0	0	0	0	1.14061490676143	0	1.7605294297484	1.09827582061323
A430089I19Rik	7.88242053705557	0	0	0	0	0	0	1.8954277417317	0	0	0	0	0	0	0	0	0	0	0	0	0	0	0	0
A430090L17Rik	45.3239180880695	60.2028922894518	45.4428617150731	81.2616436394069	78.6354304369961	5.24964043108382	0	475.752363174656	126.6487312542	84.5826671423984	70.7541512570644	109.705097085587	57.4420383718134	71.8780146985133	58.7340563890653	75.8772892552724	61.7673352363046	44.4220680892738	62.1058104847878	47.2794443791747	75.2805838462543	69.0011865853984	70.421177189936	76.8793074429263
A430093F15Rik	0	1.74501137070875	5.56443204674365	4.92494809935799	5.38598838609563	0	0	0	0	0	0	0.794964471634688	2.2674488830979	4.10731512562933	1.70243641707436	2.23168497809625	1.1230424588419	1.20059643484524	0	1.45475213474384	3.42184472028429	0	0	2.19655164122646
A430105I19Rik	0	14.8325966510244	14.8384854579831	8.61865917387649	20.4667558671634	0	0	0	15.1341251184264	0	28.0770441496287	20.6690762625019	14.3605095929533	8.21463025125867	20.4292370048923	16.7376373357218	15.7225944237866	2.40119286969048	10.8957562254014	8.0011367410911	13.6873788811371	14.2761075693928	7.9223824338678	7.68793074429263
A430107P09Rik	12.8089333727153	0.872505685354374	0	0	0	0	1.18191007190433	0	0	1.11292983082103	0	0	1.51163258873193	0	2.55365462561154	1.11584248904812	2.2460849176838	0	0	5.09163247160343	1.14061490676143	0	0	4.39310328245293
A4galt	0	2.61751705606312	3.70962136449576	2.462474049679	1.07719767721912	0.874940071847304	0	0	0.796532900969811	0	0	0	0.755816294365965	0	0	1.11584248904812	0	0	2.17915124508027	2.18212820211575	2.28122981352286	0.793117087188488	1.7605294297484	0
A530013C23Rik	90.6478361761391	113.425739096069	76.0472379721632	68.9492733910119	54.9370815381754	13.1241010777096	167.831230210414	0	29.471717335883	103.502474266356	8.9846541278812	19.0791473192325	29.4768354802726	44.1536376005153	33.19751013295	47.9812270290693	2.2460849176838	15.6077536529881	31.597693053664	28.3676666275048	41.0621366434114	44.4145568825553	33.4500591652196	24.1620680534911
A530016L24Rik	0	0	0	0	1.07719767721912	0	0	0	0	0	0	0	0	1.02682878140733	0	0	0	0	0	0.727376067371918	0	0	0.8802647148742	0
A530032D15Rik	166.516133845299	132.620864173865	208.666201752887	77.5679325648884	135.72690732961	281.730703134832	34.2753920852254	149.738791596804	170.45804080754	74.5662986650091	113.4312583645	115.26984838703	188.954073591491	217.687701658355	158.326586787915	89.2673991238498	185.302005708914	258.128233491726	118.763742856875	138.928828868036	149.420552785747	226.831486935907	163.729236966601	187.805165324863
A530050N04Rik	0	0	0	0	0	3.49976028738921	0	0	0	0	0	0	0	0	0.851218208537179	1.11584248904812	0	0	0	0	0	0	0.8802647148742	0
A530054K11Rik	932.096228506821	643.036690106173	887.526911455611	829.853754741822	763.73315314836	860.941030697747	419.578075526035	109.934809020438	737.589466298045	848.052531085626	1086.02006770764	977.011335639032	854.828228927907	804.006935841942	825.681662281063	911.643313552316	860.250523472896	901.647922568774	831.346199998124	966.682793537279	987.772509255397	841.497229506985	1009.66362796071	968.679273780871
A530058N18Rik	0	0	0	1.2312370248395	0	0	0	0	0	0	0	0	2.2674488830979	0	0.851218208537179	0	0	1.20059643484524	0	0	0	0	0	0
A530064D06Rik	1.97060513426389	4.36252842677187	0	12.312370248395	2.15439535443825	36.7474830175868	0	0	3.98266450484905	1.11292983082103	2.2461635319703	7.15468024471219	1.51163258873193	8.21463025125867	8.51218208537179	2.23168497809625	10.1073821295771	9.6047714787619	3.26872686762041	5.81900853897534	7.98430434733	8.72428795907336	10.5631765784904	4.39310328245293
A530072M11Rik	19.7060513426389	10.4700682242525	9.27405341123941	27.087214546469	14.0035698038486	45.4968837360598	0	0	19.1167896232755	0	35.9386165115248	22.2590052057713	14.3605095929533	23.6170619723687	25.5365462561154	22.3168497809625	7.86129721189331	16.8083500878333	18.5227855831823	24.7307862906452	9.12491925409143	15.8623417437698	26.407941446226	14.277585667972
A530088E08Rik	100.500861847459	58.457880918743	43.5880510328252	60.3306142171354	57.0914768926136	20.123621652488	0	4.73856935432924	99.5666126212263	0	99.9542771726783	108.910132613952	89.1863227351839	80.092644949772	57.8828381805281	42.4020145838287	65.1364626128303	80.4399611346309	79.53902044543	64.7364699961007	63.87443477864	101.518987160126	88.9067362022943	83.4689623666057
A630001G21Rik	624.681827561654	646.526712847591	602.813471730562	576.218927624885	550.448013058973	633.456612017448	232.836284165152	519.347201234485	574.300221599234	668.87082832344	624.433461887743	710.698237641411	642.443850211071	712.619174296689	684.379439663892	519.982599896425	655.85679596367	812.803786390226	688.611793445366	718.647554563455	714.024931632654	703.494856336188	621.466888701186	595.265494772372
A630007B06Rik	396.091631987042	334.169677490725	314.390410641016	329.971522656986	450.268629077594	369.224710319562	0	0	212.674284558939	397.315949603108	307.724403879931	324.345504426953	309.12886439568	329.612038831754	337.082410580723	365.996336407784	320.067100769942	343.370580365738	322.51438427188	349.867888405893	359.29369562985	359.282040496385	362.669062528171	337.170676928262
A630012P03Rik	0	0.872505685354374	0	0	0	0	0	0	0	0	0	0	0	0	0	0	2.2460849176838	1.20059643484524	0	0	0	0	0	0
A630019I02Rik	2.95590770139584	10.4700682242525	0.927405341123941	6.15618512419749	14.0035698038486	0	0	0	7.1687961087283	0	7.86157236189605	5.56475130144282	13.6046932985874	10.2682878140733	4.25609104268589	11.1584248904812	7.86129721189331	6.00298217422619	11.9853318479415	9.45588887583493	10.2655341608529	10.3105221334503	0.8802647148742	5.49137910306616
A630020A06	8.86772310418752	8.72505685354374	3.70962136449576	9.84989619871599	20.4667558671634	13.9990411495569	0	0	0	0	33.6924529795545	1.58992894326938	8.31397923802562	18.482918065332	28.0902008817269	11.1584248904812	12.3534670472609	7.20357860907143	0	5.81900853897534	5.70307453380714	9.51740504626185	6.1618530041194	5.49137910306616
A630023P12Rik	0	0	0	0	0	0	0	0	0	0	0	0	0.755816294365965	0	0	0	0	1.20059643484524	0	0	0	0	0	2.19655164122646
A630033H20Rik	197.060513426389	143.963438083472	286.568250407298	307.809256209875	224.057116861578	245.858160189092	262.38403596276	231.242184491267	296.31023916077	366.153914340119	332.432202731604	346.604509632724	241.105397902743	299.834004170941	247.704498684319	263.338827415357	253.80759569827	254.52644418719	288.737539973136	261.85538425389	231.54482607257	258.556170423447	343.303238800938	446.998258989586
A630066F11Rik	2.95590770139584	18.3226193924418	5.56443204674365	6.15618512419749	5.38598838609563	0	0	0	15.9306580193962	0	11.2308176598515	6.3597157730775	12.0930607098554	5.13414390703667	17.8755823792808	6.69505493428874	5.61521229420951	8.40417504391666	9.80618060286123	8.72851280846301	10.2655341608529	6.3449366975079	4.401323574371	14.277585667972
A630072M18Rik	38.4268001181459	82.8880401086655	135.401179804095	44.3245328942219	58.1686745698327	9.62434079032034	0	0	53.3677043649773	240.392843457343	78.6157236189605	89.8309852947197	85.4072412633541	91.3877615452526	85.1218208537179	73.6456042771761	96.5816514604035	88.8441361785476	63.1953861073279	61.0995896592411	101.514726701767	83.2772941547912	102.990971640281	76.8793074429263
A630075F10Rik	0	0	0	0	0	0	0	5.68628322519509	0	0	0	0.794964471634688	0	0	0	0	1.1230424588419	0	0	0.727376067371918	0	0.793117087188488	0	1.09827582061323
A630076J17Rik	0	0	0	0	0	0	0	0	0	0	0	0	0	0	0	1.11584248904812	0	0	0	0	0	1.58623417437698	3.5210588594968	1.09827582061323
A630077J23Rik	10.8383282384514	6.98004548283499	2.78221602337182	6.15618512419749	2.15439535443825	29.7479624428083	0	0	0.796532900969811	0	3.36924529795545	5.56475130144282	2.2674488830979	4.10731512562933	5.10730925122307	4.46336995619249	0	0	0	2.18212820211575	3.42184472028429	11.1036392206388	6.1618530041194	6.58965492367939
A630089N07Rik	93.6037438775349	27.0476762459856	48.2250777384449	50.4807180184194	47.3966977976415	0.874940071847304	98.098535968059	0.947713870865848	78.8567571960113	73.4533688341881	108.93893130056	84.2662339932769	89.1863227351839	72.9048434799207	50.2218743036935	79.2248167224167	89.8433967073521	111.655468440607	56.6579323720871	80.7387434782829	78.7024285665386	77.7254745444718	74.822500764307	56.0120668512748
A630095E13Rik	0	0	0	0	0	0	0	0	0	2.22585966164206	0	0	0	0	0	0	0	0	0	0	0	0	0	0
A630095N17Rik	11.8236308055834	6.98004548283499	0	2.462474049679	0	0	0	0	0	0	0	0	0	0	0	2.23168497809625	0	0	0	0.727376067371918	0	0.793117087188488	1.7605294297484	1.09827582061323
A730008H23Rik	11.8236308055834	4.36252842677187	0	1.2312370248395	0	6.12458050293113	0	0	9.55839481163773	0	11.2308176598515	11.1295026028856	5.29071406056176	5.13414390703667	3.40487283414871	3.34752746714437	2.2460849176838	6.00298217422619	3.26872686762041	5.09163247160343	0	0.793117087188488	8.802647148742	3.2948274618397
A730017C20Rik	0	0	0	0	1.07719767721912	0	0	0	0	0	0	0.794964471634688	0	0	0	0	0	0	1.08957562254014	0	0	0	0.8802647148742	1.09827582061323
A730017L22Rik	0	3.49002274141749	3.70962136449576	0	5.38598838609563	0	0	0	0	2.22585966164206	3.36924529795545	3.17985788653875	0.755816294365965	4.10731512562933	2.55365462561154	0	4.4921698353676	4.80238573938095	2.17915124508027	6.54638460634726	9.12491925409143	4.75870252313092	6.1618530041194	2.19655164122646
A730020E08Rik	0	0	0	0	0	0	0	0	0	3.33878949246309	0	0	0.755816294365965	2.05365756281467	0	0	0	2.40119286969048	0	0	1.14061490676143	0	0	0
A730020M07Rik	0	0	0	0	3.23159303165737	0	27.1839316537995	0	0	0	10.1077358938663	0	3.02326517746386	1.02682878140733	1.70243641707436	4.46336995619249	5.61521229420951	0	0	1.45475213474384	2.28122981352286	0	3.5210588594968	1.09827582061323
A730036I17Rik	0	0	0	1.2312370248395	3.23159303165737	0	0	0	0	0	0	0	0.755816294365965	0	0	1.11584248904812	0	0	0	0	1.14061490676143	0.793117087188488	0.8802647148742	0
A730043L09Rik	0	0	0	0	0	0	0	0	0	0	0	0	0	0	0	0	0	0	0	0	0	1.58623417437698	0	0
A730056A06Rik	0	0.872505685354374	0	0	0	0	0	0	0	0	0	0	0	0	0	0	0	3.60178930453571	0	0	0	0	0	0
A730082K24Rik	0	0	0	1.2312370248395	0	0	0	0	0	0	0	0	0	1.02682878140733	0	0	0	0	0	0	0	0	1.7605294297484	0
A730085K08Rik	0	14.8325966510244	13.9110801168591	0	2.15439535443825	0	0	0	0	0	1.12308176598515	5.56475130144282	6.04653035492772	1.02682878140733	1.70243641707436	6.69505493428874	12.3534670472609	6.00298217422619	2.17915124508027	8.72851280846301	6.84368944056857	8.72428795907336	2.6407941446226	7.68793074429263
A730090N16Rik	0	0	0	4.92494809935799	2.15439535443825	0	0	0	0.796532900969811	0	0	3.97482235817344	1.51163258873193	0	0.851218208537179	3.34752746714437	0	0	0	8.0011367410911	2.28122981352286	0.793117087188488	0	1.09827582061323
A730098P11Rik	922.243202835502	838.477963625553	790.149350637598	1099.49466318167	1240.93172415643	947.56009781063	1121.6326582372	1566.57102854125	1033.89970545881	970.474812475939	1036.60447000429	965.881833036146	940.235470191261	881.019094447492	896.332773589649	975.24633542806	918.648731332675	887.240765350631	908.706069198474	893.945186800087	883.976552740107	828.014239024781	904.912126890678	950.008584830446
A830009L08Rik	0	0.872505685354374	0	0	3.23159303165737	0	0	0	0	0	0	3.97482235817344	0	3.080486344222	0.851218208537179	2.23168497809625	0	2.40119286969048	2.17915124508027	1.45475213474384	4.56245962704572	4.75870252313092	2.6407941446226	2.19655164122646
A830010M20Rik	142.868872234132	102.955670871816	223.50468721087	144.054731906221	185.278000481689	69.120265675937	125.282467621858	91.9282454739873	152.137784085234	0	162.846856067847	156.608000912034	214.651827599934	161.212118680951	165.136332456213	137.248626152919	90.966439166194	207.703183228226	179.779977719123	156.385854484962	165.389161480407	164.968354135205	122.356795367514	162.544821450758
A830018L16Rik	0	2.61751705606312	0	1.2312370248395	14.0035698038486	0	0	0	0.796532900969811	0	1.12308176598515	0	4.53489776619579	4.10731512562933	1.70243641707436	2.23168497809625	14.5995519649447	1.20059643484524	1.08957562254014	2.90950426948767	1.14061490676143	0.793117087188488	0.8802647148742	2.19655164122646
A830019L24Rik	0	0	0	0	0	0	0	0	0	3.33878949246309	0	0	0	0	0	0	0	0	0	0	0	0	0.8802647148742	0
A830052D11Rik	65.0299694307084	75.0354889404761	30.60437625709	35.7058737203455	16.1579651582869	44.6219436642125	0	0	52.5711714640075	30.0491054321678	52.784843001302	89.0360208230851	75.5816294365965	92.41459032666	68.9486748915115	85.9198716567055	98.8277363780873	86.4429433088571	96.9722304060721	70.555478535076	78.7024285665386	78.5185916316603	73.9422360494328	70.2896525192469
A830080D01Rik	292.634862438188	184.971205295127	215.158039140754	220.39142744627	275.762605368096	26.2482021554191	205.652352511353	392.353542538461	101.159678423166	299.378124490857	167.339183131787	250.413808564927	197.268052829517	231.03647581665	171.094859915973	255.52792999202	347.020119782147	235.316901229667	221.183851375648	229.850837289526	204.170068310296	236.348891982169	219.185914003676	177.920682939344
A830082K12Rik	0.985302567131946	0	3.70962136449576	0	1.07719767721912	0	0	0	0	1.11292983082103	0	0	0	0	0	0	1.1230424588419	0	1.08957562254014	0	4.56245962704572	0	0	5.49137910306616
A830082N09Rik	21.6766564769028	81.1430287379568	36.1688083038337	11.0811332235555	29.0843372849164	1.74988014369461	0	0	34.2509147417019	6.67757898492619	24.7077988516733	45.3129748831772	49.8838754281537	44.1536376005153	26.3877644646525	39.0544871166843	62.8903776951465	40.8202787847381	25.0602393184231	46.5520683118027	46.7652111772186	49.9663764928747	22.006617871855	50.5206877482087
A930001A20Rik	1.97060513426389	0	0	0	0	0	0	0	0	0	0	0	0	0	0	0	0	0	0	0	0	0	0	0
A930001C03Rik	0	0	0	0	0	0	0	0	0	0	0	0	0.755816294365965	0	0	0	0	0	0	0	0	0	0	1.09827582061323
A930003A15Rik	0	0	0	0	0	0	0	23.6928467716462	0	0	0	0	0	0	0	0	0	0	0	0	0	0	0	0
A930004D18Rik	0	0	0	1.2312370248395	0	0	0	0	0.796532900969811	0	0	0	0	0	0	2.23168497809625	0	0	0	1.45475213474384	1.14061490676143	0	0	0
A930005H10Rik	6.89711796992362	0	2.78221602337182	11.0811332235555	7.54038374053387	0	0	0	10.3549277126075	2.22585966164206	20.2154717877327	13.5143960177897	21.162856242247	13.3487741582953	7.66096387683461	12.2742673795294	10.1073821295771	19.2095429575238	34.8664199212844	22.5486580885295	19.3904534149443	9.51740504626185	13.203970723113	13.1793098473588
A930006I01Rik	0	0	0	0	0	0	0	0	0	0	0	0	0	0	0.851218208537179	0	1.1230424588419	0	0	0	0	0	0	0
A930006K02Rik	2.95590770139584	13.96009096567	10.2014587523634	8.61865917387649	6.46318606331475	0	2.36382014380865	0	0	5.56464915410516	11.2308176598515	13.5143960177897	6.80234664929369	15.40243172111	10.2146185024461	6.69505493428874	24.7069340945218	8.40417504391666	16.343634338102	10.9106410105788	14.8279937878986	12.6898733950158	14.0842354379872	8.78620656490586
A930007I19Rik	17.735446208375	33.1552160434662	9.27405341123941	22.162266447111	14.0035698038486	0	0	15.1634219338536	13.5410593164868	131.325720036882	42.6771071074357	15.8992894326938	18.1395910647832	19.5097468467393	35.7511647585615	18.9693223138181	14.5995519649447	19.2095429575238	19.6123612057225	13.8201452800664	18.2498385081829	26.9659809644086	7.9223824338678	18.6706889504249
A930011G23Rik	0	3.49002274141749	4.6370267056197	9.84989619871599	2.15439535443825	0	0	0	2.38959870290943	0	0	3.97482235817344	0	6.160972688444	0	1.11584248904812	0	0	0	0	2.28122981352286	5.55181961031941	0	1.09827582061323
A930011O12Rik	7.88242053705557	6.10753979748062	6.49183738786759	1.2312370248395	40.9335117343267	42.8720635205179	0	0	49.3850398601283	0	7.86157236189605	7.15468024471219	61.2211198436432	16.4292605025173	3.40487283414871	8.92673991238498	34.8143162240989	13.2065607832976	15.2540587155619	8.0011367410911	19.3904534149443	38.0696201850474	5.2815882892452	21.9655164122646
A930012L18Rik	0.985302567131946	6.10753979748062	0	0	1.07719767721912	0	0	0	0	0	0	0	0	0	0	0	0	1.20059643484524	0	0.727376067371918	0	0	0.8802647148742	0
A930013F10Rik	221.693077604688	205.038836058278	194.755121636028	155.135865129777	200.358767962757	145.240051926652	241.109654668482	192.385915785767	180.016435619177	60.0982108643357	235.847170856881	186.021686362517	161.744686994317	183.802351871913	200.887497214774	159.565475933882	104.442948672297	198.098411749464	159.07804089086	212.3938116726	156.264242226316	160.209651612074	210.383266854934	152.660339065239
A930015D03Rik	41.3827078195417	51.477835435908	84.3938860422786	46.7870069439009	71.0950466964622	25.3732620835718	281.294597113229	357.288129316425	53.3677043649773	42.2913335711992	77.4926418529753	42.1331169966385	61.9769361380092	63.6633844472547	47.668219678082	64.7188643647911	39.3064860594665	38.4190859150476	62.1058104847878	66.1912221308445	45.6245962704572	72.1736549341524	64.2593241858166	60.4051701337278
A930016O22Rik	0	3.49002274141749	0	7.38742214903699	4.3087907088765	0	0	0	0	1.11292983082103	1.12308176598515	0	0.755816294365965	0	1.70243641707436	3.34752746714437	0	0	0	0.727376067371918	0	3.17246834875395	0	0
A930017M01Rik	0	0	0	0	4.3087907088765	0	0	0	0	0	0	0	0	0	0	0	0	0	0	0	0	0	0	0
A930019D19Rik	32.5149847153542	28.7926876166943	0.927405341123941	14.774844298074	8.617581417753	0	0	293.791299968413	0	65.6628600184409	56.1540882992575	11.1295026028856	21.162856242247	10.2682878140733	11.9170549195205	13.3901098685775	2.2460849176838	18.0089465226786	15.2540587155619	25.4581623580171	18.2498385081829	3.96558543594244	12.3237060082388	13.1793098473588
A930024E05Rik	47.2945232223334	72.417971884413	52.8621044440646	39.3995847948639	34.470325671012	173.238134225766	0	0	85.2290204037698	83.4697373115773	58.4002518312278	77.1115537485647	100.523567150673	87.2804464196233	90.2291301049409	47.9812270290693	112.30424588419	103.25129339669	54.4787811270068	60.3722135918692	87.82734782063	78.5185916316603	68.6606477601876	90.058617290285
A930041C12Rik	0	0	11.1288640934873	0	2.15439535443825	0	0	0	9.55839481163773	0	10.1077358938663	7.15468024471219	6.80234664929369	10.2682878140733	11.9170549195205	5.57921244524062	4.4921698353676	9.6047714787619	8.71660498032109	7.27376067371918	3.42184472028429	7.13805378469639	7.0421177189936	7.68793074429263
AA387883	0	0	0	0	0	0	0	0	0	0	0	0	0	0	0	1.11584248904812	0	0	0	0	0	0	0	1.09827582061323
AA388235	0.985302567131946	33.1552160434662	24.1125388692225	43.0932958693824	12.9263721266295	0	2.36382014380865	108.039381278707	5.57573030678868	0	0	3.17985788653875	3.77908147182983	1.02682878140733	5.10730925122307	1.11584248904812	7.86129721189331	1.20059643484524	4.35830249016055	2.90950426948767	2.28122981352286	10.3105221334503	7.0421177189936	3.2948274618397
AA413626	2.95590770139584	64.5654207162237	12.9836747757352	16.0060813229135	18.3123605127251	0	0	0	2.38959870290943	0	38.1847800434951	10.3345381312509	21.918672536613	14.3756029397027	17.8755823792808	12.2742673795294	12.3534670472609	19.2095429575238	16.343634338102	17.457025616926	23.95291304199	17.4485759181467	24.6474120164776	14.277585667972
AA414768	14.7795385069792	22.6851478192137	0	13.5436072732345	14.0035698038486	13.1241010777096	0	0	9.55839481163773	0	4.4923270639406	15.8992894326938	12.8488770042214	11.2951165954807	11.0658367109833	12.2742673795294	12.3534670472609	19.2095429575238	2.17915124508027	5.81900853897534	29.6559875757972	16.6554588309582	7.0421177189936	19.7689647710382
AA415398	8.86772310418752	34.9002274141749	22.2577281869746	16.0060813229135	17.235162835506	3.49976028738921	0	0	17.5237238213358	74.5662986650091	35.9386165115248	50.0827617129853	36.2791821295663	20.5365756281467	16.1731459622064	20.0851648028662	19.0917218003123	25.21252513175	19.6123612057225	18.9117777516699	20.5310683217057	24.5866297028431	26.407941446226	21.9655164122646
AA465934	4.92651283565973	33.1552160434662	18.5481068224788	8.61865917387649	5.38598838609563	46.3718238079071	0	0	2.38959870290943	0	14.6000629578069	3.97482235817344	9.82561182675755	10.2682878140733	3.40487283414871	7.81089742333686	2.2460849176838	4.80238573938095	10.8957562254014	6.54638460634726	10.2655341608529	8.72428795907336	18.4855590123582	4.39310328245293
AA467197	10.8383282384514	0	0	0	0	0	0	0	0	0	13.4769811918218	0	0	0	0	0	1.1230424588419	0	1.08957562254014	0	0	3.96558543594244	1.7605294297484	1.09827582061323
AA474331	24.6325641782987	17.4501137070875	18.5481068224788	11.0811332235555	10.7719767721913	0	0	0	19.9133225242453	69.0016495109039	8.9846541278812	18.2841828475978	27.2093865971747	19.5097468467393	13.6194913365949	14.5059523576256	23.5838916356799	20.410139392369	17.4332099606422	29.0950426948767	10.2655341608529	23.0003955284661	20.2460884421066	30.7517229771705
AA536875	1.97060513426389	0	0	0	0	0	0	0	0	0	0	0	0	0	0	0	0	0	0	0	0	0	0	0
AA543186	9.85302567131946	17.4501137070875	5.56443204674365	17.237318347753	14.0035698038486	121.616669986775	0	296.634441581011	6.37226320775849	0	20.2154717877327	23.8489341490406	24.9419377140769	25.6707195351833	24.6853280475782	17.85347982477	2.2460849176838	12.0059643484524	26.1498149409633	8.72851280846301	15.96860869466	19.0348100925237	14.9645001528614	34.0465504390102
AA543401	0	0	0	1.2312370248395	0	0	0	0	0	0	0	0	0.755816294365965	0	0	0	0	0	0	0	0	0	0	0
AA792892	0	0	0	0	4.3087907088765	0	1.18191007190433	0.947713870865848	0	82.3568074807563	0	0.794964471634688	0.755816294365965	0	0	0	1.1230424588419	3.60178930453571	0	0	0	2.37935126156546	0	1.09827582061323
AA986860	5.91181540279168	3.49002274141749	27.8221602337182	28.3184515713085	16.1579651582869	0	52.0040431637903	0	0	0	34.8155347455396	18.2841828475978	8.31397923802562	19.5097468467393	7.66096387683461	11.1584248904812	47.1677832713598	22.8113322620595	17.4332099606422	14.5475213474384	12.5467639743757	19.8279271797122	20.2460884421066	15.3758614885853
AA987161	663.1086276798	530.483456695459	725.230976758922	674.717889612045	566.60597821726	283.480583278526	408.940884878896	284.314161259754	519.339451432317	390.638370618182	815.357362105219	645.511150967367	591.804158488551	614.043611281585	636.71121998581	680.663918319355	681.686772517034	680.73817855725	601.445743642155	685.188255464347	725.431080700269	588.492878693858	690.127536461373	780.874108456008
AB041803	440.43024750798	431.017808565061	298.624519841909	353.365026128936	534.290047900686	794.445585237352	1024.71603234105	845.360772812337	318.613160387924	268.216089227869	254.939560878629	186.021686362517	310.640496984412	313.182778329237	228.977698096501	208.662545451999	226.854576686064	238.918690534202	163.43634338102	221.122324481063	297.700490664733	330.729825357599	236.79120830116	239.424128893685
AB124611	21.6766564769028	27.92018193134	15.765890799107	2.462474049679	14.0035698038486	0	0	0	0	131.325720036882	5.61540882992575	7.15468024471219	22.674488830979	15.40243172111	11.0658367109833	7.81089742333686	14.5995519649447	27.6137180014405	11.9853318479415	2.18212820211575	6.84368944056857	17.4485759181467	9.68291186361621	1.09827582061323
AF067061	0	0	0	0	3.23159303165737	0	0	0	0.796532900969811	0	7.86157236189605	0.794964471634688	6.80234664929369	4.10731512562933	1.70243641707436	1.11584248904812	0	3.60178930453571	0	1.45475213474384	2.28122981352286	0	0.8802647148742	0
AF251705	909.434269462786	1421.31176144227	1115.6686253721	928.352716728982	1040.57295619367	1481.27354163749	906.525025150617	847.256200554068	1174.88602893047	1543.63367534877	1010.77358938663	880.0256700996	1200.99209174752	1168.53115324155	1029.12281412145	1113.61080407003	1063.52120852328	946.069990658047	992.603392134064	944.861511516121	1115.52137881268	1261.0561686297	1013.1846868202	1051.04996032686
AF357359	0	0	0	0	4.3087907088765	0	0	0	0	0	0	0	0	2.05365756281467	0	2.23168497809625	12.3534670472609	0	0	1.45475213474384	1.14061490676143	2.37935126156546	0	0
AF357399	15.7648410741111	24.4301591899225	37.0962136449576	7.38742214903699	5.38598838609563	3.49976028738921	0	0	42.2162437514	16.6939474623155	4.4923270639406	3.17985788653875	7.55816294365965	18.482918065332	5.95852745976025	21.2010072919143	12.3534670472609	19.2095429575238	41.4038736565252	18.1844016842979	25.0935279487514	17.4485759181467	23.7671473016034	23.0637922328779
AF357425	0	5.23503411212624	0	0	0	0	0	0	0	0	0	0	0	1.02682878140733	0	0	0	0	0	1.45475213474384	1.14061490676143	2.37935126156546	0	0
AF357426	0	0	0	0	0	0	0	0	0	0	0	0	0	1.02682878140733	0	0	3.3691273765257	0	0	0.727376067371918	0	0	0	0
AF366264	7.88242053705557	0.872505685354374	32.4591869393379	2.462474049679	4.3087907088765	53.3713443826855	0	0.947713870865848	0	0	0	7.94964471634688	3.02326517746386	5.13414390703667	5.10730925122307	3.34752746714437	13.4765095061028	6.00298217422619	7.62702935778096	8.0011367410911	14.8279937878986	2.37935126156546	12.3237060082388	6.58965492367939
AF529169	0	0	10.2014587523634	0	3.23159303165737	0	0	0	9.55839481163773	0	0	0	3.02326517746386	0	0.851218208537179	0	4.4921698353676	6.00298217422619	0	0.727376067371918	0	1.58623417437698	0	0
AI118078	0	0	0	0	2.15439535443825	0	0	0	0	0	5.61540882992575	3.17985788653875	4.53489776619579	1.02682878140733	0.851218208537179	5.57921244524062	0	2.40119286969048	0	0	2.28122981352286	0	0	0
AI182371	4.92651283565973	10.4700682242525	7.41924272899153	11.0811332235555	7.54038374053387	1.74988014369461	107.553816543294	0	0	8.90343864656825	5.61540882992575	1.58992894326938	3.77908147182983	4.10731512562933	14.470709545132	15.6217948466737	15.7225944237866	8.40417504391666	13.0749074704816	5.81900853897534	6.84368944056857	14.2761075693928	6.1618530041194	6.58965492367939
AI197445	0	0	0	1.2312370248395	1.07719767721912	0	0	0	0	0	0	0	0	0	0	0	0	0	0	0	0	0	0	0
AI314180	1512.43944054754	1581.85280754748	1360.50363542882	1374.06051972088	1519.92592255619	1541.64440659495	593.318856095971	2094.44765461352	1507.83678153585	1412.30795531189	1518.40654761192	1267.96833225733	1343.08555508832	1396.48714271397	1329.60284173507	1479.60714047781	1203.90151587852	1368.67993572357	1411.00043118948	1403.10843396043	1424.62801854502	1358.60957035388	1543.98430988935	1411.284429488
AI314278	0.985302567131946	1.74501137070875	1.85481068224788	0	1.07719767721912	0.874940071847304	0	0	0	1.11292983082103	0	0	1.51163258873193	1.02682878140733	0	1.11584248904812	0	1.20059643484524	2.17915124508027	2.18212820211575	1.14061490676143	0	0.8802647148742	0
AI317395	0	0	0	0	0	0	0	0	0	0	0	0	0	2.05365756281467	0.851218208537179	0	0	0	0	0	1.14061490676143	4.75870252313092	0	0
AI413582	68.9711796992362	78.5255116818936	45.4428617150731	77.5679325648884	94.793395595283	100.61810826244	10.6371906471389	168.693069014121	150.544718283294	34.500824755452	39.3078618094802	96.9856655394319	87.674690146452	85.2267888568087	91.0803483134781	76.9931317443205	81.9820994954588	97.2483112224643	79.53902044543	70.555478535076	75.2805838462543	129.278085211723	59.8580006114456	74.6827558016998
AI414108	0.985302567131946	18.3226193924418	0	0	2.15439535443825	0	0	0	33.4543818407321	0	1.12308176598515	0	9.82561182675755	7.18780146985133	0	4.46336995619249	11.230424588419	7.20357860907143	0	2.18212820211575	10.2655341608529	5.55181961031941	5.2815882892452	3.2948274618397
AI427809	0	0	16.6932961402309	0	5.38598838609563	0	0	0	0.796532900969811	0	0	4.76978682980813	7.55816294365965	1.02682878140733	0	2.23168497809625	10.1073821295771	4.80238573938095	7.62702935778096	2.90950426948767	7.98430434733	5.55181961031941	3.5210588594968	2.19655164122646
AI429214	50.2504309237293	59.3303866040974	71.4102112665435	19.699792397432	45.2423024432032	16.6238613650988	0	109.934809020438	133.817527362928	0	110.062013066545	58.0324064293322	58.1978546661793	57.5024117588107	60.4364928061397	58.0238094305024	83.1051419543007	54.0268395680357	64.2849617298681	45.8246922444308	63.87443477864	55.5181961031941	57.217206466823	64.7982734161807
AI450353	13.7942359398472	108.190704983942	32.4591869393379	46.7870069439009	61.4002676014901	64.7455653167005	161.921679850893	244.510178683389	33.4543818407321	0	51.6617612353169	19.0791473192325	40.0582636013962	32.8585210050347	45.1145650524705	33.4752746714437	55.0290804832532	33.6167001756667	38.1351467889048	29.0950426948767	26.2341428555129	35.6902689234819	38.7316474544648	38.4396537214631
AI462493	22.6619590440348	22.6851478192137	23.1851335280985	27.087214546469	29.0843372849164	0	0	133.627655792085	61.3330333746754	0	12.3538994258366	34.9784367519263	19.6512236535151	27.724377097998	28.9414190902641	17.85347982477	16.8456368826285	38.4190859150476	28.3289661860435	25.4581623580171	23.95291304199	38.8627372722359	29.0487355908486	28.555171335944
AI463170	0	0	0	0	0	0	0	0	0	0	0	0	0.755816294365965	0	0	0	1.1230424588419	0	0	0	0	0	0	4.39310328245293
AI464131	14.7795385069792	13.96009096567	2.78221602337182	9.84989619871599	17.235162835506	0	0	0	4.77919740581886	0	10.1077358938663	7.15468024471219	12.0930607098554	13.3487741582953	11.0658367109833	13.3901098685775	26.9530190122056	9.6047714787619	13.0749074704816	3.63688033685959	11.4061490676143	10.3105221334503	4.401323574371	7.68793074429263
AI467606	126.118728592889	146.580955139535	194.755121636028	150.210917030419	137.881302684048	133.865830992637	0	207.549337719621	173.644172411419	310.507422799068	197.662390813386	224.179981000982	152.674891461925	129.380426457324	185.565569461105	168.492215846267	156.102901779024	138.068590007202	221.183851375648	181.116640775608	125.467639743757	122.933148514216	158.447648677356	184.510337863023
AI504432	982.34665943055	893.445821802879	1362.35844611107	1173.36888467204	1971.271749311	1681.63481809052	1094.44872658341	432.157525114827	352.067542228656	992.73340909236	345.909183923426	182.841828475978	566.106404480108	596.587521997661	558.399144800389	474.233057845452	448.093941077919	379.388473411095	211.377670772786	120.017051116366	450.542888170764	643.217957709863	325.697944503454	360.23446916114
AI506816	162.574923576771	95.1031197036267	57.4991311496843	105.886384136197	110.95136075357	146.1149919985	17.7286510785649	119.411947729097	36.6405134446113	60.0982108643357	105.569686002604	81.8813405783729	83.1397923802562	90.3609327638453	104.699839650073	90.383241612898	112.30424588419	110.454872005762	107.867986631474	64.0090939287288	93.5304223544372	103.898338421692	106.512030499778	76.8793074429263
AI507597	0	0	0	0	1.07719767721912	0	0	0	0	0	0	0	3.02326517746386	0	1.70243641707436	0	0	0	0	0	0	2.37935126156546	0	0
AI593442	15.7648410741111	10.4700682242525	0.927405341123941	0	0	30.6229025146556	0	0	0	4.45171932328413	1.12308176598515	0	0	0	2.55365462561154	2.23168497809625	0	6.00298217422619	8.71660498032109	3.63688033685959	1.14061490676143	0	1.7605294297484	1.09827582061323
AI597479	100.500861847459	138.728403971345	102.941992864757	89.8803028132834	113.105756108008	45.4968837360598	1.18191007190433	334.542996415644	145.765520877475	361.702195016835	144.877547812084	221.795087586078	133.02366780841	128.353597675917	142.153440825709	155.102105977689	139.257264896396	134.466800702667	184.138280209283	184.026145045095	123.186409930234	99.1396358985609	164.609501681475	172.429303836277
AI606473	0	0	0	0	0	0	0	0	0	0	0	0	0	0	0	2.23168497809625	0	0	0	0	0	0	0	0
AI607873	78.8242053705557	106.445693613234	103.869398205881	35.7058737203455	229.443105247674	216.110197746284	377.02931293748	0	43.8093095533396	20.0327369547786	57.2771700652426	18.2841828475978	108.837546388699	83.173131293994	41.7096922183218	22.3168497809625	69.6286324481979	126.06262565875	27.2393905635034	22.5486580885295	84.4055031003457	69.0011865853984	61.618530041194	9.88448238551909
AI661453	17.735446208375	5.23503411212624	24.1125388692225	7.38742214903699	9.69477909497212	0	0	0	36.6405134446113	1.11292983082103	7.86157236189605	6.3597157730775	7.55816294365965	3.080486344222	4.25609104268589	1.11584248904812	11.230424588419	7.20357860907143	7.62702935778096	5.09163247160343	7.98430434733	5.55181961031941	2.6407941446226	5.49137910306616
AI662270	29.5590770139584	63.6929150308693	66.7731845609238	50.4807180184194	59.2458722470519	64.7455653167005	243.473474812291	66.3399709606094	102.752744225106	111.292983082103	62.8925788951684	60.4172998442363	83.8956086746221	66.7438707914767	62.9901474317512	36.8228021385881	53.9060380244113	85.2423468740119	49.0309030143061	65.4638460634726	70.7181242192086	65.035601149456	51.0553534627036	66.9948250574072
AI747448	0	0	0	0	0	0	0	0	0	0	0	0	1.51163258873193	0	0	0	0	0	0	0	0	0	0.8802647148742	0
AI837181	141.883569667	63.6929150308693	152.094475944326	152.673391080098	114.182953785227	37.6224230894341	0	79.6079651527313	147.358586679415	74.5662986650091	187.55465491952	133.554031234628	140.58183075207	134.514570364361	146.409531868395	146.175366065304	140.380307355238	133.266204267821	143.823982175298	148.384717743871	157.404857133077	157.830300350509	183.095060693834	148.267235782786
AI839979	11.8236308055834	11.3425739096069	19.4755121636028	16.0060813229135	6.46318606331475	8.74940071847304	0	0	22.3029212271547	0	1.12308176598515	5.56475130144282	13.6046932985874	9.241459032666	10.2146185024461	14.5059523576256	2.2460849176838	19.2095429575238	6.53745373524082	9.45588887583493	13.6873788811371	9.51740504626185	5.2815882892452	7.68793074429263
AI846148	59.1181540279168	46.2428013237818	120.562694346112	96.0364879374809	93.7161979180639	6.12458050293113	80.3698848894941	0.947713870865848	134.614060263898	181.407562423828	74.1233965550199	76.31658927693	102.791016033771	77.01215860555	98.7413121903127	73.6456042771761	84.2281844131426	102.050696961845	94.7930791609919	68.3733503329603	108.358416142336	84.8635283291682	101.230442210533	64.7982734161807
AI848285	0	0	4.6370267056197	2.462474049679	0	0	0	0	0	0	1.12308176598515	2.38489341490406	4.53489776619579	1.02682878140733	4.25609104268589	3.34752746714437	0	3.60178930453571	4.35830249016055	0	3.42184472028429	2.37935126156546	1.7605294297484	5.49137910306616
AI854517	0	4.36252842677187	0	0	0	0	0	0	0	0	0	0.794964471634688	0	0	0	1.11584248904812	1.1230424588419	0	0	0	2.28122981352286	0.793117087188488	1.7605294297484	1.09827582061323
AI854703	0	0	6.49183738786759	0	2.15439535443825	0	0	0	0	0	0	0	0	0	2.55365462561154	3.34752746714437	0	0	0	0.727376067371918	1.14061490676143	0	0	0
AI987944	191.148698023598	264.369222662375	274.511980972687	217.928953396591	191.741186545004	171.488254082072	141.829208628519	27.4837022551096	326.578489397622	175.842913269723	307.724403879931	233.719554660598	250.175193435135	228.982818253835	211.953333925757	224.284340298673	206.63981242691	253.325847752345	212.467246395327	258.945879984403	224.701136632001	248.245648289997	266.720208606883	252.603438741043
AK010878	5.91181540279168	19.1951250777962	38.9510243272055	29.549688596148	21.5439535443825	1.74988014369461	0	0	7.1687961087283	0	0	12.719431546155	11.3372444154895	28.7512058794053	31.4950737158756	15.6217948466737	8.98433967073521	37.2184894802024	20.7019368282626	21.8212820211575	15.96860869466	19.8279271797122	24.6474120164776	23.0637922328779
AK129341	5.91181540279168	5.23503411212624	7.41924272899153	1.2312370248395	35.5475233482311	0	0	0	29.471717335883	0	0	0	15.8721421816853	7.18780146985133	5.95852745976025	5.57921244524062	0	8.40417504391666	4.35830249016055	3.63688033685959	6.84368944056857	3.17246834875395	0	3.2948274618397
AU015228	0	9.59756253889811	9.27405341123941	0	9.69477909497212	0	0	0	3.18613160387924	0	0	11.9244670745203	4.53489776619579	6.160972688444	7.66096387683461	7.81089742333686	1.1230424588419	10.8053679136071	6.53745373524082	6.54638460634726	2.28122981352286	7.93117087188488	4.401323574371	12.0810340267456
AU015836	0	0	0	0	0	0.874940071847304	0	0	0	0	0	0	0	0	0	0	0	0	0	0	1.14061490676143	0.793117087188488	0	2.19655164122646
AU018091	0	1.74501137070875	0.927405341123941	0	0	0	0	0	0.796532900969811	6.67757898492619	1.12308176598515	0	0	0	0	1.11584248904812	2.2460849176838	2.40119286969048	2.17915124508027	2.90950426948767	1.14061490676143	0	0	1.09827582061323
AU019823	203.957631396313	126.513324376384	191.045500271532	192.072975874962	226.211512216016	80.4944866099519	0	37.9085548346339	124.25913255129	161.37482546905	252.693397346659	190.791473192325	200.291318006981	201.258441155837	233.233789139187	166.26053086817	236.961958815641	271.334794275024	210.288095150246	224.759204817923	221.279291911717	185.589398402106	264.07941446226	198.787923530995
AU019990	20.6913539097709	42.7527785823643	64.9183738786759	24.62474049679	52.7826861837371	45.4968837360598	0	146.895649984206	3.18613160387924	0	51.6617612353169	53.2626195995241	24.1861214197109	31.8316922236273	41.7096922183218	89.2673991238498	10.1073821295771	15.6077536529881	23.970663695883	43.6425640423151	17.1092236014214	26.1728638772201	45.7737651734584	70.2896525192469
AU021092	15.7648410741111	0	11.1288640934873	1.2312370248395	0	0	0	0	0.796532900969811	0	1.12308176598515	8.74460918798157	0.755816294365965	3.080486344222	8.51218208537179	3.34752746714437	11.230424588419	8.40417504391666	5.44787811270068	2.18212820211575	5.70307453380714	0	0.8802647148742	0
AU022252	45.3239180880695	68.0554434576411	66.7731845609238	67.7180363661724	46.3195001204224	0.874940071847304	221.017183446109	0	122.666066749351	79.0180179882932	98.8311954066932	77.9065182201994	76.3374457309625	68.7975283542913	97.0388757732384	59.1396519195505	84.2281844131426	92.4459254830833	53.3892055044667	73.4649828045637	57.0307453380714	68.2080694982099	63.3790594709424	83.4689623666057
AU022754	0	0.872505685354374	0	0	0	0.874940071847304	0	0	0	0	1.12308176598515	0	0	1.02682878140733	0	0	0	0	0	2.18212820211575	1.14061490676143	0	0	0
AU022793	57.1475488936529	130.875852803156	133.546369121848	98.4989619871599	70.0178490192431	90.1188274002723	176.104600713744	0.947713870865848	128.24179705614	130.212790206061	81.9849689169159	52.4676551278894	83.1397923802562	96.5219054522893	123.426640237891	36.8228021385881	74.1208022835655	76.8381718300952	92.6139279159116	64.0090939287288	80.9836583800615	138.795490257985	84.5054126279232	76.8793074429263
AU023762	0	0	0	0	0	0	0	0	0	0	0	0.794964471634688	0	0	0	2.23168497809625	0	0	0	0	0	0	0	0
AU040320	437.474339806584	479.878126944906	467.412291926466	522.044498531947	534.290047900686	418.221354343011	455.035377683165	584.739458324228	728.031071486407	865.859408378762	464.955851117852	587.478744538034	519.245794229418	575.024117588107	532.862598544274	607.018314042179	543.55255007948	505.451099069845	555.68356749547	557.897443674261	516.698552762927	521.077926282836	584.495770676469	564.513771795201
AU040972	111.33919008591	105.573187927879	193.827716294904	164.985761328493	155.116465519554	56.8711046700747	46.0944928042687	5.68628322519509	99.5666126212263	182.520492254649	134.769811918218	148.658356195687	145.116728518265	127.326768894509	95.336439356164	114.931776371957	147.118562108289	142.870975746583	176.511250851502	130.927692126945	148.279937878986	153.071597827378	154.926589817859	101.041375496417
AU041133	189.178092889334	138.728403971345	141.893017191963	135.436072732345	129.263721266295	34.9976028738921	0	0	176.830304015298	150.245527160839	98.8311954066932	156.608000912034	170.058666232342	161.212118680951	109.807148901296	172.955585802459	187.548090626597	204.10139392369	149.271860287999	165.114367293425	253.216509301037	144.347309868305	149.645001528614	181.215510401183
AV039307	4.92651283565973	18.3226193924418	13.9110801168591	8.61865917387649	15.0807674810677	0	0	0	0	0	44.923270639406	11.1295026028856	18.8954073591491	16.4292605025173	17.0243641707436	20.0851648028662	19.0917218003123	14.4071572181429	30.5081174311238	17.457025616926	17.1092236014214	20.6210442669007	9.68291186361621	7.68793074429263
AV051173	13.7942359398472	25.3026648752768	41.7332403505773	20.9310294222715	39.8563140571076	85.7441270410358	210.37999279897	55.9151183810851	15.1341251184264	15.5810176314944	1.12308176598515	7.94964471634688	12.8488770042214	17.4560892839247	8.51218208537179	12.2742673795294	2.2460849176838	2.40119286969048	7.62702935778096	21.8212820211575	14.8279937878986	15.0692246565813	15.8447648677356	25.2603438741043
AW011738	63.0593642964446	75.0354889404761	51.0072937618167	50.4807180184194	98.0249886269404	211.735497387048	330.934820133211	18.954277417317	39.8266450484905	75.6792284958301	81.9849689169159	47.6978682980813	63.4885687267411	61.60972688444	63.8413656402884	50.2129120071655	47.1677832713598	67.2334003513333	62.1058104847878	43.6425640423151	51.3276708042643	70.5874207597754	69.5409124750618	61.503445954341
AW046200	65.0299694307084	60.2028922894518	35.2414029627098	55.4056661177774	45.2423024432032	48.996644023449	15.3648309347562	0	154.527382788143	211.456667855996	74.1233965550199	121.629564160107	85.4072412633541	102.682878140733	128.533949489114	85.9198716567055	94.3355665427197	109.254275570917	141.644830930218	90.9220084214897	71.85873912597	124.519382688593	106.512030499778	110.925857881936
AW112010	22.6619590440348	17.4501137070875	33.3865922804619	27.087214546469	11.8491744494104	29.7479624428083	0	0	66.9087636814641	13.3551579698524	40.4309435754654	22.2590052057713	16.6279584760512	23.6170619723687	18.7268005878179	16.7376373357218	16.8456368826285	24.0119286969048	33.7768442987442	34.1866751664801	27.3747577622743	30.1384493131625	23.7671473016034	28.555171335944
AW146154	153.707200472584	148.325966510244	109.433830252625	104.655147111357	128.186523589076	5.24964043108382	2.36382014380865	15.1634219338536	90.8047507105584	120.196421728671	253.816479112644	156.608000912034	180.640094353466	147.863344522656	146.409531868395	156.217948466737	137.011179978712	172.885886617714	149.271860287999	169.478623697657	153.983012412793	191.934335099614	166.370031111224	238.325853073071
AW209491	52.2210360579932	63.6929150308693	29.6769709159661	52.9431920680984	50.6282908292989	32.3727826583502	53.1859532356946	0	65.3156978795245	93.4861057889666	122.415912492381	99.370558954336	71.8025479647667	72.9048434799207	85.1218208537179	94.8466115690905	74.1208022835655	61.2304181771071	95.882654783532	69.1007264003322	91.2491925409143	72.1736549341524	84.5054126279232	80.174134904766
AW495222	0	0	0	0	0	0	0	0	0	0	0	0	0	0	0	1.11584248904812	0	1.20059643484524	0	0	0	0	0	0
AW549542	0.985302567131946	0.872505685354374	0	0	0	0	0	0	0	0	0	0	0	0	0	0	0	0	0	0	0	0	0	0
AW549877	1329.173163061	1274.73080630274	1288.16601882115	1504.57164435387	1428.36411999256	902.938154146417	778.87873738495	1413.04138146098	1632.09591408714	1480.19667499197	1595.8991894649	1506.45767374773	1505.586058377	1411.88957443508	1280.23218563992	1373.60210401824	1747.454065958	1619.60459060623	1358.70080130755	1323.09706654952	1559.22057754287	1544.99208584317	1319.51680759643	1579.32063004183
AW551984	0	6.98004548283499	0	0	0	0	0	0	0	0	0	0	0	0	0	2.23168497809625	0	0	0	0	0	0	0	0
AW554918	429.591919269529	321.954597895764	298.624519841909	397.689559023158	328.545291551833	285.230463422221	680.780201416891	853.890197650129	242.942534795792	471.882248268117	404.309435754654	312.421037352432	286.454375564701	298.807175389534	357.511647585615	283.423992218223	349.266204699831	349.373562539964	253.871120051852	302.588444026718	314.809714266154	330.729825357599	296.649208912606	305.320678130479
AW822252	0	0	1.85481068224788	3.69371107451849	6.46318606331475	6.12458050293113	0	0	9.55839481163773	2.22585966164206	1.12308176598515	3.97482235817344	6.80234664929369	4.10731512562933	0	2.23168497809625	0	7.20357860907143	2.17915124508027	2.18212820211575	4.56245962704572	3.17246834875395	4.401323574371	5.49137910306616
AY074887	28.5737744468264	27.0476762459856	27.8221602337182	29.549688596148	39.8563140571076	81.3694266817992	2.36382014380865	229.346756749535	35.0474476426717	0	30.323207681599	23.8489341490406	21.918672536613	24.643890753776	32.3462919244128	27.8960622262031	40.4295285183084	10.8053679136071	38.1351467889048	41.4604358401993	28.5153726690357	21.4141613540892	34.3303238800938	29.6534471565573
AY358078	10.8383282384514	0.872505685354374	1.85481068224788	1.2312370248395	1.07719767721912	0	0	183.856490947975	0.796532900969811	0	1.12308176598515	3.97482235817344	1.51163258873193	1.02682878140733	0.851218208537179	3.34752746714437	3.3691273765257	3.60178930453571	3.26872686762041	1.45475213474384	3.42184472028429	1.58623417437698	0.8802647148742	1.09827582061323
AY512915	0	6.98004548283499	0	0	5.38598838609563	0	0	0	0	0	0	0.794964471634688	0	0	0	0	0	1.20059643484524	0	0	0	0	0	1.09827582061323
AY512931	0	0	0	1.2312370248395	2.15439535443825	0	0	0	0	0	0	0	0.755816294365965	2.05365756281467	0.851218208537179	0	0	0	0	0	1.14061490676143	0.793117087188488	0.8802647148742	0
Aaas	97.5449541460627	75.0354889404761	61.2087525141801	49.2494809935799	71.0950466964622	188.987055519018	286.022237400847	1.8954277417317	51.7746385630377	11.1292983082103	77.4926418529753	54.8525485427935	83.8956086746221	64.690213228662	74.9072023512717	75.8772892552724	60.6442927774627	78.0387682649405	100.240957273693	72.7376067371918	71.85873912597	91.2084650266761	73.9422360494328	62.6017217749542
Aacs	77.8389028034237	50.6053297505537	46.370267056197	60.3306142171354	88.3302095319683	59.4959248856167	42.5487625885557	0	62.1295662756452	181.407562423828	94.3388683427526	31.7985788653875	68.0234664929369	86.253617638216	49.3706560951564	58.0238094305024	129.149882766819	73.2363825255595	62.1058104847878	93.8315126909774	61.5932049651172	63.449366975079	51.9356181775778	85.6655140078321
Aaed1	52.2210360579932	72.417971884413	44.5154563739492	76.3366955400489	65.7090583103666	16.6238613650988	44.9125827323644	0	60.5365004737056	1.11292983082103	79.7388053849456	112.089990500491	97.5003019732095	93.4414191080673	61.2877110146769	54.676281963358	110.058160966506	90.0447326133928	67.5536885974885	103.287401566812	62.7338198718786	73.7598891085293	73.9422360494328	69.1913766986336
Aagab	573.446094070793	570.61871822176	486.887804090069	528.200683656145	445.959838368718	429.595575277026	499.94796041553	690.883411861203	637.226320775849	363.928054678477	584.002518312278	663.00036934333	498.838754281537	520.602192173518	473.277323946671	598.091574129794	572.75165400937	501.849309765309	601.445743642155	631.362426478825	501.870558975029	532.181565503475	482.385063751062	583.184460745626
Aak1	1020.7734595487	1034.79174283029	1004.37998443723	1058.86384136197	1260.32128234638	1039.4288053546	1061.35524457008	743.007674758825	1248.16705581969	1012.76614604714	1102.86629419742	1090.69125508279	1116.34066677853	1113.08239904555	1205.32498328864	1080.13552939858	1116.30420408885	1205.39882058462	990.424240888984	1033.6013917355	1180.53642849808	1035.81091586816	1142.58359990671	1107.06202717814
Aamdc	35.4708924167501	47.1153070091362	23.1851335280985	28.3184515713085	24.7755465760399	111.992329196455	0	0	48.5885069591585	21.1456667855996	52.784843001302	40.5431880533691	37.0349984239323	35.9390073492567	22.9828916305038	29.0119047152512	50.5369106478855	33.6167001756667	43.5830249016055	47.2794443791747	30.7966024825586	30.931566400351	29.9290003057228	36.2431020802367
Aamp	368.503160107348	335.914688861434	358.905867014965	336.127707781183	393.177152184981	421.7211146304	1049.53614385104	265.359883842438	523.322115937166	610.998477120746	280.770441496287	364.888692480322	343.140597642148	365.551046181011	406.882303680771	397.239926101132	300.97537896963	276.137180014405	386.799346001748	375.32605076391	298.841105571494	354.523337973254	315.134767924964	387.691364676471
Aanat	0.985302567131946	2.61751705606312	12.9836747757352	2.462474049679	9.69477909497212	0	0	0	0	0	12.3538994258366	7.94964471634688	6.80234664929369	3.080486344222	10.2146185024461	6.69505493428874	4.4921698353676	7.20357860907143	8.71660498032109	3.63688033685959	4.56245962704572	7.13805378469639	7.0421177189936	5.49137910306616
Aar2	158.633713308243	141.345921027409	116.853072981617	172.37318347753	164.811244614526	312.353605649487	41.3668525166514	182.908777077109	223.825745172517	287.135896351826	148.24679311004	167.737503514919	179.8842780591	162.238947462359	124.277858446428	141.711996109112	202.147642591542	170.484693748024	147.092709042918	157.113230552334	127.74886955728	157.037183263321	169.010825255846	123.006891908682
Aard	0	0	0	0	0	0	0	0	0	0	0	0	0	0	0	0	1.1230424588419	0	0	0.727376067371918	0	0	0	0
Aars	618.770012158862	556.65862725609	751.198326310392	768.291903499847	672.171350584734	666.704334747645	668.961100697848	1460.42707500427	497.833063106132	655.515670353587	700.803021974733	721.827740244297	625.815891735019	634.580186909732	753.328114555403	652.767856093152	658.102880881354	566.681517246952	652.655797901542	745.560469056216	658.134801201344	643.217957709863	645.234036002789	750.122385478838
Aars2	53.2063386251251	55.8403638626799	84.3938860422786	33.2433996706665	49.5510931520797	34.1226628020448	0	3.79085548346339	57.3503688698264	24.4844562780627	11.2308176598515	54.0575840711588	61.9769361380092	54.4219254145887	67.2462384744371	47.9812270290693	51.6599531067274	44.4220680892738	51.2100542593864	58.9174614571253	83.2648881935843	54.7250790160056	41.3724415990874	40.6362053626896
Aarsd1	86.7066259076113	72.417971884413	50.0798884206928	46.7870069439009	38.7791163798885	17.4988014369461	93.3708956804417	118.464233858231	101.956211324136	17.8068772931365	39.3078618094802	74.7266603336607	95.9886693844776	62.6365556658473	51.9243107207679	55.7921244524062	132.519010143344	55.2274360028809	55.568356749547	44.369940109687	70.7181242192086	69.0011865853984	66.019853615565	75.781031622313
Aasdh	255.193364887174	177.991159812292	138.183395827467	129.279887608147	116.337349139665	169.738373938377	3.54573021571298	0	140.189790570687	200.327369547786	203.277799643312	161.377787741842	170.814482526708	144.782858178434	142.153440825709	188.577380649133	116.796415719558	178.88886879194	187.407007076903	160.022734821822	153.983012412793	166.554588309582	166.370031111224	169.134476374438
Aasdhppt	167.501436412431	136.983392600637	114.998262299369	132.973598682666	101.256581658598	91.8687075439669	74.4603345299725	25.5882745133779	140.986323471657	220.360106502564	226.862516729	154.223107497129	127.732953747848	111.924337173399	120.021767403742	132.785256196727	150.487689484815	165.682308008643	142.734406552758	151.294222013359	147.139322972224	129.278085211723	128.518648371633	139.48102921788
Aass	0	0	0	0	18.3123605127251	49.8715840952963	0	0	62.1295662756452	0	4.4923270639406	0.794964471634688	9.06979553239158	6.160972688444	2.55365462561154	3.34752746714437	0	2.40119286969048	0	0	4.56245962704572	3.96558543594244	0.8802647148742	0
Aatf	226.619590440348	205.038836058278	153.949286626574	189.610501825283	287.611779817506	285.230463422221	421.941895669844	435.000666727424	232.587607083185	119.08349189785	187.55465491952	178.867006117805	211.62856242247	165.319433806581	144.70709545132	199.735805539614	187.548090626597	205.301990358536	207.019368282626	190.572529651442	224.701136632001	180.037578791787	189.256913697953	141.677580859107
Aatk	153.707200472584	165.776080217331	161.368529355566	115.736280334913	155.116465519554	189.861995590865	0	382.876403829803	290.734508853981	47.8559827253044	156.108365471936	170.917361401458	235.814683842181	149.917002085471	187.268005878179	103.773351481475	251.561510780586	194.496622444929	165.615494626101	150.566845945987	198.466993776489	178.45134461741	141.722619094746	154.856890706466
Abat	35.4708924167501	76.7805003111849	48.2250777384449	19.699792397432	179.892012095594	67.3703855322424	0	0	191.167896232755	102.389544435535	32.5693712135693	20.6690762625019	109.593362683065	83.173131293994	31.4950737158756	20.0851648028662	70.7516749070398	40.8202787847381	27.2393905635034	14.5475213474384	87.82734782063	49.1732594056862	17.605294297484	28.555171335944
Abca1	8412.51331817256	8547.9381994168	7504.56402037493	8676.52731404394	7798.91118306646	7137.7611061303	6825.53066524748	10239.1006608346	8350.05440086653	6871.22877548905	8224.32777230925	8829.67038644648	8336.6537268566	7596.47932485145	7351.97166713561	8560.7435759772	10339.8519185574	8142.4450211204	8007.29125004746	9802.84725997134	9502.46278822946	8376.10955779762	8042.0984350907	8485.27899005783
Abca13	20.6913539097709	14.8325966510244	12.9836747757352	6.15618512419749	15.0807674810677	39.3723032331287	0	16.1111358047194	43.0127766523698	0	50.5386794693317	27.8237565072141	15.8721421816853	16.4292605025173	12.7682731280577	11.1584248904812	272.899317498582	26.4131215665952	13.0749074704816	14.5475213474384	19.3904534149443	128.484968124535	10.5631765784904	18.6706889504249
Abca14	6.89711796992362	0	1.85481068224788	0	2.15439535443825	0	1.18191007190433	52.1242628976217	0	35.613754586273	0	7.15468024471219	9.82561182675755	2.05365756281467	0	1.11584248904812	1.1230424588419	2.40119286969048	3.26872686762041	3.63688033685959	1.14061490676143	0	14.9645001528614	5.49137910306616
Abca16	0	0	0.927405341123941	0	0	0	0	3.79085548346339	0	0	0	0	0	0	0	1.11584248904812	0	0	0	0.727376067371918	0	0	0.8802647148742	0
Abca17	0.985302567131946	3.49002274141749	20.4029175047267	1.2312370248395	7.54038374053387	0	0	63.4968293480118	0	32.2749650938099	10.1077358938663	13.5143960177897	12.0930607098554	12.321945376888	15.3219277536692	10.0425824014331	7.86129721189331	9.6047714787619	7.62702935778096	5.09163247160343	9.12491925409143	7.13805378469639	7.9223824338678	14.277585667972
Abca2	717.300268872057	807.067758952796	749.343515628144	677.180363661724	1023.33779335817	629.956851730059	599.228406455493	708.889975407655	918.402434818192	1078.42900606558	687.326040782912	744.881709921703	987.096080441951	828.650826595718	826.5328804896	696.285713166029	850.143141343319	744.369789604047	698.417974048228	671.36811018428	864.586099325163	881.946200953598	702.451242469612	705.093076833695
Abca3	1186.30429082686	1471.04458550747	1192.64326868539	1209.07475839239	1140.75234017505	1376.28073301581	973.893899249164	1177.06062761538	1323.04114851086	1327.72528816949	1143.29723777288	1132.82437207943	1272.79463971229	1320.50181288983	1260.65416684356	1153.78113367576	1273.53014832672	1299.04534250255	1298.77414206784	1278.72712643983	1239.84840364967	1248.36629523468	1230.61007139413	1121.33961284611
Abca4	30.5443795810903	166.648585902685	44.5154563739492	43.0932958693824	295.15216355804	173.238134225766	405.395154663184	106.143953536975	394.283785980056	99.0507549430718	39.3078618094802	34.9784367519263	138.314381868972	133.487741582953	68.0974566829743	16.7376373357218	139.257264896396	63.6316110467976	28.3289661860435	11.6380170779507	138.014403718133	68.2080694982099	14.9645001528614	46.1275844657558
Abca5	39.4121026852779	47.9878126944906	16.6932961402309	22.162266447111	99.1021863041595	153.989452645125	0	0	133.020994461958	27.8232457705258	13.4769811918218	24.6438986206753	83.8956086746221	58.529240540218	38.304819384173	18.9693223138181	58.3982078597789	52.8262431331905	32.6872686762041	8.72851280846301	69.5775093124472	46.0007910569323	24.6474120164776	24.1620680534911
Abca6	8.86772310418752	8.72505685354374	8.34664807011547	18.4685553725925	9.69477909497212	17.4988014369461	1.18191007190433	0	17.5237238213358	53.4206318794095	25.8308806176584	11.9244670745203	14.3605095929533	13.3487741582953	13.6194913365949	13.3901098685775	21.3378067179961	22.8113322620595	14.1644830930218	14.5475213474384	33.0778322960814	13.4829904822043	13.203970723113	7.68793074429263
Abca7	451.268575746431	472.025575776716	403.421323388914	502.344706134515	467.5037919131	468.092938438307	782.424467600663	658.661140251765	392.690720178117	594.304529658431	561.540882992575	426.895921267827	491.280591337877	412.785170125748	353.255556542929	523.33012736357	440.232643866025	360.178930453571	431.471946525894	400.784213121927	480.198875746562	370.385679717024	396.999386408264	396.477571241377
Abca8a	15.7648410741111	13.96009096567	13.9110801168591	36.937110745185	44.1651047659841	32.3727826583502	199.742802151831	207.549337719621	71.687961087283	72.340439003367	19.0923900217475	20.6690762625019	30.9884680690046	22.5902331909613	15.3219277536692	18.9693223138181	23.5838916356799	20.410139392369	16.343634338102	16.0022734821822	27.3747577622743	21.4141613540892	8.802647148742	28.555171335944
Abca8b	0	0.872505685354374	0	0	4.3087907088765	0	157.194039563275	0	0.796532900969811	0	0	0	6.80234664929369	1.02682878140733	5.95852745976025	0	3.3691273765257	1.20059643484524	4.35830249016055	1.45475213474384	1.14061490676143	2.37935126156546	0.8802647148742	4.39310328245293
Abca9	9032.26863289855	8301.01909046151	8886.3979786496	9304.45819671209	7155.82416976665	6056.33517732704	7947.16332348468	7263.27910631586	9229.4267235372	7480.00139294815	11050.0014955279	11147.7867857332	8411.47953999883	9379.05408937458	9368.50760316019	11302.3685715684	9716.56335390013	9359.84980605347	10943.6975527931	11040.113950571	9639.33657704084	8589.45805425132	10561.4160490607	11026.6892389569
Abcb10	240.413826380195	217.253915653239	160.441124014442	97.2677249623204	141.112895715705	129.491130633401	183.19606114517	5.68628322519509	218.250014865728	134.664509529345	232.477925558926	166.942539043284	172.32611511544	162.238947462359	131.087604114726	149.522893532448	201.0246001327	188.493640270702	160.1676165134	184.753521112467	222.419906818479	195.899920535556	154.046325102985	165.839648912598
Abcb11	0	0	0	0	0	0	0	0	0	0	0	0.794964471634688	0	1.02682878140733	0	0	0	0	0	0	0	0	0	0
Abcb1a	42.3680103866737	25.3026648752768	42.6606456917013	32.012162645827	59.2458722470519	74.3699061070208	75.6422446018768	83.3988206361947	93.1943494134679	130.212790206061	77.4926418529753	35.773401223561	57.4420383718134	52.368267851774	33.19751013295	42.4020145838287	49.4138681890436	55.2274360028809	40.314298033985	50.1889486486623	53.6089006177872	45.2076739697438	32.5697944503454	35.1448262596234
Abcb1b	660.152719978404	370.814916275609	414.550187482402	385.377188774763	429.801873210431	757.698102219765	425.487625885557	761.014238305276	603.771938935117	259.3126505813	322.324466837738	401.457058175517	530.583038644908	432.294916972487	407.733521889309	351.490384050159	524.460828279168	415.406366456452	378.082741021427	376.780802898653	435.714894382866	396.558543594244	405.802033557006	419.541363474255
Abcb4	444.371457776508	471.153070091362	688.134763113964	749.823348127254	473.966977976415	706.076637980774	452.671557539357	748.69395798402	688.204426437916	259.3126505813	545.817738268783	855.381771478924	526.803957173078	515.468048266481	685.230657872429	608.134156531227	552.536889750215	517.457063418297	704.955427783468	836.482477477706	573.729298100999	543.285204724114	652.276153721783	852.262036795868
Abcb6	121.192215757229	100.338153815753	57.4991311496843	88.6490657884439	65.7090583103666	80.4944866099519	265.929766178473	33.1699854803047	83.6359546018301	151.35845699166	98.8311954066932	96.9856655394319	95.2328530901116	57.5024117588107	91.0803483134781	82.5723441895611	97.7046939192454	112.856064875452	62.1058104847878	94.5588887583493	82.1242732868229	88.8291137651106	74.822500764307	68.0931008780204
Abcb7	485.75416559605	475.515598518134	511.927748300415	446.939040016738	410.412315020487	444.46955649843	720.965143861638	680.458559281679	350.474476426717	862.520618886299	514.371448821199	488.108185583698	422.501308550575	411.758341344341	448.591995899093	508.824175005944	441.355686324867	380.58906984594	388.978497246829	487.341965139185	444.839813636957	437.800632128045	511.43379934191	482.143085249209
Abcb8	85.7213233404793	128.258335747093	109.433830252625	71.4117474406909	77.558232759777	135.615711136332	2.36382014380865	252.091889650316	129.834862858079	133.551579698524	132.523648386248	77.1115537485647	89.1863227351839	101.656049359326	117.468112778131	109.352563926716	81.9820994954588	69.6345932210238	95.882654783532	81.4661195456548	95.81165216796	99.9327529857494	80.9843537684264	83.4689623666057
Abcb9	25.6178667454306	33.1552160434662	29.6769709159661	41.8620588445429	25.852744253259	0	0	192.385915785767	11.1514606135774	3.33878949246309	7.86157236189605	37.3633301668303	37.7908147182983	13.3487741582953	19.5780187963551	8.92673991238498	39.3064860594665	27.6137180014405	35.9559955438245	26.185538425389	33.0778322960814	22.2072784412776	23.7671473016034	19.7689647710382
Abcc1	179.325067218014	194.568767834025	171.569988107929	132.973598682666	216.516733121044	158.364153004362	10.6371906471389	2.84314161259754	274.007317933615	333.878949246309	224.61635319703	106.525239199048	229.768153487253	213.580386532725	207.697242883072	116.047618861005	196.532430297333	214.906761837298	186.317431454363	136.019324598549	212.154372657626	215.727847715269	190.137178412827	98.8448238551909
Abcc10	244.355036648723	200.676307631506	147.457449238707	179.760605626567	183.123605127251	338.601807804907	60.2774136671206	218.921904170011	255.687061211309	234.828194303238	165.093019599817	210.665584983192	195.000603946419	209.473071407096	192.375315129402	179.650640736748	203.270685050384	208.903779663071	178.690402096582	188.390401449327	207.59191303058	208.589793930572	183.975325408708	179.018958759957
Abcc12	0	0	0	0	1.07719767721912	0	0	0	0	0	0	0	0.755816294365965	0	0	0	11.230424588419	0	1.08957562254014	0	0	2.37935126156546	0	0
Abcc2	0.985302567131946	5.23503411212624	23.1851335280985	9.84989619871599	16.1579651582869	2.62482021554191	0	27.4837022551096	0	0	0	6.3597157730775	7.55816294365965	8.21463025125867	9.36340029390897	3.34752746714437	0	4.80238573938095	2.17915124508027	2.18212820211575	13.6873788811371	4.75870252313092	8.802647148742	6.58965492367939
Abcc3	3698.82583701333	3585.12586112112	3531.55953899997	3835.30333237504	3440.56938103788	3231.15368533209	4660.27141351875	5059.84435655276	4250.29955957491	3840.72084616338	3837.57039437126	4189.46276551481	3749.60463634955	3713.01287356892	3773.45031844531	3772.6634554717	3855.40476120425	3732.65431593384	3909.39733367401	4414.44535288017	3977.3241798771	3894.99801518266	3605.56427212472	3945.00674764273
Abcc4	118.236308055834	106.445693613234	90.8857234301462	61.5618512419749	155.116465519554	157.489212932515	0	273.88930868023	173.644172411419	191.423930901217	46.0463524053911	79.4964471634688	142.849279635167	108.843850829177	82.5681662281063	110.468406415764	116.796415719558	103.25129339669	83.8973229355905	45.8246922444308	138.014403718133	103.105221334503	58.9777358965714	53.8155152100484
Abcc5	1874.04548268496	1711.85615466528	1660.98296595298	1699.10709427851	1379.8902245177	1357.03205143517	2050.613974754	1504.0219130641	1715.73186868897	1832.99543136224	1747.51522787289	1982.64139225691	1637.09809359668	1922.22347879453	1793.51676538784	1750.75686531651	1859.75831184219	2018.20260697484	1867.53261703379	1843.89833078781	1775.93740982754	1782.13409491253	1917.21654899601	1725.39131418339
Abcc8	0	0	0	0	0	19.2486815806407	0	0	0	0	0	3.17985788653875	3.77908147182983	3.080486344222	0	0	3.3691273765257	0	1.08957562254014	0	3.42184472028429	2.37935126156546	1.7605294297484	0
Abcc9	13.7942359398472	13.96009096567	12.9836747757352	2.462474049679	29.0843372849164	122.491610058623	0	0	26.2855857320038	0	0	3.17985788653875	41.5698961901281	33.885349786442	7.66096387683461	12.2742673795294	56.1521229420951	34.8172966105119	19.6123612057225	8.72851280846301	42.2027515501729	27.7590980515971	18.4855590123582	7.68793074429263
Abcd1	894.654730955807	718.944684732004	887.526911455611	961.596116399648	758.347164762264	903.813094218265	1108.63164744626	941.079873769787	960.618678569592	1030.57302334028	906.326985150016	933.288289699124	904.71210435606	949.816622801783	997.627740405573	898.253203683739	905.172221826572	838.016311521976	1047.08217326107	963.045913200419	1000.31927322977	898.601659784556	889.947626737817	760.006867864357
Abcd2	1354.79102980643	1296.5434484366	1436.55087340098	1232.46826186434	1435.90450373309	1613.38949248643	1447.8398380828	542.092334135265	1370.83312256904	1390.04935869547	1533.00661056973	1473.86413041071	1570.58625969248	1564.88706286478	1439.40999063637	1382.52884393062	1764.29970284063	1528.35926155799	1359.79037693009	1451.84263047435	1603.70455890657	1667.92523435739	1505.25266243488	1434.34822172088
Abcd3	457.180391149223	378.667467443798	506.363316253672	544.206764979058	420.107094115459	378.849051109883	582.681665448832	445.425519306949	503.40879341292	488.576195730433	598.602581270085	492.083007941872	411.919880429451	436.402232098117	459.657832610076	495.434065137367	504.246064020014	489.843345416857	533.892055044667	504.071614688739	437.996124196389	455.249208046192	525.518034779898	549.137910306616
Abcd4	99.5155592803266	187.58872235119	79.7568593366589	140.361020831703	87.2530118547491	39.3723032331287	21.2743812942779	17.0588496755853	135.410593164868	95.7119654506087	39.3078618094802	104.935310255779	95.9886693844776	124.246282550287	111.50958531837	137.248626152919	144.872477190605	103.25129339669	90.4347766708313	129.472939992201	124.327024836996	115.001977642331	111.793618789023	94.451720572738
Abce1	569.504883802265	501.690769078765	604.66828241281	503.575943159355	557.988396799507	590.58454849693	276.566956825612	26.5359883842438	520.932517234256	1045.04111114095	778.295663827709	665.385262758234	569.129669657572	557.568028304182	549.886962715017	614.829211465516	599.704673021575	612.304181771071	612.341499867557	568.080708617468	564.604378846907	540.905853462548	623.227418130934	566.710323436428
Abcf1	361.606042137424	418.802728970099	531.403260464018	403.845744147355	511.668896679084	526.713923252077	855.702892058731	1342.91055501691	324.188890694713	477.446897422222	290.878177390154	391.917484515901	430.059471494234	360.416902273974	427.311540685664	447.452838108297	348.143162240989	440.618891588202	397.69510222715	367.324914022819	409.480751527353	355.316455060442	362.669062528171	299.829299027412
Abcf2	298.54667784098	322.827103581118	255.036468809084	326.277811582467	342.548861355682	247.608040332787	290.749877688464	387.614973184132	281.176114042343	588.739880504326	276.278114432347	260.748346696178	290.233457036531	254.653537789019	316.65317357583	296.814102086801	327.928397981835	308.553283755226	261.498149409633	260.400632119147	260.060198741606	314.86748361383	255.276767313518	272.372403512082
Abcf3	397.076934554174	342.894734344269	332.938517463495	321.352863483109	347.934849741777	258.107321194955	138.283478412806	365.817554154217	450.041089047943	193.649790562859	434.632643436253	348.989403047628	333.314985815391	337.826669083013	336.231192372186	322.478479334908	440.232643866025	363.780719758107	333.410140497282	381.145059302885	329.637708054053	315.660600701018	344.183503515812	345.956883493168
Abcg1	1351.83512210503	1896.82735996041	1811.22263121506	1909.64862552606	1234.46853809312	1761.25436462862	2242.0834064025	1875.52575044351	1468.80666938833	997.185128415644	1738.53057374501	1874.52622411459	1316.63198478551	1443.72126665871	1625.82677830601	1352.40109672633	1867.61960905408	1420.30558242192	1856.63686080839	2070.83966380785	1532.98643468736	1685.37381027554	1962.11004945459	1943.94820248542
Abcg2	269.972903394153	267.859245403793	405.276134071162	464.176358364491	310.232931039108	367.474830175868	395.939874087949	452.05951640301	325.781956496653	438.494353343486	379.601636902981	453.129748831772	338.605699875952	279.297428542795	320.909264618516	343.679486626822	347.020119782147	318.158055233988	380.261892266508	495.343101880276	305.684795012063	363.247625932327	365.309856672793	404.165501985669
Abcg3	2.95590770139584	4.36252842677187	0.927405341123941	1.2312370248395	5.38598838609563	31.4978425865029	0	0	6.37226320775849	0	0	3.17985788653875	6.80234664929369	4.10731512562933	0	6.69505493428874	11.230424588419	1.20059643484524	2.17915124508027	4.36425640423151	5.70307453380714	0.793117087188488	0	0
Abcg4	0	0	0.927405341123941	1.2312370248395	3.23159303165737	0.874940071847304	0	0	12.744526415517	0	1.12308176598515	1.58992894326938	3.02326517746386	0	4.25609104268589	1.11584248904812	0	0	0	2.18212820211575	2.28122981352286	2.37935126156546	2.6407941446226	1.09827582061323
Abcg5	0	0	0	0	0	0	0	0	0	0	0	0	0.755816294365965	0	0	0	0	0	0	0	0	0	0	2.19655164122646
Abcg8	0	19.1951250777962	0	2.462474049679	4.3087907088765	1.74988014369461	2.36382014380865	0	0	4.45171932328413	1.12308176598515	1.58992894326938	1.51163258873193	8.21463025125867	7.66096387683461	3.34752746714437	4.4921698353676	2.40119286969048	3.26872686762041	0.727376067371918	5.70307453380714	6.3449366975079	0.8802647148742	4.39310328245293
Abhd1	8.86772310418752	13.0875852803156	39.8784296683295	48.0182439687404	23.6983488988207	10.4992808621676	212.743812942779	0	37.4370463455811	0	13.4769811918218	15.1043249610591	17.3837747704172	27.724377097998	31.4950737158756	21.2010072919143	13.4765095061028	14.4071572181429	22.8810880733429	38.5509315707116	15.96860869466	32.517800574728	34.3303238800938	27.4568955153308
Abhd10	83.7507182062154	60.2028922894518	44.5154563739492	34.474636695506	81.8670234686535	0	0	156.372788692865	130.631395759049	208.117878363533	55.0310065332723	73.1367313903913	74.0699968478646	72.9048434799207	77.4608569768832	73.6456042771761	95.4586090015616	93.6465219179286	90.4347766708313	82.9208716803986	86.6867329138686	65.035601149456	82.7448831981748	80.174134904766
Abhd11	72.912389967764	75.0354889404761	102.941992864757	84.9553547139254	80.7898257914344	251.107800620176	60.2774136671206	16.1111358047194	78.8567571960113	89.0343864656825	76.3695600869902	65.1870866740444	77.0932620253285	71.8780146985133	88.5266936878666	54.676281963358	55.0290804832532	80.4399611346309	53.3892055044667	61.0995896592411	66.1556645921629	83.2772941547912	75.7027654791812	64.7982734161807
Abhd11os	0	15.7051023363787	0.927405341123941	12.312370248395	9.69477909497212	28.873022370961	0	0	3.98266450484905	0	0	3.17985788653875	1.51163258873193	7.18780146985133	3.40487283414871	4.46336995619249	3.3691273765257	1.20059643484524	7.62702935778096	2.18212820211575	6.84368944056857	1.58623417437698	1.7605294297484	0
Abhd12	3153.95351738936	3019.74217701149	3221.80615506457	3435.1512993022	2956.9076239665	3754.36784829678	2136.89341000302	3667.65268025083	3241.88890694713	3041.63722763388	3387.21460621121	3303.07737964213	3286.28924790322	3481.97639775227	3168.23417217538	2734.92994065695	3234.36228146468	3017.09884076608	3427.80490851127	3254.28052542196	2934.80215509716	3124.88132352264	3520.17859478193	3313.49815079012
Abhd12b	2.95590770139584	0	0	2.462474049679	0	0	0	0	0	0	0	0	0.755816294365965	0	0	0	0	0	0	0	0	0	0	0
Abhd13	334.01757025773	310.612023986157	261.528306196951	261.022249265974	233.75189595655	269.48154212897	358.118751787011	56.8628322519509	464.3786812654	297.152264829215	527.84843001302	389.532591100997	412.675696723817	424.080286721229	375.387229964896	391.660713655891	434.617431571816	446.621873762428	453.263458976697	390.60094817872	385.527838485363	398.144777768621	523.757505350149	411.853432729962
Abhd14a	31.5296821482223	0.872505685354374	7.41924272899153	7.38742214903699	16.1579651582869	0	0	0	1.59306580193962	42.2913335711992	3.36924529795545	7.15468024471219	12.0930607098554	7.18780146985133	3.40487283414871	10.0425824014331	11.230424588419	9.6047714787619	8.71660498032109	9.45588887583493	9.12491925409143	6.3449366975079	9.68291186361621	15.3758614885853
Abhd14b	0	3.49002274141749	7.41924272899153	1.2312370248395	6.46318606331475	0	0	113.725664503902	12.744526415517	0	3.36924529795545	0	8.31397923802562	5.13414390703667	5.10730925122307	4.46336995619249	1.1230424588419	6.00298217422619	0	0	5.70307453380714	3.96558543594244	3.5210588594968	3.2948274618397
Abhd15	254.208062320042	488.603183798449	304.188951888653	350.902552079257	257.450244855371	251.107800620176	403.031334519375	942.975301511519	363.219002842234	617.676056105672	552.556228864694	378.403088498112	333.314985815391	392.248594497601	394.114030552714	386.081501210651	425.63309190108	457.427241676036	373.724438531267	433.516136153663	391.23091301917	373.558148065778	484.14559318081	425.032742577321
Abhd16a	97.5449541460627	181.48118255371	195.682526977152	194.535449924641	190.663988867785	87.4940071847304	290.749877688464	452.05951640301	211.081218757	416.235756727066	216.754780835134	248.028915150023	211.62856242247	213.580386532725	179.607042001345	171.839743313411	171.825496202811	190.894833140393	230.990031978509	213.848563807344	197.326378869727	161.795885786451	204.221413850815	177.920682939344
Abhd16b	3.94121026852779	0	0	0	0	0	0	0	1.59306580193962	0	0	3.97482235817344	3.02326517746386	5.13414390703667	3.40487283414871	6.69505493428874	0	0	0	0	0	0	3.5210588594968	2.19655164122646
Abhd17a	65.0299694307084	90.7405912768549	120.562694346112	124.354939508789	68.940651342024	47.2467638797544	190.287521576596	33.1699854803047	58.1469017707962	23.3715264472417	60.6464153631981	97.7806300110666	93.7212205013797	77.01215860555	96.1876575647012	85.9198716567055	170.702453743969	73.2363825255595	76.2702935778096	104.742153701556	68.4368944056857	75.3461232829063	73.0619713345586	90.058617290285
Abhd17b	135.971754264209	140.473415342054	203.101769706143	190.841738850122	186.355198158909	78.7446064662573	2.36382014380865	7.58171096692679	139.393257669717	346.121177385341	235.847170856881	229.744732302425	178.372645470368	176.614550402061	175.350950958659	178.5347982477	180.809835873546	193.296026010083	211.377670772786	153.476350215475	175.65469564126	177.658227530221	201.580619706192	231.736198149392
Abhd17c	107.397979817382	156.178517678433	148.384854579831	172.37318347753	85.0986165003109	90.1188274002723	127.646287765667	28.4314161259754	214.267350360879	125.761070882777	129.154403088292	191.58643766396	159.477238111219	112.951165954807	139.599786200097	157.333790955785	133.642052602186	126.06262565875	136.196952817517	165.841743360797	143.71747825194	132.450553560477	168.130560540972	159.249993988919
Abhd2	281.796534199737	437.125348362541	327.374085416751	359.521211253134	477.198571008072	443.594616426583	986.894910040112	825.458781524154	528.897846243954	291.58761567511	219.000944367104	352.169260934167	337.849883581586	370.685190088047	379.643321007582	314.667581911571	386.326605841614	313.355669494607	299.633296198538	328.773982452107	328.497093147292	294.246439346929	342.422974086064	319.598263798451
Abhd3	35.4708924167501	39.2627558409468	16.6932961402309	40.6308218197034	56.0142792153945	0	0	9.47713870865848	34.2509147417019	10.0163684773893	75.246478321005	38.9532591100997	71.0467316704007	52.368267851774	41.7096922183218	50.2129120071655	61.7673352363046	62.4310146119524	55.568356749547	49.4615725812904	44.4839813636957	49.9663764928747	46.6540298883326	61.503445954341
Abhd4	261.105180289966	239.939063472453	276.366791654934	283.184515713085	274.685407690877	145.240051926652	231.654374093248	929.707307319397	443.668825840185	47.8559827253044	274.031950900377	375.223230611573	272.093865971748	288.538887575461	310.69464611607	304.624999510138	251.561510780586	274.936583579559	298.543720575997	312.044332902553	346.746931655474	295.039556434117	308.09265020597	354.743090058074
Abhd5	139.912964532736	184.098699609773	101.08718218251	104.655147111357	127.109325911857	55.9961645982274	93.3708956804417	57.8105461228167	152.137784085234	204.77908887107	114.554340130485	103.345381312509	127.732953747848	144.782858178434	111.50958531837	131.669413707679	224.60849176838	118.859047049679	90.4347766708313	128.745563924829	140.295633531656	164.968354135205	161.088442821979	126.301719370522
Abhd6	145.824779935528	170.138608644103	220.722471187498	195.76668694948	220.825523829921	182.862475016086	221.017183446109	265.359883842438	206.302021351181	189.198071239575	300.98591328402	243.259128320215	218.430909071764	207.419413844281	208.548461091609	193.040750605325	163.964198990918	200.499604619155	203.750641415006	254.581623580171	195.045149056204	193.520569273991	215.664855144179	287.748265000667
Abhd8	27.5884718796945	60.2028922894518	38.0236189860816	25.8559775216295	31.2387326393546	6.99952057477843	1.18191007190433	61.6014016062801	136.207126065838	2.22585966164206	57.2771700652426	20.6690762625019	57.4420383718134	37.9926649120713	22.1316734219666	23.4326922700106	44.921698353676	32.4161037408214	35.9559955438245	37.0961794359678	30.7966024825586	30.931566400351	34.3303238800938	26.3586196947176
Abi1	1256.26077309323	1139.49242507281	1324.33482712499	1211.53723244207	1294.79160801739	1114.67365153346	1172.45479132909	655.817998639167	1139.04204838683	1002.74977756975	1196.08208077418	1186.08699167895	1219.88749910667	1209.60430449784	1133.82265377152	1177.21382594577	1222.99323767883	1209.00060988915	1210.51851664209	1167.43858813193	1214.75487570092	1195.22745039305	1286.06674843121	1239.95340147234
Abi2	377.370883211535	280.074324998754	309.753383935396	226.547612570468	325.313698520176	161.863913291751	195.015161864214	899.38046345169	315.427028784045	360.589265186014	287.508932092198	335.475007029838	311.396313278778	285.458401231239	321.760482827054	372.691391342073	287.498869463527	310.954476624917	323.603959894421	282.949290207676	305.684795012063	337.867879142296	289.607091193612	364.627572443593
Abi3	2621.89013113811	2468.31858386752	2509.55885308138	2277.78849595307	2250.26594771075	2807.682690558	3028.05360421888	1625.32928853493	2665.99561954596	2320.45869726185	3036.81309522384	3020.86499221181	2608.32203185695	3052.761967124	3022.67585851552	2816.38644235746	2486.41600387597	2918.64993310877	2995.24338636284	2639.64774849269	2630.25797499186	2794.15149816504	2753.4680281265	2312.96887821147
Abi3bp	62.0740617293126	53.2228468066168	44.5154563739492	18.4685553725925	17.235162835506	13.9990411495569	0	0	29.471717335883	57.8723512026936	42.6771071074357	32.5935433370222	48.3722428394218	45.1804663819227	34.0487283414871	40.1703296057324	76.3668872012493	34.8172966105119	42.4934492790653	34.1866751664801	45.6245962704572	39.6558543594244	29.0487355908486	34.0465504390102
Abl1	2578.5368181843	2566.03922062721	2575.40463230118	2756.73969861564	2555.11289036376	3008.04396701103	3007.96113299651	3003.30525677387	2484.38611812484	3161.83364936255	2267.50208552402	2823.71380324641	2389.89112278518	2748.82064782743	2757.09577745192	2672.44276127025	2306.72921046126	2674.92885683519	2646.57918714999	2686.19981680449	2438.63467065593	2708.49485274868	2464.74120164776	2476.61197548284
Abl2	903.522454059995	1047.8793281106	879.180263385496	938.202612927698	1030.8781770987	804.944866099519	1581.39567620799	810.2953595903	637.226320775849	799.083618529501	588.494845376218	835.507659688057	911.514451005354	885.126409573121	892.076682546963	911.643313552316	892.818754779311	840.417504391667	783.404872606358	838.664605679821	901.085776341529	861.325156686697	874.102861870081	787.463763379688
Ablim1	77.8389028034237	145.70844945418	30.60437625709	11.0811332235555	148.653279456239	237.983699542467	0	0	100.363145522196	155.810176314944	8.9846541278812	5.56475130144282	85.4072412633541	89.334103982438	22.9828916305038	23.4326922700106	52.7829955655694	75.63757539525	56.6579323720871	7.27376067371918	86.6867329138686	49.1732594056862	41.3724415990874	31.8499987977837
Ablim2	8.86772310418752	32.2827103581118	0.927405341123941	8.61865917387649	14.0035698038486	9.62434079032034	323.843359701785	0	13.5410593164868	0	28.0770441496287	9.53957365961626	20.4070399478811	7.18780146985133	5.95852745976025	8.92673991238498	2.2460849176838	9.6047714787619	5.44787811270068	10.9106410105788	9.12491925409143	19.8279271797122	7.9223824338678	14.277585667972
Ablim3	0	0	0	0	3.23159303165737	29.7479624428083	0	0	0	0	0	0.794964471634688	5.29071406056176	3.080486344222	1.70243641707436	1.11584248904812	4.4921698353676	7.20357860907143	4.35830249016055	0	1.14061490676143	1.58623417437698	0	4.39310328245293
Abo	0	0	0	0	0	0	0	0	0	0	0	0	0	0	0	2.23168497809625	0	0	0	1.45475213474384	0	0	0	0
Abr	1464.15961475807	1651.65326237583	1366.06806747556	1205.38104731787	1344.34270116947	1001.80638226516	692.599302135935	1540.98275402787	1656.78843401721	1190.8349189785	1289.29786735095	1224.24528631742	1468.55105995307	1330.7701007039	1384.08080708145	1548.78937479879	1370.11179978712	1321.85667476461	1360.87995255263	1290.36514351778	1459.98708065463	1362.57515578982	1397.86036722023	1270.70512444951
Abra	11.8236308055834	15.7051023363787	52.8621044440646	14.774844298074	32.3159303165737	0	0	0	0.796532900969811	0	51.6617612353169	15.8992894326938	21.162856242247	26.6975483165907	28.9414190902641	24.5485347590587	4.4921698353676	13.2065607832976	9.80618060286123	23.2760341559014	41.0621366434114	23.7935126156546	20.2460884421066	30.7517229771705
Abracl	53.2063386251251	47.1153070091362	53.7895097851886	44.3245328942219	48.4738954748606	20.123621652488	216.289543158492	0	70.8914281863132	50.0818423869464	64.0156606611535	40.5431880533691	34.0117332464684	39.0194936934787	28.0902008817269	49.0970695181174	31.4451888475732	40.8202787847381	61.0162348622476	54.5532050528938	57.0307453380714	62.6562498878905	51.0553534627036	51.6189635688219
Abt1	59.1181540279168	72.417971884413	69.5554005842956	62.7930882668144	52.7826861837371	81.3694266817992	234.018194237056	0.947713870865848	27.8786515339434	111.292983082103	70.7541512570644	71.5468024471219	63.4885687267411	72.9048434799207	95.336439356164	81.456501700513	87.5973117896683	72.0357860907143	76.2702935778096	77.8292392087952	66.1556645921629	76.9323574572833	51.9356181775778	63.6999975955675
Abtb1	286.723047035396	198.058790575443	290.277871771794	214.235242322073	184.20080280447	163.613793435446	408.940884878896	385.7195454424	212.674284558939	17.8068772931365	305.478240347961	238.489341490406	251.686826023866	256.707195351833	253.663026144079	200.851648028662	318.9440583111	250.924654882655	270.214754389954	245.853110771708	256.638354021322	246.65941411562	173.412148830217	229.539646508166
Abtb2	21.6766564769028	7.85255116818936	11.1288640934873	7.38742214903699	7.54038374053387	35.8725429457395	0	126.045944825158	7.1687961087283	58.9852810335147	0	11.9244670745203	15.1163258873193	9.241459032666	13.6194913365949	16.7376373357218	8.98433967073521	12.0059643484524	10.8957562254014	10.1832649432069	12.5467639743757	5.55181961031941	6.1618530041194	5.49137910306616
Acaa1a	99.5155592803266	119.533278893549	127.05453173398	120.661228434271	98.0249886269404	152.239572501431	239.927744596578	0.947713870865848	196.743626539543	175.842913269723	166.216101365802	105.730274727414	133.779484102776	115.004823517621	100.443748607387	121.626831306245	103.319906213455	117.658450614833	174.332099606422	130.927692126945	107.217801235574	74.5530061957178	129.398913086507	120.810340267456
Acaa1b	9.85302567131946	44.4977899530731	36.1688083038337	19.699792397432	37.7019187026694	27.9980822991137	104.008086327581	0	86.0255533047396	50.0818423869464	52.784843001302	34.9784367519263	46.1047939563239	35.9390073492567	23.834109839041	40.1703296057324	57.275165400937	33.6167001756667	52.2996298819265	36.3688033685959	34.2184472028429	33.3109176619165	35.210588594968	45.0293086451425
Acaa2	76.8536002362918	111.68072772536	102.014587523633	68.9492733910119	158.348058551211	28.873022370961	16.5467410066606	556.308042198253	223.825745172517	69.0016495109039	64.0156606611535	58.0324064293322	95.2328530901116	75.9853298241427	65.5438020573628	44.6336995619249	76.3668872012493	90.0447326133928	45.7621761466857	48.7341965139185	71.85873912597	82.4841770676027	58.0974711816972	75.781031622313
Acaca	353.723621600369	390.010041353405	411.76797145903	236.397508769184	342.548861355682	414.721594055622	245.8372949561	0	264.448923121977	649.951021199482	442.494215798149	323.550539955318	367.326719061859	339.880326645827	366.875047879524	306.856684488234	285.252784545843	443.020084457893	362.828682305865	294.587307285627	341.043857121667	371.971913891401	358.2677389538	283.355161718214
Acacb	27.5884718796945	73.2904775697674	32.4591869393379	14.774844298074	90.4846048864065	55.1212245263801	1.18191007190433	189.54277417317	120.276468046441	102.389544435535	24.7077988516733	40.5431880533691	44.593161367592	83.173131293994	45.1145650524705	35.7069596495399	52.7829955655694	51.6256466983452	54.4787811270068	29.0950426948767	63.87443477864	52.3457277544402	29.9290003057228	31.8499987977837
Acad10	116.26570292157	84.6330514793742	71.4102112665435	66.4867993413329	78.6354304369961	128.616190561554	10.6371906471389	62.549115477146	155.323915689113	4.45171932328413	73.0003147890347	106.525239199048	121.68642339292	79.0658161683646	93.6340029390897	95.9624540581386	105.565991131139	123.66143278906	94.7930791609919	104.742153701556	119.76456520995	115.795094729519	138.201560235249	118.613788626229
Acad11	189.178092889334	84.6330514793742	125.199721051732	155.135865129777	152.962070165116	206.485856955964	82.7337050333028	190.490488044036	159.306580193962	150.245527160839	167.339183131787	90.6259497663544	122.442239687286	126.299940113102	130.236385906188	145.059523576256	137.011179978712	97.2483112224643	140.555255307678	135.291948531177	140.295633531656	138.795490257985	134.680501375753	136.186201756041
Acad12	87.6919284747432	47.9878126944906	52.8621044440646	28.3184515713085	50.6282908292989	60.370864957464	92.1889856085374	0	60.5365004737056	0	46.0463524053911	85.0611984649116	64.244385021107	35.9390073492567	62.9901474317512	69.1822343209836	106.689033589981	80.4399611346309	78.4494448228898	58.9174614571253	65.0150496854015	90.4153479394876	73.9422360494328	86.7637898284454
Acad8	125.133426025757	157.051023363787	168.787772084557	153.904628104937	127.109325911857	129.491130633401	306.11470862322	11.3725664503902	155.323915689113	218.134246840922	131.400566620263	125.604386518281	155.698156639389	139.648714271397	148.111968285469	136.132783663871	106.689033589981	124.862029223905	167.794645871181	128.018187857458	157.404857133077	143.554192781116	164.609501681475	128.498271011748
Acad9	247.310944350119	349.002274141749	188.26328424816	163.754524303653	187.432395836128	344.726388307838	60.2774136671206	102.353098053512	217.453481964758	235.941124134059	307.724403879931	209.870620511558	196.512236535151	197.151126030208	169.392423498899	206.430860473903	180.809835873546	214.906761837298	207.019368282626	220.394948413691	205.310683217057	213.348496453703	237.671473016034	204.279302634061
Acadl	176.369159516618	213.763892911822	185.481068224788	183.454316701085	229.443105247674	268.606602057122	8.27337050333028	62.549115477146	223.825745172517	162.487755299871	137.015975450188	173.302254816362	179.128461764734	201.258441155837	144.70709545132	157.333790955785	106.689033589981	176.48767592225	112.226289121634	178.934512573492	177.935925454783	157.830300350509	154.926589817859	144.972408320947
Acadm	260.119877722834	316.719563783638	341.28516553361	265.947197365332	314.541721747984	613.33299036496	302.568978407507	648.23628767224	294.71717335883	144.680878006734	260.554969708555	298.111676863008	326.512639166097	291.619373919683	293.670281945327	323.594321823956	317.821015852258	367.382509062643	381.351467889048	405.87584559353	387.809068298886	380.696201850474	390.837533404145	332.777573645809
Acads	188.192790322202	208.528858799695	202.174364365019	192.072975874962	205.744756348853	290.480103853305	223.381003589917	35.0654132220364	178.423369817238	70.114579341725	249.324152048703	232.129625717329	219.942541660496	198.177954811615	249.406935101393	206.430860473903	162.841156532076	204.10139392369	256.050271296932	266.219640658122	182.498385081829	187.968749663672	184.855590123582	277.863782615148
[truncated: 18,081 more rows]
