# Supplementary material for: Forced turnover of aged microglia induces an intermediate phenotype but does not rebalance CNS environmental cues driving priming to immune challenge
Source: Acta Neuropathol Commun. 2018 Nov 26;6:129. doi: 10.1186/s40478-018-0636-8 (PMC6260864; doi:10.1186/s40478-018-0636-8)
Supplement: Supplementary file 1 — Adult (6–8 weeks old) and aged (16–18 weeks old) male BALB/c mice were provided diets formulated with vehicle or CSF1R antagonist (PLX5622) for 21 d. After 21 d, all mice were provided vehicle diet for an additional 21 d to allow for repopulation of microglia (Repop). After 21 d of repopulation, a 1-mm coronal brain section was isolated from each brain, Percoll-enriched microglia were sorted from the remaining tissue, and RNA was collected and sequenced. Counts were normalized using DESeq2 in R. Three CSV files are provided that describe sample groups (sample_key.csv), normalized microglia counts (microglia_norm_counts.csv), and normalized coronal brain section counts (brain_norm_counts.csv). (ZIP 5420 kb) [file 40478_2018_636_MOESM1_ESM.zip › sample_key.csv]

number	age	tx	batchno	microglia	brainslice
143	AGED	CON	ONE	MGL_143	BRSL_143
144	AGED	REPOP	ONE	MGL_144	BRSL_144
145	ADULT	REPOP	ONE	MGL_145	BRSL_145
146	ADULT	CON	ONE	MGL_146	BRSL_146
147	AGED	CON	ONE	MGL_147	BRSL_147
148	AGED	REPOP	ONE	MGL_148	BRSL_148
149	ADULT	REPOP	ONE	MGL_149	BRSL_149
150	ADULT	CON	ONE	MGL_150	BRSL_150
151	AGED	CON	TWO	MGL_151	BRSL_151
152	AGED	REPOP	TWO	MGL_152	BRSL_152
153	ADULT	REPOP	TWO	MGL_153	BRSL_153
154	ADULT	CON	TWO	MGL_154	BRSL_154
155	AGED	CON	TWO	MGL_155	BRSL_155
156	AGED	REPOP	TWO	MGL_156	BRSL_156
157	ADULT	REPOP	TWO	MGL_157	BRSL_157
158	ADULT	CON	TWO	MGL_158	BRSL_158
159	AGED	CON	THREE	MGL_159	BRSL_159
160	AGED	REPOP	THREE	MGL_160	BRSL_160
161	ADULT	REPOP	THREE	MGL_161	BRSL_161
162	ADULT	CON	THREE	MGL_162	BRSL_162
163	AGED	CON	THREE	MGL_163	BRSL_163
164	AGED	REPOP	THREE	MGL_164	BRSL_164
165	ADULT	REPOP	THREE	MGL_165	BRSL_165
166	ADULT	CON	THREE	MGL_166	BRSL_166
